# Supplementary material for: Ability of Different Bacteria from Grapevine to Colonize Arabidopsis thaliana Plants
Source: Plants (Basel). 2026 Apr 9;15(8):1151. doi: 10.3390/plants15081151 (PMC13119952; doi:10.3390/plants15081151)
Supplement: Supplementary file 1 [file plants-15-01151-s001.zip]

Archive with 1 entries (1 files):
- plants-4225495-supplementary.xlsx
