# Supplementary material for: Ability of Different Bacteria from Grapevine to Colonize Arabidopsis thaliana Plants
Source: Plants (Basel). 2026 Apr 9;15(8):1151. doi: 10.3390/plants15081151 (PMC13119952; doi:10.3390/plants15081151)
Supplement: Supplementary file 1 [file plants-15-01151-s001.zip › plants-4225495-supplementary.xlsx]

## Sheet: Table S1,data-NGS
Table S1. 16S and ITS data samples used in analysis
Treatment	16S			ITS
	Mean raw reads	Mean filtered reads	Mean ASVs	Mean raw reads	Mean filtered reads	Mean ASVs
Control	63444.5	56749	572.5	48985	45415.5	102.5
Agro	70735.5	63061	407	52610	49293.5	68
Curt	59200	52836.5	394.5	42762	39951.5	92.5
Gord	62834	55967.5	448	57702	52665	140
Pseu	60825.5	53971	464	63716.5	59295	129.5
Sphi	58124.5	51715	422.5	42884	39776.5	148.5
Xant	61160.5	54563.5	471.5	47873	44719	112.5
Baci	60407	53992	475.5	45035.5	41983	122
Pant	59392.5	52836	450	45611	42581	41.5
Erwi	66432.5	59111.5	528	50953.5	47032.5	132
Fron	65114	58308	494	52671.5	48871	137

## Sheet: Table S2,16s
Table S2. Classification bacterial ASV using consensus-blast									Relative abundance, %
DNA sequence	Kingdom	Phylum	Class	Order	Family	Genus	Species	ASV	Control	Agro	Pseu	Curt	Erwi	Fron	Gord	Pant	Sphi	Xant	Baci
GTTAATCGGAATTACTGGGCGTAAAGGGTGCGTAGGCGGTTCGTTAAGTCTGTCGTGAAATCCCCGGGCTCAACCTGGGAATGGCGATGGATACTGGCGAGCTAGAGTGTGTCAGAGGATGGTGGAATTCCCGGTGTAGCGGTGAAATGCGTAGAGATCGGGAGGAACATCAGTGGCGAAGGCGGCCATCTGGGACAACACTGACGCTGAAGCACGAAAGCGTGGGGAGCAAACAGGA	k__Bacteria	p__Proteobacteria	c__Gammaproteobacteria	o__Xanthomonadales	f__Rhodanobacteraceae	g__Rhodanobacter	Unclassified	[ASV1] g__Rhodanobacter	1.18173	2.08161	1.73723	7.61992	0.955882	2.48131	3.32952	5.8965	0.932836	0.46695	6.87357
GTTGTCCGGATTTATTGGGTTTAAAGGGTGCGTAGGCGGTTGTATAAGTCAGTGCTGAAATATCCCGGCTTAACCGGGAGGGTGGCATTGATACTGTATGACTTGAGTAGAGTTGAGGTTGGCGGAATTGACGGTGTAGCGGTGAAATGCTTAGATATCGTCAAGAACACCGATAGTGAAGACAGCTAACTAAGCTCAAACTGACGCTGAGGCACGAAAGTGTGGGGATCAAACAGGA	k__Bacteria	p__Bacteroidota	c__Bacteroidia	o__Cytophagales	f__Microscillaceae	Unclassified	Unclassified	[ASV2] f__Microscillaceae	2.00149	0.289975	3.32883	1.39102	1.90126	1.22508	3.5168	1.94459	4.69527	2.74982	2.7286
GTTGTCCGGAATTACTGGGCGTAAAGAGTTCGTAGGCGGTTTGTCGCGTCGTTTGTGAAAACCAGCAGCTCAACTGCTGGCTTGCAGGCGATACGGGCAGACTTGAGTACTGCAGGGGAGACTGGAATTCCTGGTGTAGCGGTGAAATGCGCAGATATCAGGAGGAACACCGGTGGCGAAGGCGGGTCTCTGGGCAGTAACTGACGCTGAGGAACGAAAGCGTGGGTAGCGAACAGGA	k__Bacteria	p__Actinobacteriota	c__Actinobacteria	o__Corynebacteriales	f__Nocardiaceae	g__Rhodococcus	s__Rhodococcus_erythropolis	[ASV3] s__Rhodococcus_erythropolis	1.27755	1.05634	0.166441	0.460264	5.63025	2.01412	1.05088	1.51594	3.44113	4.9808	1.14559
GTTATCCGGAATCATTGGGTTTAAAGGGTCCGCAGGCGGTCTTATAAGTCAGTGGTGAAAGCCTACAGCTCAACTGTAGAACTGCCATTGATACTGTAAGACTTGAATTCGATCGAAGTGGGCGGAATATGACATGTAGCGGTGAAATGCTTAGATATGTCATAGAACACCGATAGCGAAGGCAGCTCACTAGGTCTGGATTGACGCTCAGGGACGAAAGCGTGGGGAGCAAACAGGA	k__Bacteria	p__Bacteroidota	c__Bacteroidia	o__Flavobacteriales	f__Crocinitomicaceae	g__Fluviicola	Unclassified	[ASV4] g__Fluviicola	0.617481	0.735294	2.35098	0.74665	3.52941	2.11794	2.08095	3.09462	3.81426	3.46581	2.35368
GTTATCCGGAATTATTGGGCGTAAAGAGCTCGTAGGCGGTTTGTCGCGTCTGCCGTGAAAGTCCGGGGCTCAACTCCGGATCTGCGGTGGGTACGGGCAGACTAGAGTGATGTAGGGGAGACTGGAATTCCTGGTGTAGCGGTGAAATGCGCAGATATCAGGAGGAACACCGATGGCGAAGGCAGGTCTCTGGGCATTAACTGACGCTGAGGAGCGAAAGCATGGGGAGCGAACAGGA	k__Bacteria	p__Actinobacteriota	c__Actinobacteria	o__Micrococcales	f__Micrococcaceae	Unclassified	Unclassified	[ASV5] f__Micrococcaceae	4.2372	0.766363	1.04026	1.29897	2.23739	3.0108	0.873999	2.37324	0.829187	2.48002	2.09331
GTTGTCCGGAATTATTGGGCGTAAAGGGCTCGTAGGCGGTTTGTCACGTCGGGAGTGAAAACCAGGTGCTTAACACCTGGCCTGCTTCCGATACGGGCAGACTAGAGGTATGCAGGGGAGAACGGAATTCCTGGTGTAGCGGTGAAATGCGCAGATATCAGGAGGAACACCGGTGGCGAAGGCGGTTCTCTGGGCATTACCTGACGCTGAGGAGCGAAAGTGTGGGGAGCGAACAGGA	k__Bacteria	p__Actinobacteriota	c__Actinobacteria	o__Propionibacteriales	f__Nocardioidaceae	g__Nocardioides	Unclassified	[ASV6] g__Nocardioides	3.71553	1.89519	1.01945	0.900072	1.07143	1.72342	0.114452	1.33821	0.673715	1.3801	4.56155
GTTGTTCGGATTTACTGGGCGTAAAGGGCACGCAGGCGGCCTAACAAGTTGGGGGTGAAATCCCGGGGCTCAACCCCGGAACTGCCTCCAAAACTGTTAGGCTAGAGATCGAGAGAGGTGAGTGGAATTCCTAGTGTAGAGGTGAAATTCGTAGATATTAGGAGGAACACCAGTGGCGAAGGCGGCTCACTGGCTCGATACTGACGCTCATGTGCGAAAGCGTGGGGAGCAAACAGGA	k__Bacteria	p__Proteobacteria	c__Alphaproteobacteria	o__Rhodobacterales	f__Rhodobacteraceae	Unclassified	Unclassified	[ASV7] f__Rhodobacteraceae	3.08741	3.73861	1.66441	1.45239	0.787815	1.93106	0.489023	0.836383	1.1194	0.0207533	8.53989
GTTAATCGGATTTACTGGGCGTAAAGCGTGTGTAGGTGGTTATCCAAGTCGGTTGTGAAATCCCTGGGCTCAACCTGGGAACTGCTTCCGAGACTGGGTGACTAGAGTACGGTAGAGGGTGGTGGAATTTCCGGTGTAGCGGTGAAATGCGTAGATATCGGAAGGAACATCAATGGCGAAGGCAGCCACCTGGGCCTGTACTGACACTGAGACACGAAAGCGTGGGGATCAAACAGGA	k__Bacteria	p__Proteobacteria	c__Gammaproteobacteria	o__Salinisphaerales	f__Solimonadaceae	g__Solimonas	Unclassified	[ASV8] g__Solimonas	4.49271	2.89975	0.478519	0.398895	1.30252	5.4402	1.05088	0.679561	1.17123	2.56304	2.37451
GTTGTCCGGATTTATTGGGCGTAAAGGGCTCGTAGGTGGTTGATCGCGTCGGAAGTGTAATCTTGGGGCTTAACCCTGAGCGTGCTTTCGATACGGGTTGACTTGAGGAAGGTAGGGGAGAATGGAATTCCTGGTGGAGCGGTGGAATGCGCAGATATCAGGAGGAACACCAGTGGCGAAGGCGGTTCTCTGGGCCTTTCCTGACGCTGAGGAGCGAAAGCGTGGGGAGCGAACAGGC	k__Bacteria	p__Actinobacteriota	c__Actinobacteria	o__Propionibacteriales	f__Propionibacteriaceae	g__Cutibacterium	Unclassified	[ASV9] g__Cutibacterium	2.89577	0.321044	0.790596	0.572773	4.64286	2.81354	2.10176	2.6137	1.84494	0.736744	0.885232
GTTGTTCGGATTTACTGGGCGTAAAGCGCACGTAGGCGGATTGGTCAGTTAGAGGTGAAATCCCGAAGCTCAACTTCGGAACTGCCTTTAATACTGCCAGTCTAGAGTCCGGAAGAGGTGAGTGGAACTCCTAGTGTAGAGGTGGAATTCGTAGATATTAGGAAGAACACCAGTGGCGAAGGCGGCTCACTGGTCCGGTACTGACGCTGAGGTGCGAAAGCGTGGGGAGCAAACAGGA	k__Bacteria	p__Proteobacteria	c__Alphaproteobacteria	o__Rhizobiales	f__Devosiaceae	g__Devosia	Unclassified	[ASV10] g__Devosia	1.11785	0.8285	2.47581	1.99448	1.46008	2.46055	1.58152	1.44276	1.77239	1.93006	1.35388
GTTGTCCGGAATTATTGGGCGTAAAGGGCTCGCAGGCGGTTTCTTAAGTCTGATGTGAAAGCCCCCGGCTCAACCGGGGAGGGTCATTGGAAACTGGGGAACTTGAGTGCAGAAGAGGAGAGTGGAATTCCACGTGTAGCGGTGAAATGCGTAGAGATGTGGAGGAACACCAGTGGCGAAGGCGACTCTCTGGTCTGTAACTGACGCTGAGGAGCGAAAGCGTGGGGAGCGAACAGGA	k__Bacteria	p__Firmicutes	c__Bacilli	o__Bacillales	f__Bacillaceae	g__Bacillus	Unclassified	[ASV11] g__Bacillus	0.585542	6.21375	0.0832206	0.163649	2.14286	4.10091	0.260119	0.135912	0.362769	0.166027	0.218704
GTTGTTCGGAATTACTGGGCGTAAAGCGCACGTAGGCGGATATTTAAGTCAGGGGTGAAATCCCGGGGCTCAACCCCGGAACTGCCTTTGATACTGGGTATCTGGAGTATGGAAGAGGTAAGTGGAATTCCGAGTGTAGAGGTGAAATTCGTAGATATTCGGAGGAACACCAGTGGCGAAGGCGGCTTACTGGTCCATTACTGACGCTGAGGTGCGAAAGCGTGGGGAGCAAACAGGA	k__Bacteria	p__Proteobacteria	c__Alphaproteobacteria	o__Rhizobiales	f__Rhizobiaceae	g__Shinella	Unclassified	[ASV12] g__Shinella	0.308741	0.041425	0.696973	1.84106	1.62815	1.60922	0.499428	0.951385	0.176202	1.29708	2.19746
GTTGTTCGGAATTACTGGGCGTAAAGCGCACGTAGGCGGATATTTAAGTCAGGGGTGAAATCCCGCAGCTCAACTGCGGAACTGCCTTTGATACTGGGTATCTGGAGTATGGAAGAGGTAAGTGGAATTCCGAGTGTAGAGGTGAAATTCGTAGATATTCGGAGGAACACCAGTGGCGAAGGCGGCTTACTGGTCCATTACTGACGCTGAGGTGCGAAAGCGTGGGGAGCAAACAGGA	k__Bacteria	p__Proteobacteria	c__Alphaproteobacteria	o__Rhizobiales	f__Rhizobiaceae	g__Allorhizobium-Neorhizobium-Pararhizobium-Rhizobium	Unclassified	[ASV13] g__Allorhizobium-Neorhizobium-Pararhizobium-Rhizobium	0.745236	0.362469	0.457714	3.80485	0.39916	2.05565	0.676308	0.96184	0.849917	0.601847	1.65591
GTTATCCGGAATTATTGGGCGTAAAGAGCTCGTAGGCGGTTTGTCGCGTCTGCTGTGAAATTCCGAGGCTCAACCTCGGGCTTGCAGTGGGTACGGGCAGACTAGAGTGCGGTAGGGGAGATTGGAATTCCTGGTGTAGCGGTGGAATGCGCAGATATCAGGAGGAACACCGATGGCGAAGGCAGATCTCTGGGCCGTAACTGACGCTGAGGAGCGAAAGGGTGGGGAGCAAACAGGC	k__Bacteria	p__Actinobacteriota	c__Actinobacteria	o__Micrococcales	f__Microbacteriaceae	g__Microbacterium	Unclassified	[ASV14] g__Microbacterium	7.28202	5.97556	1.34193	1.03304	1.43908	2.37749	0.260119	0.26137	0.269486	0.197157	1.32264
GTTGTCCGGAATTACTGGGCGTAAAGAGCTCGTAGGCGGTTTGTCGCGTCGTCTGTGAAATTCTGCAGCTTAACTGTAGGCGTGCAGGCGATACGGGCAGACTTGAGTACTACAGGGGAGACTGGAATTCCTGGTGTAGCGGTGAAATGCGCAGATATCAGGAGGAACACCGGTGGCGAAGGCGGGTCTCTGGGTAGTAACTGACGCTGAGGAGCGAAAGCGTGGGTAGCGAACAGGA	k__Bacteria	p__Actinobacteriota	c__Actinobacteria	o__Corynebacteriales	f__Nocardiaceae	g__Gordonia	Unclassified	[ASV15] g__Gordonia	0.0106462	0	0	0	0.861345	0	26.3136	0.345008	1.01575	0.03113	0.062487
GTTAATCGGAATTACTGGGCGTAAAGCGCGCGTAGGTGGTTTGTTAAGTTGAATGTGAAATCCCCGGGCTCAACCTGGGAACTGCATCCAAAACTGGCAAGCTAGAGTAGGGCAGAGGGTGGTGGAATTTCCTGTGTAGCGGTGAAATGCGTAGATATAGGAAGGAACACCAGTGGCGAAGGCGACCACCTGGGCTCATACTGACACTGAGGTGCGAAAGCGTGGGGAGCAAACAGGA	k__Bacteria	p__Proteobacteria	c__Gammaproteobacteria	o__Pseudomonadales	f__Pseudomonadaceae	g__Pseudomonas	Unclassified	[ASV16] g__Pseudomonas	0.468434	0	15.3854	0	0	0	0	0	0.217662	8.97582	0
GTTGCTCGGAATTACTGGGCGTAAAGGGAGCGTAGGCGGGTTATCAAGTTGGAGGTGAAAGCCCAGGGCTCAACCTTGGAATTGCCTTCAAAACTGATAGCCTAGAGTATGATAGAGGTAAGTGGAACTCCGAGTGTAGAGGTGAAATTCGTAGATATTCGGAAGAACACCAGTGGCGAAGGCGACTTACTGGATCATGACTGACGCTGAGGCTCGAAAGCGTGGGGAGCAAACAGGA	k__Bacteria	p__Proteobacteria	c__Alphaproteobacteria	o__Caulobacterales	f__Caulobacteraceae	g__Asticcacaulis	Unclassified	[ASV17] g__Asticcacaulis	1.38401	0.849213	1.37314	2.28086	0.682773	0.415282	1.35262	1.54731	0.704809	1.39047	2.14539
GTTGTCCGGATTTATTGGGTTTAAAGGGTGCGTAGGCGGCCCTGTAAGTCAGTGCTGAAATATCCGGGCTTAACCGGGAGGGTGGCATTGATACTGCGGGGCTTGAGTAAAGTCGAGGTAGGCGGAATTGACGGTGTAGCGGTGAAATGCTTAGATATCGTCAAGAACACCGATAGTGTAGACAGCTTACCAGTCTTTCACTGACGCTGAGGCACGAAAGTGTGGGGATCAAACAGGA	k__Bacteria	p__Bacteroidota	c__Bacteroidia	o__Cytophagales	f__Microscillaceae	Unclassified	Unclassified	[ASV18] f__Microscillaceae	0.798467	0.756007	0.717778	1.12509	1.52311	0.996678	0.894808	1.33821	1.62728	1.26595	1.5101
GTTGTCCGGAATTATTGGGCGTAAAGAGCTCGTAGGCGGTCTGTCGCGTCGGTCGTGAAAACTTGGGGCTTAACCCTGAGCTTGCGGTCGATACGGGCATGACTGGAGTTCGGCAGGGGAGACTGGAATTCCTGGTGTAGCGGTGAAATGCGCAGATATCAGGAGGAACACCGGTGGCGAAGGCGGGTCTCTGGGCCGATACTGACGCTGAGGAGCGAAAGCGTGGGGAGCGAACAGGA	k__Bacteria	p__Actinobacteriota	c__Actinobacteria	o__Pseudonocardiales	f__Pseudonocardiaceae	g__Pseudonocardia	Unclassified	[ASV19] g__Pseudonocardia	1.28819	1.34631	0.520129	1.18646	1.15546	1.54693	0.655499	1.35912	0.995025	1.03767	1.42679
GTTGTCCGGATTTATTGGGTTTAAAGGGTGCGTAGGCGGTCCTCTAAGTCAGTTGTGAAATACTTCAGCTTAACTGGAGAGGTGCAATTGATACTGGAGGACTTGAGTACTGATGAGGTAGGCGGAATGGACGGTGTAGCGGTGAAATGCTTAGATATCGTCCAGAACACCGATAGCGAAGGCAGCTTACTAAGGAGTAACTGACGCTGAGGCACGAAAGTGTGGGGATCAAACAGGA	k__Bacteria	p__Bacteroidota	c__Bacteroidia	o__Cytophagales	f__Microscillaceae	Unclassified	Unclassified	[ASV20] f__Microscillaceae	0.500373	0.217481	2.18454	0.296615	1.0084	0.477575	0.353761	1.80868	2.72595	3.68372	0.499896
GTTGTTCGGATTTACTGGGCGTAAAGCGCACGTAGGCGGATCGTTAAGTCGGGGGTGAAATCCTGGAGCTCAACTCCAGAACTGCCTTCGATACTGGCGATCTTGAGTCCGGAAGAGGTGAGTGGAACTCCTAGTGTAGAGGTGGAATTCGTAGATATTAGGAAGAACACCAGTGGCGAAGGCGGCTCACTGGTCCGGTACTGACGCTGAGGTGCGAAAGCGTGGGGAGCAAACAGGA	k__Bacteria	p__Proteobacteria	c__Alphaproteobacteria	o__Rhizobiales	f__Devosiaceae	g__Devosia	Unclassified	[ASV21] g__Devosia	1.02204	0.310688	1.16509	0.685282	0.997899	0.851329	1.20695	1.06639	1.31633	1.13106	0.958134
GTTGTTCGGATTTACTGGGCGTAAAGCGCACGTAGGCGGTTTGTTAAGTCAGGGGTGAAATCCCGGAGCTCAACTCCGGAACTGCCTTTGATACTGGCAAGCTAGAGTCCGGAAGAGGTGAGTGGAACTCCTAGTGTAGAGGTGGAATTCGTAGATATTAGGAAGAACACCAGTGGCGAAGGCGGCTCACTGGTCCGGTACTGACGCTGAGGTGCGAAAGCGTGGGGAGCAAACAGGA	k__Bacteria	p__Proteobacteria	c__Alphaproteobacteria	o__Rhizobiales	f__Devosiaceae	g__Devosia	Unclassified	[ASV22] g__Devosia	0.777174	0.341756	1.02986	1.12509	0.997899	1.52616	0.873999	1.03502	0.715174	1.13106	0.406165
GTTATCCGGAATTATTGGGCGTAAAGCGCGCGTAGGCGGTTTTTTAAGTCTGATGTGAAAGCCCACGGCTCAACCGTGGAGGGTCATTGGAAACTGGAAAACTTGAGTGCAGAAGAGGAAAGTGGAATTCCATGTGTAGCGGTGAAATGCGCAGAGATATGGAGGAACACCAGTGGCGAAGGCGACTTTCTGGTCTGTAACTGACGCTGATGTGCGAAAGCGTGGGGATCAAACAGGA	k__Bacteria	p__Firmicutes	c__Bacilli	o__Staphylococcales	f__Staphylococcaceae	g__Staphylococcus	Unclassified	[ASV23] g__Staphylococcus	1.83115	0.186413	0.218454	0.21479	1.01891	0.342608	0.270523	0.282279	0.228027	0.15565	0.312435
GTTGTCCGGAATTATTGGGCGTAAAGGGCTCGTAGGCGGTTTGTCGCGTCGGGAGTGAAATCCACTAGCTTAACTGGTGGCTTGCTTCCGATACGGGCAGACTAGAGGTATGCAGGGGAGAATGGAATTCCTGGTGTAGCGGTGAAATGCGCAGATATCAGGAGGAACACCGGTGGCGAAGGCGGTTCTCTGGGCATTACCTGACGCTGAGGAGCGAAAGTGTGGGGAGCGAACAGGA	k__Bacteria	p__Actinobacteriota	c__Actinobacteria	o__Propionibacteriales	f__Nocardioidaceae	g__Nocardioides	Unclassified	[ASV24] g__Nocardioides	3.12999	1.11848	0.665765	0.521632	1.06092	0.114203	0.0104047	0.230005	0.196932	0.944277	1.79129
GTTAATCGGATTTACTGGGCGTAAAGCGTGCGTAGGCGGCTTTTTAAGTCGGATGTGAAATCCCTGAGCTTAACTTAGGAATTGCATTCGATACTGGGAGGCTAGAGTATGGGAGAGGATGGTAGAATTCCAGGTGTAGCGGTGAAATGCGTAGAGATCTGGAGGAATACCGATGGCGAAGGCAGCCATCTGGCCTAATACTGACGCTGAGGTACGAAAGCATGGGGAGCAAACAGGA	k__Bacteria	p__Proteobacteria	c__Gammaproteobacteria	o__Pseudomonadales	f__Moraxellaceae	g__Acinetobacter	Unclassified	[ASV25] g__Acinetobacter	0	0.0103563	0.218454	0.0920528	1.08193	0.103821	0	0.0104548	0.114013	0	0
GTTGTTCGGAATTACTGGGCGTAAAGCGCACGTAGGCGGATATTTAAGTCAGGGGTGAAATCCCAGAGCTCAACTCTGGAACTGCCTTTGATACTGGGTATCTCGAGTATGGAAGAGGTGAGTGGAATTCCGAGTGTAGAGGTGAAATTCGTAGATATTCGGAGGAACACCAGTGGCGAAGGCGGCTCACTGGTCCATTACTGACGCTGAGGTGCGAAAGCGTGGGGAGCAAACAGGA	k__Bacteria	p__Proteobacteria	c__Alphaproteobacteria	o__Rhizobiales	f__Rhizobiaceae	g__Allorhizobium-Neorhizobium-Pararhizobium-Rhizobium	Unclassified	[ASV26] g__Allorhizobium-Neorhizobium-Pararhizobium-Rhizobium	0.628127	0.300331	1.28992	0.337527	0.588235	0.633306	2.185	0.878202	1.63765	0.913147	0.447823
GTTAATCGGAATTACTGGGCGTAAAGCGTGCGCAGGCGGTTCTGTAAGTCAGATGTGAAATCCCCGGGCTCAACCTGGGAACTGCGTTTGAAACTACAGGACTAGAGTATGGCAGAGGGGGGTAGAATTCCACGTGTAGCAGTGAAATGCGTAGAGATGTGGAGGAATACCAATGGCGAAGGCAGCCCCCTGGGTCAATACTGACGCTCATGCACGAAAGCGTGGGGAGCAAACAGGA	k__Bacteria	p__Proteobacteria	c__Gammaproteobacteria	o__Burkholderiales	f__Methylophilaceae	Unclassified	Unclassified	[ASV27] f__Methylophilaceae	0.244863	1.13919	0.291272	0.296615	0.0840336	1.88953	2.29945	0.993204	0.829187	0.228287	0.312435
GTTAATCGGAATTACTGGGCGTAAAGGGTGCGTAGGCGGTTAGTTAAGTCTGTTGTGAAATCCCCGGGCTCAACCTGGGAATGGCAATGGATACTGGCTAGCTAGAGTGTGTCAGAGGATGGTGGAATTCCCGGTGTAGCGGTGAAATGCGTAGAGATCGGGAGGAACATCAGTGGCGAAGGCGGCCATCTGGGACAACACTGACGCTGAAGCACGAAAGCGTGGGGAGCAAACAGGA	k__Bacteria	p__Proteobacteria	c__Gammaproteobacteria	o__Xanthomonadales	f__Rhodanobacteraceae	g__Rhodanobacter	Unclassified	[ASV28] g__Rhodanobacter	0.212925	1.26346	0.780193	2.30132	0.39916	2.10756	0.270523	1.2023	0.331675	0.0518834	0.874818
GTTGTCCGGATTTATTGGGTTTAAAGGGTGCGTAGGCGGCTTTTTAAGTCAGTGGTGAAATCCATCAGCTCAACTGATGAACTGCCATTGATACTGGGAAGCTTGAGTACAGACGAGGTAGGCGGAATTGACAGTGTAGCGGTGAAATGCATAGATATTGTCAAGAACACCGATTGCGAAGGCAGCTTACTAGGCTGTAACTGACGCTGAGGCACGAAAGTGCGGGGATCAAACAGGA	k__Bacteria	p__Bacteroidota	c__Bacteroidia	o__Cytophagales	f__Cytophagaceae	g__Sporocytophaga	Unclassified	[ASV29] g__Sporocytophaga	0.308741	0.642088	0.894622	0.675054	0.556723	1.03821	0.280928	1.93413	0.466418	0.59147	0.916476
GTTGTTCGGAATTACTGGGCGTAAAGCGCACGTAGGCGGATATTTAAGTCAGGGGTGAAATCCCGCAGCTCAACTGCGGAACTGCCTTTGATACTGGGTATCTTGAGTATGGAAGAGGTAAGTGGAATTGCGAGTGTAGAGGTGAAATTCGTAGATATTCGCAGGAACACCAGTGGCGAAGGCGGCTTACTGGTCCATTACTGACGCTGAGGTGCGAAAGCGTGGGGAGCAAACAGGA	k__Bacteria	p__Proteobacteria	c__Alphaproteobacteria	o__Rhizobiales	f__Rhizobiaceae	g__Allorhizobium-Neorhizobium-Pararhizobium-Rhizobium	Unclassified	[ASV30] g__Allorhizobium-Neorhizobium-Pararhizobium-Rhizobium	0	16.2904	0	0	0	0	0	0	0	0	0
GTTATCCGGAATCATTGGGTTTAAAGGGTCCGCAGGCGGAAGAATAAGTCAGTGGTGAAATCTCCCAGCTCAACTGGGAAACTGCCATTGATACTGTTTTTCTTGAATTTGGTCGGAGTGGGCGGAATGTGTCATGTAGCGGTGAAATGCATAGATATGACACAGAACACCGATAGCGAAGGCAGCTCACTAGACCTGAATTGACGCTCATGGACGAAAGCGTGGGGAGCGAACAGGA	k__Bacteria	p__Bacteroidota	c__Bacteroidia	o__Flavobacteriales	f__Crocinitomicaceae	Unclassified	Unclassified	[ASV31] f__Crocinitomicaceae	1.08592	1.48094	1.40435	1.54444	0.357143	0.487957	0.551451	1.58913	1.59619	0.197157	0.541554
GTTAATCGGATTTACTGGGCGTAAAGCGTGTGTAGGTGGTTATTCAAGTCGGTTGTGAAATCCCTGGGCTCAACCTGGGAACTGCTTCCGAGACTGGACGACTAGAGTACGGTAGAGGGTGGTGGAATTTCCGGTGTAGCGGTGAAATGCGTAGATATCGGAAGGAACATCAATGGCGAAGGCAGCCACCTGGGCCTGTACTGACACTGAGACACGAAAGCGTGGGGATCAAACAGGA	k__Bacteria	p__Proteobacteria	c__Gammaproteobacteria	o__Salinisphaerales	f__Solimonadaceae	g__Solimonas	Unclassified	[ASV32] g__Solimonas	0.106462	1.27382	0.436908	0.368211	0.703782	0.394518	0.291333	0.324098	0.870647	0.103767	0.187461
GTTGTCCGGAATTATTGGGCGTAAAGAGCTCGTAGGCGGTTTGTCGCGTCTGCTGTGAAATCCCGAGGCTCAACCTCGGGCTTGCAGTGGGTACGGGCAGACTAGAGTGCGGTAGGGGAGATTGGAATTCCTGGTGTAGCGGTGGAATGCGCAGATATCAGGAGGAACACCGATGGCGAAGGCAGATCTCTGGGCCGTAACTGACGCTGAGGAGCGAAAGCATGGGGAGCGAACAGGA	k__Bacteria	p__Actinobacteriota	c__Actinobacteria	o__Micrococcales	f__Microbacteriaceae	g__Curtobacterium	Unclassified	[ASV33] g__Curtobacterium	0	0	0	17.3162	0	0	0	0	0	0	0
GTTAATCGGAATTACTGGGCGTAAAGCGCGCGTAGGTGGTTCGTTAAGTTGGATGTGAAAGCCCCGGGCTCAACCTGGGAACTGCATCCAAAACTGGCGAGCTAGAGTATGGCAGAGGGTGGTGGAATTTCCTGTGTAGCGGTGAAATGCGTAGATATAGGAAGGAACACCAGTGGCGAAGGCGACCACCTGGGCTAATACTGACACTGAGGTGCGAAAGCGTGGGGAGCAAACAGGA	k__Bacteria	p__Proteobacteria	c__Gammaproteobacteria	o__Pseudomonadales	f__Pseudomonadaceae	g__Pseudomonas	s__Pseudomonas_stutzeri	[ASV34] s__Pseudomonas_stutzeri	0.0106462	0	0.0208052	0	0.0210084	0.0207641	0	4.73602	0.145108	0.0207533	0.0312435
GTTATCCGGATTCACTGGGTTTAAAGGGTGCGTAGGAGGGCAGGTAAGTCAGTGGTGAAATCTCCGAGCTTAACTTGGAAACTGCCGTTGATACTATCTGTCTTGAATATTGTGGAGGTGAGCGGAATATGTCATGTAGCGGTGAAATGCTTAGATATGACATAGAACACCAATTGCGAAGGCAGCTCGCTACACATATATTGACTCTGAGGCACGAAAGCGTGGGGATCAAACAGGA	k__Bacteria	p__Bacteroidota	c__Bacteroidia	o__Chitinophagales	f__Chitinophagaceae	g__Flavisolibacter	Unclassified	[ASV35] g__Flavisolibacter	0.372618	0.0724938	0.457714	0.460264	0.52521	1.01744	0.384976	0.815473	0.860282	0.56034	0.312435
GTTAATCGGAATTACTGGGCGTAAAGCGTGCGCAGGCGGTTGTGCAAGACAGATGTGAAATCCCCGGGCTCAACCTGGGAACTGCATTTGTGACTGCACGGCTAGAGTGTGTCAGAGGGGGGTAGAATTCCACGTGTAGCAGTGAAATGCGTAGATATGTGGAGGAATACCGATGGCGAAGGCAGCCCCCTGGGATAACACTGACGCTCATGCACGAAAGCGTGGGGAGCAAACAGGA	k__Bacteria	p__Proteobacteria	c__Gammaproteobacteria	o__Burkholderiales	f__Oxalobacteraceae	Unclassified	Unclassified	[ASV36] f__Oxalobacteraceae	0	0.155344	0.124831	1.59558	1.69118	0.30108	0.603475	0.920021	1.01575	1.84705	0.760258
GTTAATCGGAATTACTGGGCGTAAAGGGTGCGTAGGCGGTTGTTTAAGTCTGTCGTGAAATCCCCGGGCTCAACCTGGGAATGGCGATGGATACTGGGCAGCTAGAGTGTGTCAGAGGATGGTGGAATTCCCGGTGTAGCGGTGAAATGCGTAGAGATCGGGAGGAACATCAGTGGCGAAGGCGGCCATCTGGGACAACACTGACGCTGAAGCACGAAAGCGTGGGGAGCAAACAGGA	k__Bacteria	p__Proteobacteria	c__Gammaproteobacteria	o__Xanthomonadales	f__Rhodanobacteraceae	g__Rhodanobacter	Unclassified	[ASV37] g__Rhodanobacter	0.149047	0.196769	0.447311	0.409123	0.0840336	0.456811	0.447404	0.752744	0.0725539	0.0933901	1.56217
GTTAATCGGAATTACTGGGCGTAAAGCGTGCGCAGGCGGCTTTGCAAGACAGATGTGAAATCCCCGGGCTCAACCTGGGAACTGCATTTGTGACTGCAAGGCTAGAGTACGGTAGAGGGGGATGGAATTCCGCGTGTAGCAGTGAAATGCGTAGATATGCGGAGGAACACCAATGGCGAAGGCAATCCCCTGGACCTGTACTGACGCTCATGCACGAAAGCGTGGGGAGCAAACAGGA	k__Bacteria	p__Proteobacteria	c__Gammaproteobacteria	o__Burkholderiales	f__Comamonadaceae	Unclassified	Unclassified	[ASV38] f__Comamonadaceae	1.58629	0.383181	0.457714	0.21479	1.30252	0.851329	0.582666	0.46001	0.704809	0.383937	0.437409
GTTAATCGGATTTACTGGGCGTAAAGCGTGTGTAGGCGGTTCGTTAAGTCGGATGTGAAAGCCCTGGGCTCAACCTAGGAATTGCATTCGATACTGGCGAGCTAGAGTACGGTAGAGGGCGGCGGAATTCCGGGTGTAGCGGTGAAATGCGTAGATATCCGGAGGAACACCGATGGCGAAGGCAACCGCCTGGGCCTGTACTGACGCTGAGACACGAAAGCGTGGGGAGCAAACAGGA	k__Bacteria	p__Proteobacteria	c__Gammaproteobacteria	o__Salinisphaerales	f__Solimonadaceae	g__Panacagrimonas	Unclassified	[ASV39] g__Panacagrimonas	0.574896	0.590307	0.312077	0.235246	0.987395	1.15241	0.39538	0.209096	0.331675	0.321677	0.541554
GTTGTCCGGAATTATTGGGCGTAAAGGGCTCGTAGGCGGTTTGTCGCGTCGGGAGTGAAAACTCAGGGCTCAACCCTGAGCGTGCTTCCGATACGGGCAGACTAGAGGTATGCAGGGGAGAACGGAATTCCTGGTGTAGCGGTGGAATGCGCAGATATCAGGAGGAACACCGGTGGCGAAGGCGGTTCTCTGGGCATTACCTGACGCTGAGGAGCGAAAGCATGGGGAGCGAACAGGA	k__Bacteria	p__Actinobacteriota	c__Actinobacteria	o__Propionibacteriales	f__Nocardioidaceae	g__Aeromicrobium	Unclassified.	[ASV40] g__Aeromicrobium	0.521665	0.590307	0.384895	0.327299	0.966387	1.18355	0.332952	0.428646	0.881012	0.238663	0.645699
GTTACTCGGAATTACTGGGCGTAAAGCGTGCGTAGGTGGTTTGTTAAGTCTGATGTGAAAGCCCCGGGCTCAACCTGGGAATGGCATTGGATACTGGCAATCTAGAGTGCGGTAGAGGGTAGCGGAATTCCCGGTGTAGCAGTGAAATGCGTAGATATCGGGAGGAACATCCGTGGCGAAGGCGGCTACCTGGACCAGCACTGACACTGAGGCACGAAAGCGTGGGGAGCAAACAGGA	k__Bacteria	p__Proteobacteria	c__Gammaproteobacteria	o__Xanthomonadales	f__Xanthomonadaceae	g__Lysobacter	Unclassified	[ASV41] g__Lysobacter	0.180986	1.95733	0.343285	1.14555	0.682773	0.0519103	0.166476	1.77731	0	0.0103767	0.499896
GTTATCCGGATTCACTGGGTTTAAAGGGTGCGTAGGTGGGTATGTAAGTCAGTGGTGAAATCCCCGAGCTTAACTTGGGAACTGCCGTTGATACTATATATCTTGAATGTCGTAGAGGTAAGCGGAATATGTCATGTAGCGGTGAAATGCTTAGAGATGACATAGAACACCAATTGCGAAGGCAGCTTGCTATGCGATTATTGACACTGAGGCACGAAAGCGTGGGTAGCAAACAGGA	k__Bacteria	p__Bacteroidota	c__Bacteroidia	o__Chitinophagales	f__Chitinophagaceae	Unclassified	Unclassified	[ASV42] f__Chitinophagaceae	0.351325	0.155344	1.27952	0.654598	0.598739	0.384136	0.384976	0.794564	0.456053	1.03767	0.374922
GTTGTCCGGATTTATTGGGTTTAAAGGGTGCGTAGGCGTCCCTGCAAGTTTTAGGTGAAATGCCCAAGCTCAACTTGGGAGCTGCCTGAAAAACTGCCGGGATTGAGTACAGATGAGGTAGGCGGAATTGACGGTGTAGCGGTGAAATGCATAGATATCGTCAAGAACACCGATAGCGAAGGCAGCTTACTAGGCTGTAACTGACGCTGATGCACGAAAGTGTGGGGATCAAACAGGA	k__Bacteria	p__Bacteroidota	c__Bacteroidia	o__Cytophagales	f__Microscillaceae	g__Chryseolinea	Unclassified	[ASV43] g__Chryseolinea	0.425849	0.24855	0.36409	0.623913	0.672269	0.259551	0.322547	0.846837	1.09867	0.74712	0.41658
GTTATTCGGAATTACTGGGCGTAAAGCGCACGTAGGCGGCTTTGTAAGTAAGAGGTGAAAGCCCAGAGCTCAACTCTGGAATTGCCTTTTAGACTGCATCGCTTGAATCATGGAGAGGTCAGTGGAATTCCGAGTGTAGAGGTGAAATTCGTAGATATTCGGAAGAACACCAGTGGCGAAGGCGGCTGACTGGACATGTATTGACGCTGAGGTGCGAAAGCGTGGGGAGCAAACAGGA	k__Bacteria	p__Proteobacteria	c__Alphaproteobacteria	o__Sphingomonadales	f__Sphingomonadaceae	g__Sphingomonas	Unclassified	[ASV44] g__Sphingomonas	0	0	0	0	0	0	0	0	13.1219	0	0
GTTAATCGGAATTACTGGGCGTAAAGCGTGCGCAGGCGGCTTTGCAAGACAGATGTGAAATCCCCGGGCTCAACCTGGGAACTGCATTTGTGACTGCAAGGCTAGAGTACGGTAGAGGGGGATGGAATTCCGCGTGTAGCAGTGAAATGCGTAGATATGCGGAGGAACACCGATGGCGAAGGCAATCCCCTGGACCTGTACTGACGCTCATGCACGAAAGCGTGGGGAGCAAACAGGA	k__Bacteria	p__Proteobacteria	c__Gammaproteobacteria	o__Burkholderiales	f__Comamonadaceae	g__Rhizobacter	Unclassified	[ASV45] g__Rhizobacter	0.298094	0.362469	0.624155	0.603457	0.787815	0.394518	0	0.710925	1.19196	0.902771	0.166632
GTTGTCCGGATTTATTGGGTTTAAAGGGTGCGTAGGCGGCCTATTAAGTCAGTTCTGAAATATCCCGGCTTAACCGGGAGGGTGGGATTGATACTGATGGGCTTGAGTAGAGTCGAGGTAGGCGGAATTGACGGTGTAGCGGTGAAATGCTTAGATATCGTCAAGAACACCGATAGTGTAGACAGCTTACTAGACTCAAACTGACGCTGAGGCACGAAAGTGTGGGGATCAAACAGGA	k__Bacteria	p__Bacteroidota	c__Bacteroidia	o__Cytophagales	f__Microscillaceae	Unclassified	Unclassified	[ASV46] f__Microscillaceae	0.106462	0.186413	0.811401	0.184106	0.378151	0.238787	1.11331	0.731835	0.808458	2.89509	0.197875
GTTGTTCGGAATTACTGGGCGTAAAGGGCGCGTAGGCGGTGCGGTAAGTTAGGCGTGAAAGGCCCGGGCTCAACCCGGGAACTGCGCTTAAAACTGCCGCGCTCTGAGTCCGAGAGAGGATAGCGGAATTCCCAGTGTAGAGGTGAAATTCGTAGATATTGGGAAGAACACCAGTGGCGAAGGCGGCTATCTGGCTCGGTACTGACGCTGAGGCGCGAAAGCGTGGGGAGCAAACAGGA	k__Bacteria	p__Proteobacteria	c__Alphaproteobacteria	Unclassified	Unclassified	Unclassified	Unclassified	[ASV47] c__Alphaproteobacteria	0.255509	0.310688	1.07147	0.255702	0.115546	0.280316	0.468214	0.554104	0.352405	1.13106	0.593626
GTTGTCCGGATTTATTGGGTTTAAAGGGTGCGTAGGCGGCCAGATAAGTCAGTTCTGAAATATTCCGGCTTAACCGGAAGGGTGGGATTGATACTGTTTGGCTTGAGTGGAGTCGAGGTAGGCGGAATTGACGGTGTAGCGGTGAAATGCTTAGATATCGTCAAGAACACCGATAGTGTAGACAGCTTACCAGGCTTAGACTGACGCTGAGGCACGAAAGTGTGGGGATCAAACAGGA	k__Bacteria	p__Bacteroidota	c__Bacteroidia	o__Cytophagales	f__Microscillaceae	Unclassified	Unclassified	[ASV48] f__Microscillaceae	0.287448	0.372825	0.592947	0.501176	0.178571	0.228405	0.676308	0.575013	0.891376	0.6226	0.666528
GTTATCCGGATTCACTGGGTTTAAAGGGTGCGTAGGTGGGTCTGTAAGTCAGTGGTGAAATCTCCGAGCTTAACTCGGAAACTGCCGTTGATACTATAGGTCTTGAATCATCTGGAGGTAAGCGGAATATGTCATGTAGCGGTGAAATGCTTAGATATGACATAGAACACCAATTGCGAAGGCAGCTTACTACGGATGCATTGACACTGAGGCACGAAAGCGTGGGGATCAAACAGGA	k__Bacteria	p__Bacteroidota	c__Bacteroidia	o__Chitinophagales	f__Chitinophagaceae	g__Ferruginibacter	Unclassified	[ASV49] g__Ferruginibacter	0.489726	0.0621375	0.624155	0.255702	0.514706	0.259551	0.572261	0.731835	0.207297	0.43582	0.145803
GTTACTCGGAATTACTGGGCGTAAAGCGTGCGTAGGTGGTTCGTTAAGTCTGATGTGAAAGCCCTGGGCTCAACCTGGGAATGGCATTGGATACTGGCGGACTGGAGTGCGGTAGAGGATGGCGGAATTCCCGGTGTAGCAGTGAAATGCGTAGAGATCGGGAGGAACATCTGTGGCGAAGGCGGCCATCTGGACCAGCACTGACACTGAGGCACGAAAGCGTGGGGAGCAAACAGGA	k__Bacteria	p__Proteobacteria	c__Gammaproteobacteria	o__Xanthomonadales	f__Xanthomonadaceae	g__Luteimonas	Unclassified	[ASV50] g__Luteimonas	0.319387	0.144988	0.447311	0.306843	0.609244	0.311462	0.457809	0.250915	0.228027	0.383937	0.604041
GTTACTCGGAATTACTGGGCGTAAAGCGTGCGTAGGCGGTTCGTTAAGTCTGCTGTGAAAGCCCTGGGCTCAACCTGGGAACTGCAGTGGATACTGGCGAGCTAGAGTGTGTCAGAGGATGGTGGAATTCCCGGTGTAGCGGTGAAATGCGTAGAGATCGGGAGGAACACCAGTGGCGAAGGCGGCCATCTGGGACAACACTGACGCTGAGGCACGAAAGCGTGGGGAGCAAACAGGA	k__Bacteria	p__Proteobacteria	c__Gammaproteobacteria	o__Xanthomonadales	f__Rhodanobacteraceae	g__Dokdonella	Unclassified	[ASV51] g__Dokdonella	0.383264	0.144988	0.60335	0.194334	0.598739	0.249169	0.228904	0.324098	0.259121	0.456574	0.385336
GTTATCCGGATTCACTGGGTTTAAAGGGTGCGTAGGCGGATTTGTAAGTCCGTGGTGAAATCTCCGAGCTTAACTCGGAAACTGCCATGGATACTATAAGTCTTGAATGTTGTGGAGGTTTGCGGAATATGTCATGTAGCGGTGAAATGCTTAGATATGACATAGAACACCGATTGCGAAGGCAGCAGGCTACACAAATATTGACGCTGAGGCACGAAAGCGTGGGGATCAAACAGGA	k__Bacteria	p__Bacteroidota	c__Bacteroidia	o__Chitinophagales	f__Chitinophagaceae	g__Chitinophaga	Unclassified	[ASV52] g__Chitinophaga	0.106462	2.66156	0.187246	0.0204562	0.0315126	1.46387	0.0208095	0.0836383	0	0.03113	0
GTTGTCCGGAATTATTGGGCGTAAAGAGCTCGTAGGCGGTTTGTCGCGTCTGCTGTGAAAACCCGAGGCTCAACCTCGGGCCTGCAGTGGGTACGGGCAGACTAGAGTGCGGTAGGGGAGATTGGAATTCCTGGTGTAGCGGTGGAATGCGCAGATATCAGGAGGAACACCGATGGCGAAGGCAGATCTCTGGGCCGTAACTGACGCTGAGGAGCGAAAGCATGGGGAGCGAACAGGA	k__Bacteria	p__Actinobacteriota	c__Actinobacteria	o__Micrococcales	f__Microbacteriaceae	Unclassified	Unclassified	[ASV53] f__Microbacteriaceae	0.361972	0.227838	0.748986	0.225018	0.273109	0.207641	0.166476	0.595923	0.404229	0.68486	0.197875
ATTATCCGGAGTGACTGGGCGTAAAGAGTTGCGTAGGCGGTTAGTAAAGCGAATAGTGAAACCTGGTGGCTCAACCATACAGACTATTATTCGAACTCACTAACTCGAGAGTGGTAGAGGTAACTGGAATTTCTTGTGTAGGAGTGAAATCCGTAGATATAAGAAGGAACACCAATGGCGTAGGCAGGTTACTGGACCATTTCTGACGCTAAGGCACGAAAGCGTGGGGAGCGAACCGGA	k__Bacteria	p__Patescibacteria	c__Saccharimonadia	o__Saccharimonadales	f__Saccharimonadaceae	g__TM7a	Unclassified	[ASV54] g__TM7a	0.798467	0.424606	0.228857	0.26593	0.39916	0.332226	0.270523	0.230005	0.165837	0.176403	0.604041
GTTATCCGGAATCATTGGGTTTAAAGGGTCCGTAGGCGGGCGTCTAAGTCAGTGGTGAAATTCTGCAGCTCAACTGTAGGACTGCCATTGATACTGGTCGCCTTGAATCGTTGTGAAGTGGCTAGAATATGTAGTGTAGCGGTGAAATGCTTAGATATTACATAGAATACCGATTGCGAAGGCAGGTCACTAACAACGCATTGACGCTGATGGACGAAAGCGTGGGGAGCGAACAGGA	k__Bacteria	p__Bacteroidota	c__Bacteroidia	o__Flavobacteriales	f__Flavobacteriaceae	g__Aequorivita	Unclassified	[ASV55] g__Aequorivita	0.212925	0.217481	0.676168	0.613685	0.546218	0.186877	0.759546	0.439101	0.145108	0.695237	0.156217
GTTATCCGGATTCACTGGGTTTAAAGGGTGCGTAGGCGGAATGGTAAGTCCGTGGTGAAATCTCCGAGCTTAACTCGGAAACTGCCGTGGATACTATCATTCTTGAATGTTGTGGAGGTTTGCGGAATATGTCATGTAGCGGTGAAATGCTTAGATATGACATAGAACACCGATTGCGAAGGCAGCAGGCTACACAAATATTGACGCTGAGGCACGAAAGCGTGGGGATCAAACAGGA	k__Bacteria	p__Bacteroidota	c__Bacteroidia	o__Chitinophagales	f__Chitinophagaceae	g__Chitinophaga	Unclassified.	[ASV56] g__Chitinophaga	0.095816	3.78003	0.426506	0.21479	0.220588	0.228405	0.0624285	0.230005	0.0518242	0.508457	0.0729015
GTTGTCCGGATTTATTGGGTTTAAAGGGTGCGTAGGCGGCCTTTTAAGTCAGTGGTGAAATCCTCCAGCTCAACTGGAGAACTGCCATTGATACTGGAAGGCTTGAGTACAGACGAGGTAGGCGGAATTGACAGTGTAGCGGTGAAATGCATAGATATTGTCAAGAACACCGATTGCGAAGGCAGCTTACTAGACTGTAACTGACGCTGAGGCACGAAAGTGCGGGGATCAAACAGGA	k__Bacteria	p__Bacteroidota	c__Bacteroidia	o__Cytophagales	f__Cytophagaceae	g__Sporocytophaga	Unclassified	[ASV57] g__Sporocytophaga	0.095816	0.0517813	0.0104026	0.368211	0.157563	0.124585	0.478618	0.50183	2.60158	0.24904	0.166632
GTTACTCGGAATTACTGGGCGTAAAGCGTGCGTAGGTGGTTTGTTAAGTCTGATGTGAAAGCCCCGGGCTCAACCTGGGAATTGCATTGGATACTGGCGGGCTAGAGTGCGGTAGAGGGTAGTGGAATTCCCGGTGTAGCAGTGAAATGCGTAGAGATCGGGAGGAACATCTGTGGCGAAGGCGACTGCCTGGACCAGCACTGACACTGAGGCACGAAAGCGTGGGGAGCAAACAGGA	k__Bacteria	p__Proteobacteria	c__Gammaproteobacteria	o__Xanthomonadales	f__Xanthomonadaceae	g__Luteimonas	Unclassified	[ASV58] g__Luteimonas	0.159693	0.269263	0.707375	0.613685	0.546218	0.498339	0.530642	0.26137	0.0932836	0.0933901	0.406165
GTTGTTCGGATTTACTGGGCGTAAAGCGCACGTAGGCGGATTGTTAAGTCAGGGGTGAAATCCTGGAGCTCAACTCCAGAACTGCCTTTGATACTGGCAATCTAGAGTCCGGAAGAGGTGAGTGGAACTCCTAGTGTAGAGGTGGAATTCGTAGATATTAGGAAGAACACCAGTGGCGAAGGCGGCTCACTGGTCCGGTACTGACGCTGAGGTGCGAAAGCGTGGGGAGCAAACAGGA	k__Bacteria	p__Proteobacteria	c__Alphaproteobacteria	o__Rhizobiales	f__Devosiaceae	g__Devosia	Unclassified	[ASV59] g__Devosia	0.404557	0.0621375	0.156039	0.286386	0.493697	0.778654	0.374571	0.177731	0.279851	0.207533	0.20829
GTTACTCGGAATTACTGGGCGTAAAGCGTGCGTAGGTGGTTTGTTAAGTCTGATGTGAAAGCCCTGGGCTCAACCTGGGAATTGCATTGGATACTGGCAGGCTAGAGTGCGGTAGAGGATGGCGGAATTCCCGGTGTAGCAGTGAAATGCGTAGAGATCGGGAGGAACATCTGTGGCGAAGGCGGCCATCTGGACCAGCACTGACACTGAGGCACGAAAGCGTGGGGAGCAAACAGGA	k__Bacteria	p__Proteobacteria	c__Gammaproteobacteria	o__Xanthomonadales	f__Xanthomonadaceae	g__Lysobacter	Unclassified	[ASV60] g__Lysobacter	0.457788	0.269263	0.499324	0.26593	0.315126	0.207641	0.312142	0.24046	0.30058	0.37356	0.249948
GTTACTCGGAATTACTGGGCGTAAAGCGTGCGTAGGTGGTCGTTTAAGTCTGTCGTGAAAGCCCTGGGCTCAACCTGGGAATTGCGATGGATACTGGGCGACTAGAGTGTGGTAGAGGATAGTGGAATTTCCGGTGTAGCAGTGAAATGCGTAGAGATCGGAAGGAACATCTGTGGCGAAGGCGACTATCTGGGCCAACACTGACACTGAGGCACGAAAGCGTGGGGAGCAAACAGGA	k__Bacteria	p__Proteobacteria	c__Gammaproteobacteria	o__Xanthomonadales	f__Xanthomonadaceae	g__Pseudoxanthomonas	Unclassified	[ASV61] g__Pseudoxanthomonas	0.0638774	0.217481	0.228857	0.21479	0.220588	0.228405	0.61388	0.909566	0.248756	0.300924	0.395751
GTTATCCGGATTTACTGGGTTTAAAGGGTGCGTAGGTGGATTTGTAAGTCAGTGGTGAAATCTCCGAGCTTAACTCGGAAACTGCCGTTGATACTATAAGTCTTGAATCATCTGGAGGTAAGCGGAATATGTCATGTAGCGGTGAAATGCTTAGATATGACATAGAACACCAATTGCGAAGGCAGCTTACTACGGATGTATTGACACTGAGGCACGAAAGCGTGGGGATCAAACAGGA	k__Bacteria	p__Bacteroidota	c__Bacteroidia	o__Chitinophagales	f__Chitinophagaceae	g__Ferruginibacter	Unclassified	[ASV62] g__Ferruginibacter	0.276802	0.0310688	2.33018	0.327299	0.147059	0.342608	1.49828	0.888657	0.0621891	0.114143	0.020829
GTTACTCGGAATTACTGGGCGTAAAGCGTGCGTAGGTGGTTTGTTAAGTCTGATGTGAAAGCCCTGGGCTCAACCTGGGAATTGCACTGGATACTGGCAGGCTAGAGTGCGGTAGAGGATGGCGGAATTCCCGGTGTAGCAGTGAAATGCGTAGAGATCGGGAGGAACATCTGTGGCGAAGGCGGCCATCTGGACCAGCACTGACACTGAGGCACGAAAGCGTGGGGAGCAAACAGGA	k__Bacteria	p__Proteobacteria	c__Gammaproteobacteria	o__Xanthomonadales	f__Xanthomonadaceae	Unclassified	Unclassified	[ASV63] f__Xanthomonadaceae	0.17034	0.300331	0.572142	0.357983	0.220588	0.103821	0.39538	0.313643	0.290216	0.363184	0.406165
GTTACTCGGAATTACTGGGCGTAAAGCGTGCGTAGGTGGTGGTTTAAGTCCGTTGTGAAAGCCCTGGGCTCAACCTGGGAATTGCAGTGGATACTGGGTCACTAGAGTGTGGTAGAGGGTAGCGGAATTCCCGGTGTAGCAGTGAAATGCGTAGAGATCGGGAGGAACATCTGTGGCGAAGGCGGCTACCTGGACCAACACTGACACTGAGGCACGAAAGCGTGGGGAGCAAACAGGA	k__Bacteria	p__Proteobacteria	c__Gammaproteobacteria	o__Xanthomonadales	f__Xanthomonadaceae	g__Xanthomonas	Unclassified	[ASV64] g__Xanthomonas	0.0425849	0	0	0	0	0	0	0	0	8.62302	0
GTTGTCCGGAATTATTGGGCGTAAAGAGCTCGTAGGCGGCTTGTCACGTCGGGTGTGAAAGCCCGGGGCTTAACCCCGGGTCTGCATTCGATACGGGCTAGCTAGAGTGTGGTAGGGGAGATCGGAATTCCTGGTGTAGCGGTGAAATGCGCAGATATCAGGAGGAACACCGGTGGCGAAGGCGGATCTCTGGGCCATTACTGACGCTGAGGAGCGAAAGCGTGGGGAGCGAACAGGA	k__Bacteria	p__Actinobacteriota	c__Actinobacteria	o__Streptomycetales	f__Streptomycetaceae	g__Streptomyces	Unclassified	[ASV65] g__Streptomyces	0.0638774	0.113919	0.384895	1.36034	0.0420168	0.75789	0.0208095	0.836383	0.0621891	0.394314	0.083316
GTTATCCGGATTCACTGGGTTTAAAGGGTGCGTAGGCGGAATTGTAAGTCCGTGGTGAAATCTCCGAGCTTAACTCGGAAACTGCCGTGGATACTATGATTCTTGAATGTTGTGGAGGTTTGCGGAATATGTCATGTAGCGGTGAAATGCTTAGATATGACATAGAACACCGATTGCGAAGGCAGCAGGCTACACAAATATTGACGCTGAGGCACGAAAGCGTGGGGATCAAACAGGA	k__Bacteria	p__Bacteroidota	c__Bacteroidia	o__Chitinophagales	f__Chitinophagaceae	g__Chitinophaga	Unclassified.	[ASV66] g__Chitinophaga	0.0212925	2.60978	0.32248	0.255702	0	0.311462	0.0208095	0.46001	0	0.549964	0.0729015
GTTGCTCGGAATTACTGGGCGTAAAGGGCGCGTAGGCGGACAGTTTAGTCAGAGGTGAAAGCCCAGGGCTCAACCTTGGAATTGCCTTTGATACTGGCTGTCTTGAGTTCGGGAGAGGTGAGTGGAATGCCGAGTGTAGAGGTGAAATTCGTAGATATTCGGCGGAACACCAGTGGCGAAGGCGACTCACTGGCCCGATACTGACGCTGAGGCGCGAAAGCGTGGGGAGCAAACAGGA	k__Bacteria	p__Proteobacteria	c__Alphaproteobacteria	o__Caulobacterales	f__Caulobacteraceae	g__Phenylobacterium	Unclassified	[ASV67] g__Phenylobacterium	0.159693	0.238194	0.457714	0.286386	0.472689	0.269934	0.19769	0.250915	0.145108	0.43582	0.270777
GTTAATCGGAATTACTGGGCGTAAAGCGCGCGTAGGTGGTTCGTTAAGTTGGATGTGAAATCCCCGGGCTCAACCTGGGAACTGCATTCAAAACTGTCGAGCTAGAGTATGGTAGAGGGTGGTGGAATTTCCTGTGTAGCGGTGAAATGCGTAGATATAGGAAGGAACACCAGTGGCGAAGGCGACCACCTGGACTGATACTGACACTGAGGTGCGAAAGCGTGGGGAGCAAACAGGA	k__Bacteria	p__Proteobacteria	c__Gammaproteobacteria	o__Pseudomonadales	f__Pseudomonadaceae	g__Pseudomonas	s__bacterium	[ASV68] s__bacterium	0.0212925	0	0	0.787563	2.64706	0.394518	0.0104047	0.627287	0.0103648	0.228287	0.0520725
GTTAATCGGAATTACTGGGCGTAAAGCGTGCGCAGGCGGCTTTGCAAGACAGATGTGAAATCCCCGGGCTCAACCTGGGAACTGCATTTGTGACTGCATGGCTAGAGTGCGGCAGAGGGGGATGGAATTCCGCGTGTAGCAGTGAAATGCGTAGATATGCGGAGGAACACCGATGGCGAAGGCAATCCCCTGGGCCTGCACTGACGCTCATGCACGAAAGCGTGGGGAGCAAACAGGA	k__Bacteria	p__Proteobacteria	c__Gammaproteobacteria	o__Burkholderiales	f__Comamonadaceae	g__Rhizobacter	Unclassified	[ASV69] g__Rhizobacter	0.223571	0.217481	0.457714	0.409123	0.19958	0.259551	0.228904	0.418191	0.404229	0.134897	0.239533
GTTACTCGGAATTACTGGGCGTAAAGCGTGCGTAGGTGGTTTGTTAAGTCTGATGTGAAAGCCCTGGGCTCAACCTGGGAATGGCACTGGATACTGGCAAGCTAGAGTGTGGCAGAGGGTAGTGGAATTCCTGGTGTAGCAGTGAAATGCGTAGAGATCAGGAGGAACATCCGTGGCGAAGGCGACTGCCTGGGCCAACACTGACACTGAGGCACGAAAGCGTGGGGAGCAAACAGGA	k__Bacteria	p__Proteobacteria	c__Gammaproteobacteria	o__Xanthomonadales	f__Xanthomonadaceae	g__Thermomonas	Unclassified	[ASV70] g__Thermomonas	0.0532311	0.517813	0.665765	1.50353	0.0840336	0.0415282	0.426595	0.616832	0.207297	0.0933901	0.166632
GTTGTCCGGATTTATTGGGTTTAAAGGGTGCGTAGGCGGCCTATTAAGTCAGTGCTGAAATATCCCGGCTTAACCGGGAGGGTGGCATTGATACTGATGGGCTAGAGTACAGATGAGGTAGGCGGAATTGACGGTGTAGCGGTGAAATGCTTAGATATCGTCAAGAACACCTATAGCGAAGGCAGCTTACTAGGCTGTAACTGACGCTGAGGCACGAAAGTGTGGGGATCAAACAGGA	k__Bacteria	p__Bacteroidota	c__Bacteroidia	o__Cytophagales	f__Microscillaceae	Unclassified	Unclassified	[ASV71] f__Microscillaceae	0.255509	0.0932063	0.395298	0.0204562	0.273109	0.124585	0.291333	0.303189	0.373134	0.352807	0.062487
GTTATCCGGATTTACTGGGTTTAAAGGGTGCGTAGGTGGATTTGTAAGTCAGTGGTGAAATCTCCGAGCTTAACTCGGAAACTGCCGTTGATACTATAAGTCTTGAATCATCTGGAGGTAAGCGGAATATGTCATGTAGCGGTGAAATGCTTAGATATGACATAGAACACCGATTGCGAAGGCAGCTTACTACGGATGTATTGACACTGAGGCACGAAAGCGTGGGGATCAAACAGGA	k__Bacteria	p__Bacteroidota	c__Bacteroidia	o__Chitinophagales	f__Chitinophagaceae	g__Ferruginibacter	Unclassified	[ASV72] g__Ferruginibacter	0.511019	0.0310688	0.676168	0.317071	0.231092	1.13164	0.208095	0.575013	0.0207297	0.238663	0.145803
GTTGTCCGGATTTATTGGGTTTAAAGGGTGCGTAGGTGGCCTTGTAAGTCAGTGTTTAAAGTCTTCAGCTTAACTGGAGGAGTGGCATTGATACTGCAAGGCTTGAGTAAAGTTGAGGTAGGCGGAATTGAAGGTGTAGCGGTGAAATGCATAGATATCTTCAAGAACACCGATTGCGAAGGCAGCTTACTAAGCTTTAACTGACACTGAGGCACGAAAGCGTGGGGATCAAACAGGA	k__Bacteria	p__Bacteroidota	c__Bacteroidia	o__Cytophagales	Unclassified	Unclassified	Unclassified	[ASV73] o__Cytophagales	0.0851698	0.393538	0.395298	0.296615	0.0945378	0.4049	0.0624285	0.449556	1.73093	0.28017	0.41658
GTTGTCCGGATTTATTGGGTTTAAAGGGTGCGTAGGCGGCCTATTAAGTCAGTTCTGAAATATCCCGGCTTAACCGGGAGGGTGGGATTGATACTGATGGGCTTGAGTGGAATCGAGGTAGGCGGAATTGACGGTGTAGCGGTGAAATGCTTAGATATCGTCAAGAACACCGATAGTGTAGACAGCTTACTAGACTTCAACTGACGCTGAGGCACGAAAGTGTGGGGATCAAACAGGA	k__Bacteria	p__Bacteroidota	c__Bacteroidia	o__Cytophagales	f__Microscillaceae	Unclassified	Unclassified	[ASV74] f__Microscillaceae	0.138401	0.186413	0.728181	0.102281	0.157563	0.134967	0.2185	0.21955	0.383499	0.446197	0.187461
GTTAATCGGAATTACTGGGCGTAAAGCGCGCGTAGGTGGTTTGTTAAGTTGGATGTGAAAGCCCCGGGCTCAACCTGGGAACTGCATTCAAAACTGACAAGCTAGAGTATGGTAGAGGGTGGTGGAATTTCCTGTGTAGCGGTGAAATGCGTAGATATAGGAAGGAACACCAGTGGCGAAGGCGACCACCTGGACTGATACTGACACTGAGGTGCGAAAGCGTGGGGAGCAAACAGGA	k__Bacteria	p__Proteobacteria	c__Gammaproteobacteria	o__Pseudomonadales	f__Pseudomonadaceae	g__Pseudomonas	Unclassified	[ASV75] g__Pseudomonas	0	0	0	0	0	0	0	0	0	0.03113	0
GTTGTCCGGATTTATTGGGTTTAAAGGGTGCGTAGGCGGCCTTGTAAGTCAGTGCTGAAATATCCCGGCTTAACCGGGAGGGTGGCATTGATACTGCAGGGCTTGAGTGGAGTCGAGGTAGGCGGAATTGACGGTGTAGCGGTGAAATGCTTAGATATCGTCAAGAACACCGATAGTGTAGACAGCTTACTAGGCTTCAACTGACGCTGAGGCACGAAAGTGTGGGGATCAAACAGGA	k__Bacteria	p__Bacteroidota	c__Bacteroidia	o__Cytophagales	f__Microscillaceae	Unclassified	Unclassified	[ASV76] f__Microscillaceae	0.138401	0.0621375	0.208052	0.173877	0.294118	0.0726744	0.0936427	0.230005	0.528607	0.166027	0.291606
GTTGTTCGGATTTACTGGGCGTAAAGCGCACGTAGGCGGTTTGTTAAGTCAGGGGTGAAATCCCGGAGCTCAACTCCGGAACTGCCCTTGATACTGGCAAGCTAGAGTCCGGAAGAGGTGAGTGGAACTCCTAGTGTAGAGGTGGAATTCGTAGATATTAGGAAGAACACCAGTGGCGAAGGCGGCTCACTGGTCCGGTACTGACGCTGAGGTGCGAAAGCGTGGGGAGCAAACAGGA	k__Bacteria	p__Proteobacteria	c__Alphaproteobacteria	o__Rhizobiales	f__Devosiaceae	g__Devosia	Unclassified	[ASV77] g__Devosia	0.340679	0.176056	0.197649	0.388667	0.115546	0.249169	0.322547	0.355463	0.176202	0.197157	0.20829
GTTAATCGGAATTACTGGGCGTAAAGCGTGCGCAGGCGGTTCGCCAAGTCAGGTGTGAAATCCCCGGGCTTAACCTGGGAATTGCGCTTGAAACTAGCGGGCTTGAGTGCGGCAGAGGGGGGTGGAATTCCACGTGTAGCAGTGAAATGCGTAGAGATGTGGAGGAACACCGATGGCGAAGGCAGCCCCCTGGGTCGACACTGACGCTCATGCACGAAAGCGTGGGGAGCAAACAGGA	k__Bacteria	p__Proteobacteria	c__Gammaproteobacteria	o__Burkholderiales	f__Nitrosomonadaceae	g__IS-44	Unclassified	[ASV78] g__IS-44	0.255509	0.24855	0.176844	0.306843	0.231092	0.0934385	0.208095	0.21955	0.238391	0.415067	0.395751
GTTACTCGGAATTACTGGGCGTAAAGCGTGCGTAGGTGGTTCGTTAAGTCTGATGTGAAAGCCCTGGGCTCAACCTGGGAATTGCATTGGATACTGGCGGGCTAGAGTGCGGTAGAGGATGGCGGAATTCCCGGTGTAGCAGTGAAATGCGTAGAGATCGGGAGGAACATCCGTGGCGAAGGCGGCCATCTGGACCAGCACTGACACTGAGGCACGAAAGCGTGGGGAGCAAACAGGA	k__Bacteria	p__Proteobacteria	c__Gammaproteobacteria	o__Xanthomonadales	f__Xanthomonadaceae	g__Luteimonas	Unclassified	[ASV79] g__Luteimonas	0.521665	0.455675	0.145636	0.501176	0.19958	0.290698	0.083238	0.167277	0.228027	0.15565	0.281191
GTTGTTCGGAATTACTGGGCGTAAAGCGCACGTAGGCGGATATTTAAGTCAGGGGTGAAATCCCGGAGCTCAACTCCGGAACTGCCTTTGATACTGGGTATCTGGAGTATGGAAGAGGTAAGTGGAATTCCGAGTGTAGAGGTGAAATTCGTAGATATTCGGAGGAACACCAGTGGCGAAGGCGGCTTACTGGTCCATTACTGACGCTGAGGTGCGAAAGCGTGGGGAGCAAACAGGA	k__Bacteria	p__Proteobacteria	c__Alphaproteobacteria	o__Rhizobiales	f__Rhizobiaceae	g__Shinella	Unclassified	[ASV80] g__Shinella	0.330033	0	0	0.562545	0.252101	0.602159	0.0728332	0.313643	0	0	0.541554
GTTAATCGGAATTACTGGGCGTAAAGCGTGCGCAGGCGGCTTTGCAAGACAGATGTGAAATCCCCGGGCTCAACCTGGGAACTGCATTTGTGACTGCAAGGCTAGAGTACGGCAGAGGGGGATGGAATTCCGCGTGTAGCAGTGAAATGCGTAGATATGCGGAGGAACACCGATGGCGAAGGCAATCCCCTGGGCCTGTACTGACGCTCATGCACGAAAGCGTGGGGAGCAAACAGGA	k__Bacteria	p__Proteobacteria	c__Gammaproteobacteria	o__Burkholderiales	f__Comamonadaceae	g__Aquabacterium	Unclassified	[ASV81] g__Aquabacterium	0.457788	0.0932063	0.218454	0.132965	0.651261	0.498339	0.249714	0.230005	0.373134	0.228287	0.135388
GTTAATCGGAATTACTGGGCGTAAAGCGTGCGCAGGCGGTTCTGTAAGTCAGATGTGAAAGCCCCGGGCTCAACCTGGGAACTGCGTTTGAAACTACAGGACTAGAGTATGGCAGAGGGGGGTAGAATTCCACGTGTAGCAGTGAAATGCGTAGAGATGTGGAGGAATACCAATGGCGAAGGCAGCCCCCTGGGTCAATACTGACGCTCATGCACGAAAGCGTGGGGAGCAAACAGGA	k__Bacteria	p__Proteobacteria	c__Gammaproteobacteria	o__Burkholderiales	f__Methylophilaceae	Unclassified	Unclassified	[ASV82] f__Methylophilaceae	0.0425849	0.289975	0.239259	0.0204562	0.136555	0.197259	0.572261	0.313643	0.373134	0	0.218704
GTTGTCCGGAATTACTGGGCGTAAAGAGCTCGTAGGCGGTTTGTCACGTCGTCTGTGAAATCCTAGGGCTTAACCCTGGACGTGCAGGCGATACGGGCTGACTTGAGTACTACAGGGGAGACTGGAATTTCTGGTGTAGCGGTGGAATGCACAGATATCAGGAAGAACACCGATGGCGAAGGCAGGTCTCTGGGTAGTAACTGACGCTGAGGAGCGAAAGCATGGGTAGCGAACAGGA	k__Bacteria	p__Actinobacteriota	c__Actinobacteria	o__Corynebacteriales	f__Corynebacteriaceae	g__Lawsonella	Unclassified	[ASV83] g__Lawsonella	0.489726	0.0621375	0.28087	0.0818247	0.451681	0.425664	0.0936427	0.282279	0.207297	0.12452	0.145803
GTTGTCCGGAATTATTGGGCGTAAAGGGCTCGTAGGCGGTCCGTCACGTCGGGAGTGAAAACTCAAGGCTCAACCTTGAGCGTGCTTCCGATACGGGCGGACTAGAGGTATGCAGGGGAGAACGGAATTCCTGGTGTAGCGGTGGAATGCGCAGATATCAGGAGGAACACCGGTGGCGAAGGCGGTTCTCTGGGCATTACCTGACGCTGAGGAGCGAAAGCATGGGGAGCGAACAGGA	k__Bacteria	p__Actinobacteriota	c__Actinobacteria	o__Propionibacteriales	f__Nocardioidaceae	g__Aeromicrobium	Unclassified	[ASV84] g__Aeromicrobium	0.255509	0.1657	0.0936232	0.184106	0.388655	0.249169	0.0936427	0.0418191	0.238391	0.0726367	0.468652
GTTACTCGGAATTACTGGGCGTAAAGCGTGCGTAGGTGGTTTGTTAAGTCTGATGTGAAAGCCCTGGGCTCAACCTGGGAATTGCATTGGATACTGGCAGGCTAGAGTGCGGTAGAGGGTAGTGGAATTCCCGGTGTAGCAGTGAAATGCGTAGAGATCGGGAGGAACATCTGTGGCGAAGGCGACTACCTGGACCAGCACTGACACTGAGGCACGAAAGCGTGGGGAGCAAACAGGA	k__Bacteria	p__Proteobacteria	c__Gammaproteobacteria	o__Xanthomonadales	f__Xanthomonadaceae	g__Thermomonas	Unclassified	[ASV85] g__Thermomonas	0.0851698	0.0310688	0.218454	0.204562	0.682773	0.176495	0.0936427	0.198641	0.114013	0.0207533	0.114559
GTTATCCGGAATTATTGGGCGTAAAGAGCTCGTAGGCGGTTTGTCGCGTCTGCTGTGAAATCTGGGGGCTCAACCCCCAGCCTGCAGTGGGTACGGGCAGACTAGAGTGCGGTAGGGGAGATTGGAATTCCTGGTGTAGCGGTGGAATGCGCAGATATCAGGAGGAACACCGATGGCGAAGGCAGATCTCTGGGCCGTAACTGACGCTGAGGAGCGAAAGGGTGGGGAGCAAACAGGC	k__Bacteria	p__Actinobacteriota	c__Actinobacteria	o__Micrococcales	f__Microbacteriaceae	g__Microbacterium	Unclassified.	[ASV86] g__Microbacterium	0.0212925	0	0	0	0	0	0	0	0	0	0
GTTGCTCGGAATTACTGGGCGTAAAGGGCGCGTAGGCGGACAGTTTAGTCAGAGGTGAAAGCCCAGGGCTCAACCTTGGAATTGCCTTTGATACTGGCTGTCTTGAGTACGGGAGAGGTGTGTGGAACTCCGAGTGTAGAGGTGAAATTCGTAGATATTCGGAAGAACACCAGTGGCGAAGGCGACACACTGGCCCGTTACTGACGCTGAGGCGCGAAAGCGTGGGGAGCAAACAGGA	k__Bacteria	p__Proteobacteria	c__Alphaproteobacteria	o__Caulobacterales	f__Caulobacteraceae	Unclassified	Unclassified	[ASV87] f__Caulobacteraceae	0.585542	0.310688	0.260064	0.317071	0.262605	0.155731	0.2185	0.188186	0.196932	0.18678	0.30202
GTTGTCCGGAATTATTGGGCGTAAAGAGCTCGTAGGCGGCTTGTCACGTCGATTGTGAAAGCCCGAGGCTTAACCTCGGGTCTGCAGTCGATACGGGCAGGCTAGAGTGTGGTAGGGGAGATCGGAATTCCTGGTGTAGCGGTGAAATGCGCAGATATCAGGAGGAACACCGGTGGCGAAGGCGGATCTCTGGGCCATTACTGACGCTGAGGAGCGAAAGCGTGGGGAGCGAACAGGA	k__Bacteria	p__Actinobacteriota	c__Actinobacteria	o__Streptomycetales	f__Streptomycetaceae	g__Streptomyces	Unclassified.	[ASV88] g__Streptomyces	0.0638774	0.517813	0.416103	0.460264	0.0840336	0.186877	0	0.0313643	0.590796	0.0830134	0.374922
GTTAATCGGAATTACTGGGCGTAAAGCGTGCGCAGGCGGTTTTGTAAGTCAGATGTGAAATCCCCGGGCTCAACCTGGGAACTGCGTTTGAAACTACAAGGCTAGAGTGTAGCAGAGGGGGGTAGAATTCCACGTGTAGCAGTGAAATGCGTAGAGATGTGGAGGAATACCAATGGCGAAGGCAGCCCCCTGGGTTAACACTGACGCTCATGCACGAAAGCGTGGGGAGCAAACAGGA	k__Bacteria	p__Proteobacteria	c__Gammaproteobacteria	o__Burkholderiales	f__Methylophilaceae	Unclassified	Unclassified	[ASV89] f__Methylophilaceae	0	0.041425	0.0728181	0.767106	0.882353	0.124585	0.270523	0.0731835	2.59121	0	0
GTTATCCGGATTTACTGGGTTTAAAGGGTGTGTAGGCGGACTGTTAAGTCAGAGGTGAAATCTCCGGGCTCAACCCGGAAACTGCCTTTGATACTATCAGTCTTGAATCTTGTTGAGGTGGGCGGAATATGTCATGTAGCGGTGAAATGCTTAGATATGACATAGAACACCGATTGCGAAGGCAGCTCACTAAACAAGCATTGACGCTGAGGCACGAAAGCGTGGGGATCAAACAGGA	k__Bacteria	p__Bacteroidota	c__Bacteroidia	o__Chitinophagales	f__Chitinophagaceae	g__Edaphobaculum	Unclassified	[ASV90] g__Edaphobaculum	0.095816	0.144988	0.124831	0.163649	0.115546	0.155731	0.322547	0.104548	0.0932836	0.114143	0.156217
GTTATCCGGATTCATTGGGTTTAAAGGGTGCGTAGGCGGAACAATAAGTCAGCGGTGAAAGCCTGCAGCTTAACTGTAGAATTGCCGTTGATACTGTTGTTCTTGAGTACGTTTGACGTGGGCGGAATGTGCCGTGTAGCGGTGAAATGCTTAGATATGGCACAGAACACCGATAGTGAAGACAGCTCACGAAGACGAAACTGACGCTGAGGCACGAAAGCGTGGGGAGCGAACAGGA	k__Bacteria	p__Bacteroidota	c__Bacteroidia	o__Flavobacteriales	f__NS9_marine_group	g__NS9_marine_group	Unclassified	[ASV91] g__NS9_marine_group	0	0.269263	0.468116	0.26593	0.115546	0.166113	0.187285	0.386827	0.352405	0.383937	0.114559
GTTGTTCGGAATTACTGGGCGTAAAGCGCACGTAGGCGGATTGTTAAGTGAGGGGTGAAATCCCAGGGCTCAACCCTGGAACTGCCTTTCATACTGGCAATCTCGAGTCCGGAAGAGGTGAGTGGAATTCCGAGTGTAGAGGTGAAATTCGTAGATATTCGGAGGAACACCAGTGGCGAAGGCGGCTCACTGGTCCGGTACTGACGCTGAGGTGCGAAAGCGTGGGGAGCAAACAGGA	k__Bacteria	p__Proteobacteria	c__Alphaproteobacteria	o__Rhizobiales	f__Rhizobiaceae	g__Mesorhizobium	Unclassified	[ASV92] g__Mesorhizobium	0.415203	0.1657	0.218454	0.245474	0.189076	0.207641	0.0936427	0.230005	0.30058	0.21791	0.239533
GTTGCTCGGAATCACTGGGCGTAAAGGGTGCGTAGGCGGGTTTCTAAGTCAGAGGTGAAAGCCTGGAGCTCAACTCCAGAACTGCCTTTGATACTGGAAGTCTTGAGTTCGGGAGAGGTGAGTGGAACTGCGAGTGTAGAGGTGAAATTCGTAGATATTCGCAAGAACACCAGTGGCGAAGGCGGCTCACTGGCCCGATACTGACGCTGAGGCACGAAAGCGTGGGGAGCAAACAGGA	k__Bacteria	p__Proteobacteria	c__Alphaproteobacteria	o__Rhizobiales	f__Xanthobacteraceae	g__Rhodopseudomonas	Unclassified	[ASV93] g__Rhodopseudomonas	0.0851698	0.227838	0.28087	0.0818247	0.19958	0.207641	0.332952	0.188186	0.176202	0.145273	0.197875
GTTGTCCGGAATTATTGGGCGTAAAGGGCTCGTAGGCGGTTAGTCACGTCGGGAGTGAAAACTCAGGGCTCAACCCTGAGCGTGCTTCCGATACGGGCTGACTAGAGGTATGCAGGGGAGAACGGAATTCCTGGTGTAGCGGTGGAATGCGCAGATATCAGGAGGAACACCGGTGGCGAAGGCGGTTCTCTGGGCATTACCTGACGCTGAGGAGCGAAAGCATGGGGAGCGAACAGGA	k__Bacteria	p__Actinobacteriota	c__Actinobacteria	o__Propionibacteriales	f__Nocardioidaceae	g__Aeromicrobium	Unclassified	[ASV94] g__Aeromicrobium	0.127755	0.0932063	0.187246	0.0920528	0.472689	0.363372	0.0936427	0.094093	0.238391	0.06226	0.322849
GTTATCCGGAATCATTGGGTTTAAAGGGTCCGCAGGCGGTCTTATAAGTCAGTGGTGAAAGCCTACAGCTCAACTGTAGAACTGCCATTGATACTGTAAGACTTGAATTCGGTCGAAGTGGGCGGAATATGACATGTAGCGGTGAAATGCTTAGATATGTCATAGAACACCGATAGCGAAGGCAGCTCACTAGGCCTGGATTGACGCTCAGGGACGAAAGCGTGGGGAGCAAACAGGA	k__Bacteria	p__Bacteroidota	c__Bacteroidia	o__Flavobacteriales	f__Crocinitomicaceae	g__Fluviicola	Unclassified	[ASV95] g__Fluviicola	0.894283	0	1.30032	0	0.052521	0.0311462	0.0936427	0	0.0310945	0.269794	0.0104145
GTTATCCGGATTCACTGGGTTTAAAGGGTGCGTAGGCGGACATTTAAGTCAGGGGTGAAATCCTGCAGCTTAACTGCAGAACTGCCTTTGATACTATTTGTCTTGAATGTCGTGGAGGTCAGCGGAATATGTCATGTAGCGGTGAAATGCTTAGATATGACATAGAACACCTATTGCGAAGGCAGCTGACTACGCGAATATTGACGCTGAGGCACGAAAGCGTGGGGATCAAACAGGA	k__Bacteria	p__Bacteroidota	c__Bacteroidia	o__Chitinophagales	f__Chitinophagaceae	Unclassified	Unclassified	[ASV96] f__Chitinophagaceae	0.17034	0.0724938	0.436908	0.0511404	0.147059	0.0519103	0.239309	0.146367	0.0310945	0.145273	0.0937305
GTTATCCGGAATCATTGGGTTTAAAGGGTCCGTAGGCGGGCGTCTAAGTCAGTGGTGAAATCCCGCAGCTCAACTGTGGAATTGCCATTGATACTGGTCGTCTTGAATCGTTGTGAAGTGGCTAGAATATGTGGTGTAGCGGTGAAATGCTTAGATATCACATAGAATACCGATTGCGAAGGCAGGTCACTAACAACGCATTGACGCTGATGGACGAAAGCGTGGGGAGCGAACAGGA	k__Bacteria	p__Bacteroidota	c__Bacteroidia	o__Flavobacteriales	f__Flavobacteriaceae	g__Aequorivita	Unclassified	[ASV97] g__Aequorivita	0.127755	0.134631	0	0.439808	0.168067	0.114203	0.104047	0.292734	0.259121	0.21791	0.083316
GTTGCTCGGAATTACTGGGCGTAAAGGGAGCGTAGGCGGGTTATCAAGTTGGGGGTGAAAGCCCGGGGCTCAACCTCGGAATTGCCTTCAAAACTGGTAGCCTAGAGTATGATAGAGGTATGTGGAACTCCGAGTGTAGAGGTGAAATTCGTAGATATTCGGAAGAACACCAGTGGCGAAGGCGACATACTGGGTCATGACTGACGCTGAGGCTCGAAAGCGTGGGGAGCAAACAGGA	k__Bacteria	p__Proteobacteria	c__Alphaproteobacteria	o__Caulobacterales	f__Caulobacteraceae	g__Asticcacaulis	Unclassified	[ASV98] g__Asticcacaulis	0.0745236	0.155344	0.156039	0.184106	0.0735294	0.218023	0.176881	0.303189	0.155473	0.674484	0.177046
GTTGCTCGGAATTACTGGGCGTAAAGCGCACGTAGGCGGACTTTTAAGTCGAGGGTGAAATCCTGGAGCTCAACTCCAGAACTGCCTTCGAAACTGAAAGCCTTGAGTTCGGGAGAGGTGAGTGGAACTGCGAGTGTAGAGGTGAAATTCGTAGATATTCGCAAGAACACCAGTGGCGAAGGCGGCTCACTGGCCCGATACTGACGCTGAGGTGCGAAAGCGTGGGGAGCAAACAGGA	k__Bacteria	p__Proteobacteria	c__Alphaproteobacteria	o__Rhizobiales	f__Xanthobacteraceae	g__Pseudolabrys	Unclassified	[ASV99] g__Pseudolabrys	0.361972	0.186413	0.36409	0.112509	0.283613	0.30108	0.208095	0.209096	0.238391	0.114143	0.177046
GTTGTTCGGAATTACTGGGCGTAAAGGGCGCGTAGGCGGTGACGTTAGTCGGGCGTGAAAGCCCCGGGCTCAACCTGGGATGTGCGTTCGATACTGCGTTGCTCGAGAGCGGAAGAGGGTAGTGGAATTCCCAGTGTAGAGGTGAAATTCGTAGATATTGGGAAGAACACCAGTGGCGAAGGCGGCTACCTGGTCCGTTTCTGACGCTGAGGCGCGAAAGCGTGGGGAGCAAACAGGA	k__Bacteria	p__Proteobacteria	c__Alphaproteobacteria	o__Thalassobaculales	Unclassified	Unclassified	Unclassified	[ASV100] o__Thalassobaculales	0.223571	0.134631	0.0936232	0.306843	0.556723	0.186877	0.176881	0.0836383	0.32131	0.0830134	0.0937305
GTTGTCCGGAATTATTGGGCGTAAAGAGCTTGTAGGCGGTTTGTCGCGTCTGCTGTGAAATTTCGGGGCTCAACCCCGAACTTGCAGTGGGTACGGGCAGACTAGAGTGTGGTAGGGGAGACTGGAATTCCTGGTGTAGCGGTGAAATGCGCAGATATCAGGAGGAACACCGATGGCGAAGGCAGGTCTCTGGGCCACTACTGACGCTGAGAAGCGAAAGCATGGGGAGCGAACAGGA	k__Bacteria	p__Actinobacteriota	c__Actinobacteria	o__Micrococcales	f__Intrasporangiaceae	g__Oryzihumus	Unclassified	[ASV101] g__Oryzihumus	0.851698	0.217481	0.197649	0.0920528	0.12605	0.218023	0.114452	0.292734	0.290216	0.321677	0.249948
GTTGTCCGGAATTACTGGGCGTAAAGAGCTCGTAGGTGGTTTGTCGCGTTGTTCGTGAAAACTCACAGCTCAACTGTGGGCGTGCGGGCGATACGGGCAGACTGGAGTACTGCAGGGGAGACTGGAATTCCTGGTGTAGCGGTGGAATGCGCAGATATCAGGAGGAACACCGGTGGCGAAGGCGGGTCTCTGGGCAGTAACTGACGCTGAGGAGCGAAAGCGTGGGGAGCGAACAGGA	k__Bacteria	p__Actinobacteriota	c__Actinobacteria	o__Corynebacteriales	f__Mycobacteriaceae	g__Mycobacterium	Unclassified	[ASV102] g__Mycobacterium	0.266156	0.113919	0.114428	0.204562	0.32563	0.238787	0.0208095	0.156822	0.279851	0.228287	0.166632
GTTGTCCGGAATTATTGGGCGTAAAGAGCTCGTAGGCGGCTTGTCACGTCTGCTGTGAAAACTCGGGGCTCAACTCCGAGCCTGCAGTGGATACGGGCTAGCTAGAGTGCGGTAGGGGAGACTGGAATTCCTGGTGTAGCGGTGAAATGCGCAGATATCAGGAGGAACACCGGTGGCGAAGGCGGGTCTCTGGACCGATACTGACGCTGAGGAGCGAAAGCGTGGGGAGCGAACAGGA	k__Bacteria	p__Actinobacteriota	c__Actinobacteria	o__Frankiales	f__Sporichthyaceae	g__Sporichthya	Unclassified	[ASV103] g__Sporichthya	0.106462	0.24855	0.260064	0.255702	0.336134	0.218023	0.124857	0.188186	0.217662	0.114143	0.229119
GTTGTTCGGAATTACTGGGCGTAAAGGGCGTGTAGGCGGTTTGCCAAGTCAGGCGTGAAAGCCCCGGGCTTAACCTGGGAACTGCGTTTGAGACTGGCAGGCTAGAGGTTGGAAGAGGAGAGTGGAATTCCCAGTGTAGAGGTGAAATTCGTAGATATTGGGAAGAACACCAGTGGCGAAGGCGGCTCTCTGGTCCACACCTGACGCTGAGGCGCGAAAGCGTGGGGAGCAAACAGGA	k__Bacteria	p__Proteobacteria	c__Alphaproteobacteria	Unclassified	Unclassified	Unclassified	Unclassified	[ASV104] c__Alphaproteobacteria	0.17034	0.155344	0.384895	0.173877	0.157563	0.103821	0.114452	0.250915	0.228027	0.321677	0.145803
GTTATTCGGAATTACTGGGCGTAAAGCGCGCGTAGGCGGCTTTCCAAGTTGAGGGTGAAATCCCGGGGCCTAACCCCGGAACTGCCTTCAAAACTAGAGAGCTTTGAGTATGGGAGAGGTGAGTGGAATTTCTAGTGTAGAGGTGGAATTCGTAGATATTAGAAGGAACACCAGTGGCGAAGGCGGCTCACTGGCCCATAACTGACGCTGAGGCGCGACAGCGTGGGGATCAAACAGGA	k__Bacteria	p__Proteobacteria	c__Alphaproteobacteria	o__Parvibaculales	f__Parvibaculaceae	g__Parvibaculum	Unclassified	[ASV105] g__Parvibaculum	0	0.0517813	0	0	0	0	0.0104047	0.0522739	0	0	0
GTTAATCGGAATTACTGGGCGTAAAGCGTGCGCAGGCGGCTTTGCAAGACAGAGGTGAAATCCCCGGGCTCAACCTGGGAACTGCCTTTGTGACTGCAAGGCTAGAGTACGGCAGAGGGGGATGGAATTCCGCGTGTAGCAGTGAAATGCGTAGATATGCGGAGGAACACCGATGGCGAAGGCAATCCCCTGGGCCTGTACTGACGCTCATGCACGAAAGCGTGGGGAGCAAACAGGA	k__Bacteria	p__Proteobacteria	c__Gammaproteobacteria	o__Burkholderiales	f__Comamonadaceae	g__Aquabacterium	Unclassified	[ASV106] g__Aquabacterium	0.415203	0.08285	0.187246	0.0818247	0.39916	0.342608	0.0936427	0.125457	0.269486	0.18678	0.145803
GTTATCCGGATTTACTGGGTTTAAAGGGTGTGTAGGCGGATTATTAAGTCAGGGGTGAAATCTCCGAGCTCAACTCGGAAACTGCCTTTGATACTATTAGTCTTGAATCCTGTTGAGGTTGACGGAATATAACATGTAGCGGTGAAATGCATAGATATGTTATAGAACACCGATTGCGAAGGCAGTTAACTAAGCAGGCATTGACGCTGATGCACGAAAGCGTGGGGATCAAACAGGA	k__Bacteria	p__Bacteroidota	c__Bacteroidia	o__Chitinophagales	f__Chitinophagaceae	g__Taibaiella	Unclassified	[ASV107] g__Taibaiella	0.117108	0.113919	0.166441	0.296615	0.105042	0.4049	0.145666	0.104548	0.196932	0.103767	0.187461
GTTATCCGGATTCACTGGGTTTAAAGGGTGCGTAGGTGGACTAGTAAGTCAGTGGTGAAATCTCCGGGCTTAACCCGGAAACTGCCGTTGATACTATTAGTCTTGAATATTGTGGAGGTTAGCGGAATATGTCATGTAGCGGTGAAATGCTTAGATATGACATAGAACACCAATTGCGAAGGCAGCTGGCTACACATATATTGACACTGAGGCACGAAAGCGTGGGGATCAAACAGGA	k__Bacteria	p__Bacteroidota	c__Bacteroidia	o__Chitinophagales	f__Chitinophagaceae	Unclassified	Unclassified	[ASV108] f__Chitinophagaceae	0	0	0.343285	0.225018	0.0105042	0.70598	0	0	0	0.207533	0.20829
GTTGTCCGGAATTATTGGGCGTAAAGGGCTCGTAGGCGGTTTGTCGCGTCGGGAGTGAAAACACCGGGCTTAACTCGGTGCTTGCTTTCGATACGGGCAGACTAGAGGTATGCAGGGGAGAACGGAATTCCTGGTGTAGCGGTGAAATGCGCAGATATCAGGAGGAACACCGGTGGCGAAGGCGGTTCTCTGGGCATTACCTGACGCTGAGGAGCGAAAGTGTGGGGAGCGAACAGGA	k__Bacteria	p__Actinobacteriota	c__Actinobacteria	o__Propionibacteriales	f__Nocardioidaceae	g__Nocardioides	Unclassified	[ASV109] g__Nocardioides	0.596189	0.0724938	0.0832206	0.102281	0.283613	0.332226	0.083238	0.0104548	0.145108	0.0103767	0.104145
GTTGTTCGGATTTACTGGGCGTAAAGCGCACGTAGGCGGTTTGTTAAGTCAGAGGTGAAATCCCGGAGCTCAACTCCGGAACTGCCTTTGATACTGGCAAGCTAGAGTCCGGAAGAGGTAAGTGGAACTCCTAGTGTAGAGGTGGAATTCGTAGATATTAGGAAGAACACCAGTGGCGAAGGCGGCTTACTGGTCCGGAACTGACGCTGAGGTGCGAAAGCGTGGGGAGCAAACAGGA	k__Bacteria	p__Proteobacteria	c__Alphaproteobacteria	o__Rhizobiales	f__Devosiaceae	g__Devosia	Unclassified	[ASV110] g__Devosia	0.127755	0.0621375	0.0416103	0.153421	0.0210084	0.114203	0.249714	0.177731	0.0103648	0.0933901	0.0312435
GTTAATCGGAATTACTGGGCGTAAAGCGTGCGCAGGCGGTTTTGTAAGACAGGTGTGAAATCCCCGGGCTTAACCTGGGAACTGCATTTGTGACTGCAAGGCTGGAGTGCGGCAGAGGGGGATGGAATTCCGCGTGTAGCAGTGAAATGCGTAGATATGCGGAGGAACACCGATGGCGAAGGCAATCCCCTGGGCCTGCACTGACGCTCATGCACGAAAGCGTGGGGAGCAAACAGGA	k__Bacteria	p__Proteobacteria	c__Gammaproteobacteria	o__Burkholderiales	f__Comamonadaceae	Unclassified	Unclassified	[ASV111] f__Comamonadaceae	0.436495	0.134631	0.114428	0.194334	0.115546	0.114203	0.156071	0.21955	0.145108	0.12452	0.218704
GTTGTCCGGAATTATTGGGCGTAAAGAGCTTGTAGGCGGTTTGTCGCGTCTGCTGTGAAAATCCGGGGCTCAACCCCGGACTTGCAGTGGGTACGGGCAGACTAGAGTGTGGTAGGGGAGACTGGAATTCCTGGTGTAGCGGTGAAATGCGCAGATATCAGGAGGAACACCGATGGCGAAGGCAGGTCTCTGGGCCACTACTGACGCTGAGAAGCGAAAGCATGGGGAGCGAACAGGA	k__Bacteria	p__Actinobacteriota	c__Actinobacteria	o__Micrococcales	f__Intrasporangiaceae	Unclassified	Unclassified	[ASV112] f__Intrasporangiaceae	0.787821	0.227838	0.124831	0.0920528	0.462185	0.166113	0.041619	0.104548	0.155473	0.0830134	0.437409
GTTAATCGGAATTACTGGGCGTAAAGCGTGCGTAGGCGGTTTGTTAAGTCTGCTGTGAAATCCCCGGGCTCAACCTGGGAATGGCAGTGGATACTGGCAAGCTAGAGTGTGTCAGAGGATGGTGGAATTCCCGGTGTAGCGGTGAAATGCGTAGAGATCGGGAGGAACATCAGTGGCGAAGGCGGCCATCTGGGACAACACTGACGCTGAGGCACGAAAGCGTGGGGAGCAAACAGGA	k__Bacteria	p__Proteobacteria	c__Gammaproteobacteria	o__Xanthomonadales	f__Rhodanobacteraceae	g__Dyella	Unclassified	[ASV113] g__Dyella	0.0425849	0.341756	0.0520129	0.623913	0	0.321844	0.083238	0.50183	0	0.03113	0.270777
GTTATCCGGATTCACTGGGTTTAAAGGGTGCGTAGGTGGTTTTGTAAGTCAGTGGTGAAAGCCCGGAGCTCAACTCCGGAACTGCCATTGATACTGCTTAACTTGAATCAAGTAGAGGTGGATGGAATATTACATGTAGCGGTGAAATGCTTAGAGATGTAATAGAACACCAATTGCGAAGGCAGTTCACTATGCTTGTATTGACACTGAGGCACGAAAGCGTGGGGATCAAACAGGA	k__Bacteria	p__Bacteroidota	c__Bacteroidia	o__Chitinophagales	f__37-13	g__37-13	Unclassified	[ASV114] g__37-13	0.0425849	0.124275	0.0624155	0.0613685	0.0945378	0.124585	1.04047	0.292734	0.186567	0.425444	0.104145
GTTACTCGGAATTACTGGGCGTAAAGCGTGCGTAGGTGGTTGTTTAAGTCTGTTGTGAAAGCCCTGGGCTCAACCTGGGAATTGCAATGGATACTGGGCGACTAGAGTGTGGTAGAGGACAGTGGAATTTCCGGTGTAGCAGTGAAATGCGTAGAGATCGGAAGGAACATCTGTGGCGAAGGCGACTGTCTGGGCCAACACTGACACTGAGGCACGAAAGCGTGGGGAGCAAACAGGA	k__Bacteria	p__Proteobacteria	c__Gammaproteobacteria	o__Xanthomonadales	f__Xanthomonadaceae	g__Pseudoxanthomonas	Unclassified	[ASV115] g__Pseudoxanthomonas	0.0745236	0.144988	0.218454	0.0818247	0.0840336	0.321844	0.19769	0.250915	0.0207297	0.0933901	0.166632
GTTGTCCGGAATTACTGGGCGTAAAGGGCTCGTAGGTGGTTTGTCGCGTCGTCTGTGAAATTCCGGGGCTTAACTCCGGGCGTGCAGGCGATACGGGCATAACTTGAGTACTGTAGGGGTAACTGGAATTCCTGGTGTAGCGGTGAAATGCGCAGATATCAGGAGGAACACCGATGGCGAAGGCAGGTTACTGGGCAGTTACTGACGCTGAGGAGCGAAAGCATGGGTAGCGAACAGGA	k__Bacteria	p__Actinobacteriota	c__Actinobacteria	o__Corynebacteriales	f__Corynebacteriaceae	g__Corynebacterium	Unclassified	[ASV116] g__Corynebacterium	0.234217	0.103563	0.135234	0.0920528	0.294118	0.124585	0.083238	0.146367	0.134743	0.12452	0.197875
GTTATCCGGATTTACTGGGTTTAAAGGGTGCGTAGGCGGACTTGTAAGTCTGAGGTGAAATCTCCGAGCTTAACTCGGAAACTGCCTTGGATACTATAGGTCTTGAATGTCGTTGAGGTCAGCGGAATATGTCATGTAGCGGTGAAATGCTTAGATATGACATAGAACACCTATTGCGAAGGCAGCTGGCTAAGCGAAAATTGACGCTGATGCACGAAAGCGTGGGGATCAAACAGGA	k__Bacteria	p__Bacteroidota	c__Bacteroidia	o__Chitinophagales	f__Chitinophagaceae	g__Arachidicoccus	Unclassified	[ASV117] g__Arachidicoccus	0	0.0207125	0	0	0.0105042	2.34635	0.0104047	0	0	0	0
GTTATCCGGAATCATTGGGTTTAAAGGGTCCGTAGGCGGACGTCTAAGTCAGTGGTGAAATCCCGCAGCTCAACTGTGGAATTGCCATTGATACTGGTCGTCTTGAATCGTTGTGAAGTGGCTAGAATATGTGGTGTAGCGGTGAAATGCTTAGATATCACATAGAATACCGATTGCGAAGGCAGGTCACTAACAACGCATTGACGCTGATGGACGAAAGCGTGGGGAGCGAACAGGA	k__Bacteria	p__Bacteroidota	c__Bacteroidia	o__Flavobacteriales	f__Flavobacteriaceae	g__Aequorivita	Unclassified	[ASV118] g__Aequorivita	0.212925	0.134631	0.156039	0.184106	0.147059	0.0830565	0.208095	0.491375	0.134743	0.15565	0.124974
GTTGTCCGGATTTATTGGGTTTAAAGGGTGCGTAGGCGGTCTTTTAAGTCAGTGCTGAAATATCCCGGCTTAACCGGGAGGGTGGCATTGATACTGAAGGACTTGAGTGGAGTCGAGGTAGGCGGAATTGACGGTGTAGCGGTGAAATGCTTAGATATCGTCAAGAACACCGATAGTGAAGACAGCTTACTAGACTTCAACTGACGCTGAGGCACGAAAGTGTGGGGATCAAACAGGA	k__Bacteria	p__Bacteroidota	c__Bacteroidia	o__Cytophagales	f__Microscillaceae	Unclassified	Unclassified	[ASV119] f__Microscillaceae	0.127755	0.103563	0.135234	0.112509	0.0630252	0.134967	0.104047	0.167277	0.124378	0.269794	0.104145
GTTAATCGGAATTACTGGGCGTAAAGCGTGCGCAGGCGGCTTTGCAAGACAGATGTGAAATCCCCGGGCTCAACCTGGGAACTGCATTTGTGACTGCATCGCTAGAGTGCGGCAGAGGGGGATGGAATTCCGCGTGTAGCAGTGAAATGCGTAGATATGCGGAGGAACACCGATGGCGAAGGCAATCCCCTGGGCCTGCACTGACGCTCATGCACGAAAGCGTGGGGAGCAAACAGGA	k__Bacteria	p__Proteobacteria	c__Gammaproteobacteria	o__Burkholderiales	f__Comamonadaceae	Unclassified	Unclassified	[ASV120] f__Comamonadaceae	0.0532311	0.310688	0.156039	0.562545	0.0735294	0.0934385	0	0.397282	0.424959	0.103767	0.0104145
GTTAATCGGAATTACTGGGCGTAAAGCGCGCGTAGGTGGTTTGGTAAGATGGATGTGAAATCCCCGGGCTCAACCTGGGAACTGCATCCATAACTGCCTGACTAGAGTACGGTAGAGGGTGGTGGAATTTCCTGTGTAGCGGTGAAATGCGTAGATATAGGAAGGAACACCAGTGGCGAAGGCGACCACCTGGACTGATACTGACACTGAGGTGCGAAAGCGTGGGGAGCAAACAGGA	k__Bacteria	p__Proteobacteria	c__Gammaproteobacteria	o__Pseudomonadales	f__Pseudomonadaceae	g__Pseudomonas	Unclassified.	[ASV121] g__Pseudomonas	0.0106462	0	0	0	0.39916	0	0	0	0.0207297	0	0
GTTACTCGGAATTACTGGGCGTAAAGCGTGCGTAGGCGGTTTGTTAAGTCCGCTGTGAAAGCCCTGGGCTCAACCTGGGAATTGCAGTGGATACTGGCAAGCTAGAGTGCGGTAGAGGATGGTGGAATTCCCGGTGTAGCGGTGAAATGCGTAGAGATCGGGAGGAACACCCGTGGCGAAGGCGGCCATCTGGACCAGCACTGACGCTGAGGCACGAAAGCGTGGGGAGCAAACAGGA	k__Bacteria	p__Proteobacteria	c__Gammaproteobacteria	o__Xanthomonadales	f__Rhodanobacteraceae	g__Dokdonella	Unclassified	[ASV122] g__Dokdonella	0.117108	0.0517813	0.145636	0.0818247	0.0840336	0.114203	0.104047	0.156822	0.124378	0.134897	0.229119
GTTGTTCGGAATTACTGGGCGTAAAGCGCACGTAGGCGGATACTTAAGTCAGGGGTGAAATCCCGGGGCTCAACCCCGGAACTGCCTTTGATACTGGGTATCTGGAGTATGGAAGAGGTAAGTGGAATTCCGAGTGTAGAGGTGAAATTCGTAGATATTCGGAGGAACACCAGTGGCGAAGGCGGCTTACTGGTCCATTACTGACGCTGAGGTGCGAAAGCGTGGGGAGCAAACAGGA	k__Bacteria	p__Proteobacteria	c__Alphaproteobacteria	o__Rhizobiales	f__Rhizobiaceae	g__Shinella	Unclassified	[ASV123] g__Shinella	0	0	0	0	0.514706	0.114203	0.083238	0	0.155473	0	1.32264
GTTATCCGGATTCATTGGGTTTAAAGGGTGCGTAGGCGGAACAATAAGTCAGCGGTGAAAGCCTGCAGCTTAACTGTAGAATTGCCGTTGATACTGTTGTTCTTGAGTACGTTTGACGTGGGCGGAATGTGCCGTGTAGCGGTGAAATGCTTAGATATGGCACAGAACACCGATAGTGAAGACAGCTCACGAAGACGAAACTGACGCTGAGGCACGAAAGCGTGGGGATCAAACAGGA	k__Bacteria	p__Bacteroidota	c__Bacteroidia	o__Flavobacteriales	f__NS9_marine_group	g__NS9_marine_group	Unclassified	[ASV124] g__NS9_marine_group	0.127755	0.08285	0.124831	0.184106	0.0840336	0.0830565	0.083238	0.167277	0.404229	0.300924	0.166632
GTTGTTCGGAATTACTGGGCGTAAAGCGCACGTAGGCGGACATTTAAGTCAGGGGTGAAATCCCGGGGCTCAACCCCGGAACTGCCTTTGATACTGGGTGTCTCGAGTCCGGAAGAGGTGAGTGGAATTCCGAGTGTAGAGGTGAAATTCGTAGATATTCGGAGGAACACCAGTGGCGAAGGCGGCTCACTGGTCCGGTACTGACGCTGAGGTGCGAAAGCGTGGGGAGCAAACAGGA	k__Bacteria	p__Proteobacteria	c__Alphaproteobacteria	o__Rhizobiales	f__Rhizobiaceae	Unclassified	Unclassified	[ASV125] f__Rhizobiaceae	0.180986	0.103563	0.28087	0.112509	0.189076	0.0622924	0.156071	0.104548	0.0518242	0.114143	0.124974
ATTGATCGGAATTACTGGGCGTAAAGGGCGCGTAGGCGGCCGAGAAAGTCAGATGTGAAATTCCTGGGCTCAACCTAGGAGCTGCATTTGAAACTTCTCGACTTGAGGATGGTTAGGGAAAACGGAATTCCACGTGTAGCGGTGAAATGCGTAGATATGTGGAAGAACACCAGTGGTGAAGACGGTTTTCTGGGCCAAACCTGACGCTGAGGCGCGAAAGCTAGGGGAGCAAACAGGA	k__Bacteria	p__Verrucomicrobiota	c__Chlamydiae	o__Chlamydiales	f__cvE6	g__cvE6	Unclassified	[ASV126] g__cvE6	0.095816	0.186413	0.0624155	0.0409123	0.588235	0.269934	0.239309	0.0627287	0.310945	0.0207533	0.166632
GTTGTCCGGAATTATTGGGCGTAAAGGGCTCGTAGGCGGTTTGTCGCGTCGGGAGTGAAAACACCGGGCTTAACTCGGTGCTTGCTTCCGATACGGGCAGACTAGAGGTATGCAGGGGAGAATGGAATTCCTGGTGTAGCGGTGAAATGCGCAGATATCAGGAGGAACACCGGTGGCGAAGGCGGTTCTCTGGGCATTACCTGACGCTGAGGAGCGAAAGTGTGGGGAGCGAACAGGA	k__Bacteria	p__Actinobacteriota	c__Actinobacteria	o__Propionibacteriales	f__Nocardioidaceae	g__Nocardioides	Unclassified	[ASV127] g__Nocardioides	0.191632	0.0310688	0.0624155	0.0409123	0.535714	0.290698	0	0.0731835	0.196932	0.508457	0.156217
ATTATCCGGAGTGACTGGGCGTAAAGAGTTGCGTAGGTGGCTTTGTAAGCGAATAGTGAAATCTGATGGCTCAACCATACAGACTATTATTCGAACTGCAAGGCTTGAGAATAGCAGAGGTAACTGGAATTTCTTGTGTAGGAGTGAAATCCGTAGATATAAGAAGGAACACCAATGGCGTAGGCAGGTTACTGGGCTATTTCTGACACTGAGGCACGAAAGCGTGGGGAGCGAACCGGA	k__Bacteria	p__Patescibacteria	c__Saccharimonadia	o__Saccharimonadales	f__Saccharimonadales	g__Saccharimonadales	Unclassified	[ASV128] g__Saccharimonadales	0.202278	0.217481	0.343285	0.153421	0.0630252	0.114203	0.249714	0.125457	0.0518242	0.12452	0.249948
GTTGTTCGGATTTACTGGGCGTAAAGCGCACGTAGGCGGTTTGTTAAGTCAGAGGTGAAATCCCGGAGCTCAACTCCGGAACTGCCTTTGATACTGGCAAGCTAGAGTCCGGAAGAGGTGAGTGGAACTCCTAGTGTAGAGGTGGAATTCGTAGATATTAGGAAGAACACCAGTGGCGAAGGCGGCTCACTGGTCCGGTACTGACGCTGAGGTGCGAAAGCGTGGGGAGCAAACAGGA	k__Bacteria	p__Proteobacteria	c__Alphaproteobacteria	o__Rhizobiales	f__Devosiaceae	g__Devosia	Unclassified	[ASV129] g__Devosia	0.159693	0.0207125	0.0728181	0.245474	0.178571	0.290698	0.208095	0.167277	0.155473	0.0415067	0.124974
GTTAATCGGAATTACTGGGCGTAAAGCGTGCGCAGGCGGCTTTGCAAGACAGATGTGAAATCCCCGGGCTCAACCTGGGAACTGCATTTGTGACTGCAAGGCTGGAGTACGGTAGAGGGGGATGGAATTCCGCGTGTAGCAGTGAAATGCGTAGATATGCGGAGGAACACCGATGGCGAAGGCAATCCCCTGGACCTGTACTGACGCTCATGCACGAAAGCGTGGGGAGCAAACAGGA	k__Bacteria	p__Proteobacteria	c__Gammaproteobacteria	o__Burkholderiales	f__Comamonadaceae	g__Rhizobacter	Unclassified	[ASV130] g__Rhizobacter	0	0.186413	0.156039	0.255702	0.0735294	0.166113	0.0728332	0.21955	0.611526	0.28017	0.0937305
GTTGTCCGGAATTACTGGGCGTAAAGGGCGCGTAGGCGGCTCGATAAGTAGGGGGTGAAATTCCACGGCTCAACCGGGGAACGGCCTTCTAGACTGTCGGGCTTGAGCATGGTAGAGGCAGATGGAATTCCCGGTGTAGCGGTGGAATGCGTAGAGATCGGGAAGAACACCAGTGGCGAAGGCGGTCTGCTGGGCCATTGCTGACGCTGAGGCGCGATAGCGTGGGGAGCAAACAGGA	k__Bacteria	p__Gemmatimonadota	c__Gemmatimonadetes	o__Gemmatimonadales	f__Gemmatimonadaceae	Unclassified	Unclassified	[ASV131] f__Gemmatimonadaceae	0.0638774	0.103563	0.156039	0.184106	0.105042	0.0934385	0.145666	0.156822	0.145108	0.207533	0.156217
GTTGTCCGGAATTACTGGGCGTAAAGAGCTCGTAGGTGGTTTGTCGCGTCGTTTGTGTAAGCCCGCAGCTTAACTGCGGGACTGCAGGCGATACGGGCATAACTTGAGTGCTGTAGGGGAGACTGGAATTCCTGGTGTAGCGGTGGAATGCGCAGATATCAGGAGGAACACCGATGGCGAAGGCAGGTCTCTGGGCAGTAACTGACGCTGAGGAGCGAAAGCATGGGTAGCGAACAGGA	k__Bacteria	p__Actinobacteriota	c__Actinobacteria	o__Corynebacteriales	f__Corynebacteriaceae	g__Corynebacterium	Unclassified	[ASV132] g__Corynebacterium	0.223571	0.0517813	0.135234	0.102281	0.178571	0.0415282	0.0312142	0.156822	0.165837	0.06226	0.187461
GTTGCTCGGAATTACTGGGCGTAAAGGGAGCGTAGGCGGACATTTAAGTCAGAGGTGAAATCCCGGAGCTTAACTTCGGAACTGCCTTTGATACTGGGTGTCTTGAGTGTGAGAGAGGTATGTGGAACTCCGAGTGTAGAGGTGAAATTCGTAGATATTCGGAAGAACACCAGTGGCGAAGGCGACATACTGGCTCATTACTGACGCTGAGGCTCGAAAGCGTGGGGAGCAAACAGGA	k__Bacteria	p__Proteobacteria	c__Alphaproteobacteria	o__Caulobacterales	f__Caulobacteraceae	g__Brevundimonas	Unclassified	[ASV133] g__Brevundimonas	0.223571	0.0517813	0.176844	0.132965	0.105042	0.103821	0.114452	0.0731835	0.0414594	0.166027	0.083316
GTTAATCGGAATTACTGGGCGTAAAGCGCGCGTAGGTGGTTTGTTAAGTTGGATGTGAAAGCCCCGGGCTCAACCTGGGAACTGCATCCAAAACTGGCAAGCTAGAGTACGGTAGAGGGTGGTGGAATTTCCTGTGTAGCGGTGAAATGCGTAGATATAGGAAGGAACACCAGTGGCGAAGGCGACCACCTGGACTGATACTGACACTGAGGTGCGAAAGCGTGGGGAGCAAACAGGA	k__Bacteria	p__Proteobacteria	c__Gammaproteobacteria	o__Pseudomonadales	f__Pseudomonadaceae	g__Pseudomonas	Unclassified	[ASV134] g__Pseudomonas	0.159693	0.1657	0.0104026	0.0204562	0.462185	0.103821	0.0624285	0.857292	0.134743	0.0415067	0.0729015
GTTGTCCGGAATTATTGGGCGTAAAGAGCTCGTAGGCGGCTTGTCGCGTCGGTTGTGAAAGCCCGGGGCTTAACCCCGGGTCTGCAGTCGATACGGGCAGGCTAGAGTTCGGTAGGGGAGATCGGAATTCCTGGTGTAGCGGTGAAATGCGCAGATATCAGGAGGAACACCGGTGGCGAAGGCGGATCTCTGGGCCGATACTGACGCTGAGGAGCGAAAGCGTGGGGAGCGAACAGGA	k__Bacteria	p__Actinobacteriota	c__Actinobacteria	o__Streptomycetales	f__Streptomycetaceae	g__Streptomyces	Unclassified	[ASV135] g__Streptomyces	0.0745236	0.683513	0.176844	1.58535	0.12605	0.0207641	0	0.0836383	0	0.0415067	0.0520725
GTTATCCGGATTCACTGGGTTTAAAGGGTGCGTAGGCGGAATGGTAAGTCCGTGGTGAAATCTCCGAGCTTAACTCGGAAACTGCCGTGGATACTATCAATCTTGAATGTTGTGGAGGTTTGCGGAATATGTCATGTAGCGGTGAAATGCTTAGATATGACATAGAACACCGATTGCGAAGGCAGCAGGCTACACAAATATTGACGCTGAGGCACGAAAGCGTGGGGATCAAACAGGA	k__Bacteria	p__Bacteroidota	c__Bacteroidia	o__Chitinophagales	f__Chitinophagaceae	g__Chitinophaga	Unclassified.	[ASV136] g__Chitinophaga	0.0532311	0.8285	0.436908	0	0.0840336	0.0830565	0	0.0627287	0	0.145273	0.020829
GTTGCTCGGAATTACTGGGCGTAAAGCGCACGTAGGCGGATTGTTAAGTCGGGGGTGAAATCCTGGAGCTCAACTCCAGAACTGCCTTCGAAACTGGCAATCTTGAGTCCGGGAGAGGTGAGTGGAACTGCGAGTGTAGAGGTGAAATTCGTAGATATTCGCAAGAACACCAGTGGCGAAGGCGGCTCACTGGCCCGGTACTGACGCTGAGGTGCGAAAGCGTGGGGAGCAAACAGGA	k__Bacteria	p__Proteobacteria	c__Alphaproteobacteria	o__Rhizobiales	f__Xanthobacteraceae	g__Pseudolabrys	Unclassified	[ASV137] g__Pseudolabrys	0.255509	0.186413	0.197649	0.122737	0.115546	0.114203	0.083238	0.0731835	0.0621891	0.0830134	0.145803
GTTATCCGGAATCATTGGGTTTAAAGGGTCCGCAGGCGGAAAGATAAGTCAGTGGTGAAATCTCCCAGCTCAACTGGGAAACTGCCATTGATACTGTTTTTCTTGAATTTGGTCGGAGTGGGCGGAATGTGTCATGTAGCGGTGAAATGCATAGATATGACACAGAACACCGATAGCGAAGGCAGCTCACTAGACCTGAATTGACGCTCATGGACGAAAGCGTGGGGAGCGAACAGGA	k__Bacteria	p__Bacteroidota	c__Bacteroidia	o__Flavobacteriales	f__Crocinitomicaceae	Unclassified	Unclassified	[ASV138] f__Crocinitomicaceae	0.0425849	0.310688	0.0416103	0.225018	0.168067	0.0415282	0.468214	0.292734	0.0725539	0.12452	0
GTTATCCGGAATCATTGGGTTTAAAGGGTCCGTAGGCGGGCGTCTAAGTCAGTGGTGAAATCCCGCAGCTCAACTGTGGAATTGCCATTGATACTGGTCGCCTTGAATCAATGTGAAGTGGCTAGAATATGTGGTGTAGCGGTGAAATGCTTAGATATTACATAGAATACCGATTGCGAAGGCAGGTCACTAACATTGCATTGACGCTGATGGACGAAAGCGTGGGGAGCGAACAGGA	k__Bacteria	p__Bacteroidota	c__Bacteroidia	o__Flavobacteriales	f__Flavobacteriaceae	g__Vitellibacter	Unclassified	[ASV139] g__Vitellibacter	0.0745236	0.134631	0.0312077	0.21479	0.105042	0.0415282	0.041619	0.449556	0.0207297	0.12452	0.124974
GTTGTCCGGATTTATTGGGCGTAAAGAGCTCGTAGGTGGTTCAGTAAGTCGGGTGTGAAACCTCCAGGCTCAACCTGGAGACGCCACCCGATACTGCTGTGACTAGAGTCCAGTAGGGGAGCATGGAATTCCTGGTGTAGCGGTGAAATGCGCAGATATCAGGAGGAACACCAGTGGCGAAGGCGGTGCTCTGGGCTGGAACTGACACTGAGGAGCGAAAGCGTGGGGAGCGAACAGGA	k__Bacteria	p__Actinobacteriota	c__Acidimicrobiia	o__Microtrichales	f__Iamiaceae	g__Iamia	Unclassified	[ASV140] g__Iamia	0.255509	0.113919	0.135234	0.184106	0.210084	0.176495	0.0104047	0.0418191	0.0829187	0.0933901	0.104145
GTTAATCGGAATTACTGGGCGTAAAGCGCACGCAGGTGGCTGAGTGAGTCGATTGTGAAAGCCCTGGGCTTAACCTGGGAATTGCAGTCGATACTGCTCAGCTCGAGTATGGGAGAGGGTAGTGGAATTCCCGGTGTAGCGGTGAAATGCGTAGATATCGGGAGGAACATCAGTGGCGAAGGCGGCTACCTGGCCCAATACTGACACTCAGGTGCGACAGCGTGGGGAGCAAACAGGA	k__Bacteria	p__Proteobacteria	c__Gammaproteobacteria	o__CCD24	f__CCD24	g__CCD24	Unclassified	[ASV141] g__CCD24	0.127755	0.124275	0.145636	0.112509	0.0315126	0.0519103	0.104047	0.115003	0.134743	0.15565	0.0729015
GTTGTCCGGATTTATTGGGCGTAAAGAGCTCGTAGGCGGTTCGATAAGTCGGGTGTGAAACCTCCAGGCTCAACCTGGAGACGCCACCCGATACTGTCGTGACTAGAGTCCAGTAGGGGAGCGTGGAATTCCTGGTGTAGCGGTGAAATGCGCAGATATCAGGAGGAACACCAGTGGCGAAGGCGGCGCTCTGGGCTGGAACTGACGCTGAGGAGCGAAAGCGTGGGGAGCGAACAGGA	k__Bacteria	p__Actinobacteriota	c__Acidimicrobiia	o__Microtrichales	f__Iamiaceae	g__Iamia	Unclassified	[ASV142] g__Iamia	0.180986	0.134631	0.166441	0.0920528	0.115546	0.103821	0.0208095	0.0522739	0.0518242	0.15565	0.0520725
GTTAATCGGAATTACTGGGCGTAAAGCGTGCGCAGGCGGTTTGGAAAGAAAGATGTGAAATCCCAGAGCTTAACTTTGGAACTGCATTTTTAACTGCCAAGCTAGAGTATGTCAGAGGGGGGTAGAATTCCACGTGTAGCAGTGAAATGCGTAGAGATGTGGAGGAATACCGATGGCGAAGGCAGCCCCCTGGGATAATACTGACGCTCATGCACGAAAGCGTGGGGAGCAAACAGGA	k__Bacteria	p__Proteobacteria	c__Gammaproteobacteria	o__Burkholderiales	f__Alcaligenaceae	g__Candidimonas	Unclassified	[ASV143] g__Candidimonas	0	0.0207125	0.0208052	0.0715966	0.0420168	0	0.0208095	0.0418191	0	0.0207533	0.0104145
GTTGCTCGGAATCACTGGGCGTAAAGGGCGCGTAGGCGGCGTTTTAAGTCGGGGGTGAAAGCCTGTGGCTCAACCACAGAATGGCCTTCGATACTGGGACGCTTGAGTCTGGTAGAGGTTGGTGGAACTGCGAGTGTAGAGGTGAAATTCGTAGATATTCGCAAGAACACCGGTGGCGAAGGCGGCCAACTGGACCAGTACTGACGCTGAGGCGCGAAAGCGTGGGGAGCAAACAGGA	k__Bacteria	p__Proteobacteria	c__Alphaproteobacteria	o__Rhizobiales	f__Beijerinckiaceae	g__Methylobacterium-Methylorubrum	s__Methylobacterium_hispanicum	[ASV144] s__Methylobacterium_hispanicum	0.340679	0.041425	0.114428	0.0715966	0.262605	0.207641	0.104047	0.0731835	0.259121	0.0726367	0.0520725
GTTGTCCGGATTTATTGGGTTTAAAGGGTGCGTAGGCGGCCCCGTAAGTCAGTGCTGAAATATCCCGGCTTAACCGGGAGGGTGGCATTGATACTGCAGGGCTTGAGTGGAGTCGAGGTAGGCGGAATTGACGGTGTAGCGGTGAAATGCTTAGATATCGTCAAGAACACCGATAGTGTAGACAGTTTACTAGACTCAAACTGACGCTGAGGCACGAAAGTGTGGGGATCAAACAGGA	k__Bacteria	p__Bacteroidota	c__Bacteroidia	o__Cytophagales	f__Microscillaceae	Unclassified	Unclassified	[ASV145] f__Microscillaceae	0.149047	0.113919	0.249662	0.173877	0.115546	0.0622924	0.187285	0.209096	0.145108	0.18678	0.239533
GTTAATCGGAATTACTGGGCGTAAAGCGTGCGCAGGCGGTTTTGTAAGTCTGTCGTGAAAGCCCCGGGCTTAACCTGGGAATTGCGATGGAGACTGCAAGGCTTGAATCTGGCAGAGGGGGGTAGAATTCCACGTGTAGCAGTGAAATGCGTAGAGATGTGGAGGAACACCGATGGCGAAGGCAGCCCCCTGGGTCAAGATTGACGCTCATGCACGAAAGCGTGGGGAGCAAACAGGA	k__Bacteria	p__Proteobacteria	c__Gammaproteobacteria	o__Burkholderiales	f__Oxalobacteraceae	g__Massilia	Unclassified	[ASV146] g__Massilia	0.106462	0.0207125	0.0208052	0.0102281	1.35504	0.0622924	0	0.0313643	0.0310945	0	0
GTTACTCGGAATTACTGGGCGTAAAGCGTGCGTAGGTGGTTCGTTAAGTCTGATGTGAAAGCCCTGGGCTCAACCTGGGAATTGCACTGGATACTGGCGGGCTAGAGTGCGGTAGAGGATGGCGGAATTCCCGGTGTAGCAGTGAAATGCGTAGAGATCGGGAGGAACATCCGTGGCGAAGGCGGCCATCTGGACCAGCACTGACACTGAGGCACGAAAGCGTGGGGAGCAAACAGGA	k__Bacteria	p__Proteobacteria	c__Gammaproteobacteria	o__Xanthomonadales	f__Xanthomonadaceae	g__Luteimonas	Unclassified	[ASV147] g__Luteimonas	0.468434	0.372825	0.0520129	0.225018	0.189076	0.114203	0	0	0.114013	0	0.30202
GTTAATCGGAATTACTGGGCGTAAAGCGTGCGCAGGCGGTTTTGTAAGACAGGCGTGAAATCCCCGGGCTTAACCTGGGAATGGCGCTTGTGACTGCAAAGCTGGAGTGCGGCAGAGGGGGATGGAATTCCGCGTGTAGCAGTGAAATGCGTAGATATGCGGAGGAACACCGATGGCGAAGGCAATCCCCTGGGCCTGCACTGACGCTCATGCACGAAAGCGTGGGGAGCAAACAGGA	k__Bacteria	p__Proteobacteria	c__Gammaproteobacteria	o__Burkholderiales	f__Comamonadaceae	g__Hydrogenophaga	Unclassified	[ASV148] g__Hydrogenophaga	0	0	0.800999	0.122737	0.0945378	0.0311462	0.0936427	0	0.165837	0.0103767	0
GTTAATCGGAATTACTGGGCGTAAAGGGTGCGTAGGCGGTTATTTAAGTCTGCCGTGAAATCCCCGGGCTCAACCTGGGAATGGCGGTGGATACTGGATAGCTAGAGTGTGTCAGAGGATGGTGGAATTCCCGGTGTAGCGGTGAAATGCGTAGAGATCGGGAGGAACATCAGTGGCGAAGGCGGCCATCTGGGACAACACTGACGCTGAAGCACGAAAGCGTGGGGAGCAAACAGGA	k__Bacteria	p__Proteobacteria	c__Gammaproteobacteria	o__Xanthomonadales	f__Rhodanobacteraceae	g__Rhodanobacter	Unclassified	[ASV149] g__Rhodanobacter	0.0425849	0.041425	0.124831	0.122737	0.0105042	0.0103821	0.0312142	0.135912	0	0	1.73922
GTTGCTCGGAATTACTGGGCGTAAAGCGCACGTAGGCGGATTGTTAAGTCGGGGGTGAAATCCTGGAGCTCAACTCCAGAACTGCCTTCGAAACTGGCGATCTTGAGTCCGGGAGAGGTGAGTGGAACTGCGAGTGTAGAGGTGAAATTCGTAGATATTCGCAAGAACACCAGTGGCGAAGGCGGCTCACTGGCCCGGTACTGACGCTGAGGTGCGAAAGCGTGGGGAGCAAACAGGA	k__Bacteria	p__Proteobacteria	c__Alphaproteobacteria	o__Rhizobiales	f__Xanthobacteraceae	Unclassified	Unclassified	[ASV150] f__Xanthobacteraceae	0.415203	0.144988	0.0416103	0.102281	0.105042	0.103821	0.156071	0.104548	0.0310945	0.0207533	0.135388
GTTATCCGGATTCACTGGGTTTAAAGGGTGCGTAGGCGGACAGGTAAGTCAGTGGTGAAATCTCCGAGCTTAACTCGGAAACTGCCGTTGATACTATTTGTCTTGAATATTGTGGAGGTAAGCGGAATATGTCATGTAGCGGTGAAATGCTTAGATATGACATAGAACACCAATTGCGAAGGCAGCTTACTACACAATGATTGACGCTGAGGCACGAAAGCGTGGGGATCAAACAGGA	k__Bacteria	p__Bacteroidota	c__Bacteroidia	o__Chitinophagales	f__Chitinophagaceae	Unclassified	Unclassified	[ASV151] f__Chitinophagaceae	0.159693	0.041425	0.145636	0.26593	0.115546	0.114203	0.0624285	0.125457	0.0414594	0.03113	0.177046
GTTAATCGGAATTACTGGGCGTAAAGCGTGCGCAGGCGGTTGTGCAAGACAGATGTGAAATCCCCGGGCTTAACCTGGGAACTGCATTTGTGACTGCACGGCTAGAGTGTGTCAGAGGGGGGTAGAATTCCACGTGTAGCAGTGAAATGCGTAGATATGTGGAGGAATACCGATGGCGAAGGCAGCCCCCTGGGATAACACTGACGCTCATGCACGAAAGCGTGGGGAGCAAACAGGA	k__Bacteria	p__Proteobacteria	c__Gammaproteobacteria	o__Burkholderiales	f__Oxalobacteraceae	g__Noviherbaspirillum	Unclassified	[ASV152] g__Noviherbaspirillum	0.0319387	0	0	0.153421	0.0735294	0.0726744	0	0.094093	0.114013	0	0.218704
GTTGTCCGGATTTATTGGGTTTAAAGGGTGCGTAGGCGGCCCTGTAAGTCAGTGCTGAAATATCCCGGCTTAACCGGGAGGGTGGCATTGATACTGCGGGGCTAGAGTACAGATGAGGTAGGCGGAATTGACGGTGTAGCGGTGAAATGCTTAGATATCGTCAAGAACACCTATAGCGAAGGCAGCTTACTAGGCTGTAACTGACGCTGAGGCACGAAAGTGTGGGGATCAAACAGGA	k__Bacteria	p__Bacteroidota	c__Bacteroidia	o__Cytophagales	f__Microscillaceae	Unclassified	Unclassified	[ASV153] f__Microscillaceae	0.0638774	0	0.0936232	0	0.273109	0.65407	0	0.0418191	0.652985	0.0103767	0
GTTGTTCGGAATTACTGGGCGTAAAGCGCACGTAGGCGGCTTTTTAAGTCAGGGGTGAAATCCCGGGGCTCAACCCCGGAACTGCCCTTGAAACTGGAGAGCTAGAATCTTGGAGAGGCGAGTGGAATTCCGAGTGTAGAGGTGAAATTCGTAGATATTCGGAAGAACACCAGTGGCGAAGGCGACTCGCTGGACAAGTATTGACGCTGAGGTGCGAAAGCGTGGGGAGCAAACAGGA	k__Bacteria	p__Proteobacteria	c__Alphaproteobacteria	o__Sphingomonadales	f__Sphingomonadaceae	Unclassified	Unclassified	[ASV154] f__Sphingomonadaceae	0.127755	0.0932063	0.197649	0.0715966	0.12605	0.124585	0.0936427	0.125457	0.103648	0.114143	0.0937305
GTTAATCGGAATTACTGGGCGTAAAGCGTGCGCAGGCGGTTTGTTAAGACAGATGTGAAATCCCCGGGCTTAACCTGGGAACTGCATTTGTGACTGGCAAGCTAGAGTATGGCAGAGGGGGGTAGAATTCCACGTGTAGCAGTGAAATGCGTAGAGATGTGGAGGAATACCGATGGCGAAGGCAGCCCCCTGGGCCAATACTGACGCTCATGCACGAAAGCGTGGGGAGCAAACAGGA	k__Bacteria	p__Proteobacteria	c__Gammaproteobacteria	o__Burkholderiales	f__Burkholderiaceae	g__Burkholderia-Caballeronia-Paraburkholderia	Unclassified	[ASV155] g__Burkholderia-Caballeronia-Paraburkholderia	0	0	0	0	0	0	0	0	0	0	0.124974
GTTGTCCGGAGTTACTGGGCGTAAAGCGCGCGTAGGCGGCCTGTTAAGTTGGATGTGAAAGCCCGGGGCTCAACCCCGGATGTGCATCCGAGACTGGCAGGCTGGAGTCCGGGAGAGGGCGGCGGAATTCCCAGTGTAGAGGTGAAATTCGTAGATATTGGGAAGAACACCGGTGGCGAAGGCGGCCGCCTGGTCCGGAACTGACGCTGAGGCGCGAAAGCGTGGGGAGCAAACAGGA	k__Bacteria	p__Proteobacteria	c__Alphaproteobacteria	Unclassified	Unclassified	Unclassified	Unclassified	[ASV156] c__Alphaproteobacteria	0.127755	0.155344	0.135234	0.286386	0.0210084	0.103821	0.124857	0.167277	0.0829187	0.114143	0.0520725
GTTGTTCGGAATTACTGGGCGTAAAGCGTATGCAGGCGGGTCGCTAAGTCGGGGGTGAAATCCTGGAGCTCAACTCCAGAACTGCCTTCGATACTGACGACCTTGAGTCCGGGAGAGGTGAGTGGAATTCCGAGTGTAGAGGTGAAATTCGTAGATATTCGGAAGAACACCAGTGGCGAAGGCGGCTCACTGGCCCGGCACTGACGCTGAGATACGAAAGCGTGGGGAGCAAACAGGA	k__Bacteria	p__Proteobacteria	c__Alphaproteobacteria	o__Rhizobiales	f__Xanthobacteraceae	Unclassified	Unclassified	[ASV157] f__Xanthobacteraceae	0.180986	0.124275	0.176844	0.184106	0.12605	0.134967	0.0728332	0.125457	0.0829187	0.145273	0.114559
GTTATTCGGAATGATTGGGCGTAAAGGGTGCGCAGACGGTCTACTAAGTCAACTGTTAAATTTCCCAGCTTAACTGGGAGCCCGCAGTAGAAACTGGTGGACTAGAGGATGGAAGAGAGAAGTGGAATTCTCGGAGTAGCGGTAAAATGCGTAGATCTCGAGAGGAACACCGATGGCGAAGGCAGCTTCTTGGTCCATATCTGACGTTCATGCACGAAAGCGTGGGGAGCAAACAGGA	k__Bacteria	p__Dependentiae	c__Babeliae	o__Babeliales	Unclassified	Unclassified	Unclassified	[ASV158] o__Babeliales	0.340679	0.238194	0.0936232	0.0409123	0.157563	0.0934385	0.145666	0.0418191	0.124378	0.0415067	0.135388
GTTAATCGGAATTACTGGGCGTAAAGCGTGCGCAGGCGGTTTGCTAAGACAGGTGTGAAATCCCCGGGCTTAACCTGGGAACTGCGCTTGTGACTGGCAGGCTAGAGTACGGCAGAGGGGGGTGGAATTCCTGGTGTAGCAGTGAAATGCGTAGATATCAGGAGGAACACCGATGGCGAAGGCAGCCCCCTGGGCCTGTACTGACGCTCATGCACGAAAGCGTGGGGAGCAAACAGGA	k__Bacteria	p__Proteobacteria	c__Gammaproteobacteria	o__Burkholderiales	f__Rhodocyclaceae	g__Thauera	Unclassified	[ASV159] g__Thauera	0	0	0	0	0	0	2.69483	0	0	0	0
GTTAATCGGAATTACTGGGCGTAAAGCGCACGTAGGTGGTTTGTTAAGTCAGCTGTGAAATCCCCGGGCTCAACCTGGGCACTGCAGTTGAAACTGGCAAGCTAGAGTAGGGTAGAGGGGTGTGGAATTCCAGGTGTAGCGGTGAAATGCGTAGATATCTGGAGGAACATCAGTGGCGAAGGCGACACCCTGGACTCATACTGACACTGAGGTGCGAAAGCGTGGGGAGCAAACAGGA	k__Bacteria	p__Proteobacteria	c__Gammaproteobacteria	o__Cellvibrionales	f__Cellvibrionaceae	g__Cellvibrio	Unclassified	[ASV160] g__Cellvibrio	0	0	0.0312077	0	0	0	0.0104047	1.15003	0	0	0.551968
GTTAATCGGAATTACTGGGCGTAAAGCGCACGCAGGCGGTTTGTTAAGTCAGATGTGAAATCCCCGGGCTCAACCTGGGAACTGCATCTGATACTGGCAAGCTTGAGTCTCGTAGAGGGGGGTAGAATTCCAGGTGTAGCGGTGAAATGCGTAGAGATCTGGAGGAATACCGGTGGCGAAGGCGGCCCCCTGGACGAAGACTGACGCTCAGGTGCGAAAGCGTGGGGAGCAAACAGGA	k__Bacteria	p__Proteobacteria	c__Gammaproteobacteria	o__Enterobacterales	f__Enterobacteriaceae	g__Escherichia-Shigella	Unclassified	[ASV161] g__Escherichia-Shigella	0.606835	0.124275	0.0520129	0.163649	0.336134	0.0830565	0.0312142	0.0627287	0.0725539	0	0.0104145
GTTGTCCGGAATTATTGGGCGTAAAGGGCTCGTAGGCGGTCTGTCGCGTCGGGAGTGAAAACCAGGTGCTTAACACCTGGCCTGCTTCCGATACGGGCAGACTAGAGGTACTCAGGGGAGAATGGAATTCCTGGTGTAGCGGTGAAATGCGCAGATATCAGGAGGAACACCGGTGGCGAAGGCGGTTCTCTGGGAGTATCCTGACGCTGAGGAGCGAAAGTGTGGGGAGCGAACAGGA	k__Bacteria	p__Actinobacteriota	c__Actinobacteria	o__Propionibacteriales	f__Nocardioidaceae	g__Nocardioides	s__Nocardioides_albus	[ASV162] s__Nocardioides_albus	0.191632	0.103563	0.0104026	0.225018	0.0105042	0.155731	0.041619	0.0209096	0.103648	0.145273	0.0104145
GTTGTCCGGAATCACTGGGCGTAAAGGGCGCGTAGGTGGCTTGGTAAGCGTGTGGTGAAAGTCCGGGGCTCAACCCCGGATCTGCCGTGCGAACTGCTGAGCTGGAGCACTGTAGAGGCAGGTGGAATTTCGGGTGTAGCGGTGGAATGCGTAGATATCCGAAAGAACACCAGTGGCGAAGGCGGCCTGCTGGGCAGTTGCTGACACTGAGGCGCGACAGCGTGGGGAGCAAACAGGA	k__Bacteria	p__Gemmatimonadota	c__Gemmatimonadetes	o__Gemmatimonadales	f__Gemmatimonadaceae	Unclassified	Unclassified	[ASV163] f__Gemmatimonadaceae	0.0425849	0.08285	0.0728181	0.112509	0.0735294	0.0934385	0.156071	0.188186	0.114013	0.12452	0.156217
GTTATCCGGAATTATTGGGCGTAAAGAGCTCGTAGGCGGTTTGTCGCGTCTGCTGTGAAAGACCGGGGCTCAACTCCGGTTCTGCAGTGGGTACGGGCAGACTAGAGTGATGTAGGGGAGACTGGAATTCCTGGTGTAGCGGTGAAATGCGCAGATATCAGGAGGAACACCGATGGCGAAGGCAGGTCTCTGGGCATTAACTGACGCTGAGGAGCGAAAGCATGGGGAGCGAACAGGA	k__Bacteria	p__Actinobacteriota	c__Actinobacteria	o__Micrococcales	f__Micrococcaceae	g__Arthrobacter	Unclassified.	[ASV164] g__Arthrobacter	0.127755	0.103563	0.0312077	0.0613685	0.0630252	0.103821	0.114452	0.094093	0.0518242	0.103767	0.124974
GTTGTCCGGAATTATTGGGCGTAAAGCGCGCGCAGGCGGTCATTTAAGTCTGGTGTTTAAACCTTGGGCTCAACCTGAGGTCGCACTGGAAACTGGGTGACTTGAGTACAGAAGAGGAAAGTGGAATTCCACGTGTAGCGGTGAAATGCGTAGATATGTGGAGGAACACCAGTGGCGAAGGCGACTTTCTGGGCTGTAACTGACGCTGAGGCGCGAAAGCGTGGGGAGCAAACAGGA	k__Bacteria	p__Firmicutes	c__Bacilli	o__Paenibacillales	f__Paenibacillaceae	g__Paenibacillus	Unclassified	[ASV165] g__Paenibacillus	0.0638774	0	1.38354	0.317071	0.189076	0.145349	0	0.0209096	0	0	0.041658
GTTGTCCGGAATTATTGGGCGTAAAGAGCTCGTAGGCGGTGTGTCACGTCGATCGTGAAAACTTACAGCTTAACTGTGAGCGTGCGGTCGATACGGGCATCACTGGAGTTCGGCAGGGGAGACTGGAATTCCTGGTGTAGCGGTGAAATGCGCAGATATCAGGAGGAACACCGGTGGCGAAGGCGGGTCTCTGGGCCGATACTGACGCTGAGGAGCGAAAGCGTGGGGAGCGAACAGGA	k__Bacteria	p__Actinobacteriota	c__Actinobacteria	o__Pseudonocardiales	f__Pseudonocardiaceae	g__Pseudonocardia	Unclassified	[ASV166] g__Pseudonocardia	0.117108	0.0621375	0.197649	0.0613685	0.0735294	0.186877	0.135262	0.125457	0.0518242	0.0726367	0
GTTATCCGGATTCACTGGGTTTAAAGGGTGTGTAGGCGGATTGTTAAGTCAGTGGTGAAATCTCTGGGCTCAACCCGGAAACTGCCGTTGATACTATCAGTCTTGAATTCTGTTGAGGTGGGCGGAATACATCATGTAGCGGTGAAATGCTTAGATATGATGTAGAACACCGATTGCGAAGGCAGCTCACTAAGCAGCGATTGACGCTGAGGCACGAAAGCGTGGGGATCAAACAGGA	k__Bacteria	p__Bacteroidota	c__Bacteroidia	o__Chitinophagales	f__Chitinophagaceae	g__Edaphobaculum	Unclassified	[ASV167] g__Edaphobaculum	0.0638774	0.08285	0.0832206	0.235246	0.0630252	0.166113	0.166476	0.115003	0.0207297	0.0726367	0.104145
GTTGTCCGGAATTATTGGGCGTAAAGAGCTCGTAGGCGGTCTGTCACGTCGGATGTGAAAGCCCGGGGCTTAACCCCGGGTCTGCATTCGATACGGGCAGACTAGAGTGTGGTAGGGGAGATCGGAATTCCTGGTGTAGCGGTGAAATGCGCAGATATCAGGAGGAACACCGGTGGCGAAGGCGGATCTCTGGGCCATTACTGACGCTGAGGAGCGAAAGCGTGGGGAGCGAACAGGA	k__Bacteria	p__Actinobacteriota	c__Actinobacteria	o__Streptomycetales	f__Streptomycetaceae	g__Streptomyces	Unclassified.	[ASV168] g__Streptomyces	0	0	0	0	0	0	0	0	0	0	0
GTTGTCCGGAATCACTGGGCGTAAAGGGCGCGTAGGCGGCGACGCAAGCGTGCGGTGAAAGCTCGGGGCTCAACCCCGAGTCGGCCGTGCGAACTGCGTTGCTTGAGCACTGTAGAGGCGGGTGGAATTCCGGGTGTAGCGGTGGAATGCGTAGAGATCCGGAAGAACACCGGTGGCGAAGGCGGCCCGCTGGGCAGTGGCTGACGCTGAGGCGCGACAGCGTGGGGAGCAAACAGGA	k__Bacteria	p__Gemmatimonadota	c__Gemmatimonadetes	o__Gemmatimonadales	f__Gemmatimonadaceae	g__Roseisolibacter	Unclassified	[ASV169] g__Roseisolibacter	0.212925	0.0724938	0.208052	0.112509	0.136555	0.166113	0.041619	0.104548	0.0518242	0.134897	0.083316
GTTAATCGGAATTACTGGGCGTAAAGCGTGCGCAGGCGGTTATGCAAGACAGATGTGAAATCCCCGGGCTCAACCTGGGAACTGCATTTGTGACTGCATAGCTAGAGTACGGTAGAGGGGGATGGAATTCCGCGTGTAGCAGTGAAATGCGTAGATATGCGGAGGAACACCGATGGCGAAGGCAATCCCCTGGACCTGTACTGACGCTCATGCACGAAAGCGTGGGGAGCAAACAGGA	k__Bacteria	p__Proteobacteria	c__Gammaproteobacteria	o__Burkholderiales	f__Comamonadaceae	Unclassified	Unclassified	[ASV170] f__Comamonadaceae	0.138401	0.103563	0.124831	0.0306843	0.252101	0.197259	0.0936427	0.0209096	0.196932	0.0830134	0.0937305
GTTGTCCGGAATTACTGGGCGTAAAGAGCTCGTAGGCGGTTTGTCGCGTCGTCTGTGAAAACCAGCAGCTCAACTGTTGGCTTGCAGGCGATACGGGCAGACTTGAGTATTTCAGGGGAGACTGGAATTCCTGGTGTAGCGGTGAAATGCGCAGATATCAGGAGGAACACCGGTGGCGAAGGCGGGTCTCTGGGAAATAACTGACGCTGAGGAGCGAAAGCGTGGGTAGCGAACAGGA	k__Bacteria	p__Actinobacteriota	c__Actinobacteria	o__Corynebacteriales	f__Nocardiaceae	g__Rhodococcus	Unclassified	[ASV171] g__Rhodococcus	0.0745236	0.08285	0.0624155	0.0306843	0.147059	0.218023	0.156071	0.115003	0.176202	0.0518834	0.0729015
GTTGTCCGGATTTATTGGGTTTAAAGGGTGCGTAGGCGGCCCTGTAAGTCAGTGCTGAAATACCCCGGCTTAACCGGGGGGGTGGCATTGATACTGCAGGGCTTGAGTACAGATGAGGTAGGCGGAATTGACGGTGTAGCGGTGAAATGCATAGATATCGTCAAGAACACCTATAGCGAAGGCAGCTTACTGGGCTGTAACTGACGCTGAGGCACGAAAGTGTGGGGATCAAACAGGA	k__Bacteria	p__Bacteroidota	c__Bacteroidia	o__Cytophagales	f__Microscillaceae	Unclassified	Unclassified	[ASV172] f__Microscillaceae	0.0106462	0	0	0	0	0.0934385	0	0.0731835	0	0.518834	0
GTTGCTCGGAATCACTGGGCGTAAAGCGCACGTAGGTGGGTTTTTAAGTCAGGGGTGAAATCCTGGAGCTCAACTCCAGAACTGCCTTTGATACTGGAAATCTTCGAGTCCGGGAGAGGTGGGTGGAACTGCGAGTGTAGAGGTGAAATTCGTAGATATTCGCAAGAACACCAGTGGCGAAGGCGGCTCACTGGCCCGGTACTGACACTGAGGTGCGAAAGCGTGGGGAGCAAACAGGA	k__Bacteria	p__Proteobacteria	c__Alphaproteobacteria	o__Rhizobiales	Unclassified	Unclassified	Unclassified	[ASV173] o__Rhizobiales	0.117108	0.0517813	0.114428	0.0204562	0.168067	0.166113	0.0104047	0.0627287	0.0725539	0.103767	0.135388
GTTGTTCGGAATTACTGGGCGTAAAGCGTGCGCAGGCGGTTTCTCAAGTCAGGGGTGAAAGCCCGGAGCTCAACTCCGGAATTGCCTTTGAAACTGTGAAGCTAGAGTGCGGGAGAGGTGAGTGGAATTCCCAGTGTAGAGGTGAAATTCGTAGATATTGGGAAGAACACCGGTGGCGAAGGCGGCTCACTGGCCCGTTTCTGACGCTCATGCACGACAGCGTGGGGATCAAACAGGA	k__Bacteria	p__Proteobacteria	c__Alphaproteobacteria	o__Micropepsales	f__Micropepsaceae	Unclassified	Unclassified	[ASV174] f__Micropepsaceae	0.106462	0.103563	0.135234	0.102281	0.052521	0.0415282	0.0936427	0.094093	0.0518242	0.145273	0.145803
GTTGTTCGGAATTACTGGGCGTAAAGCGCACGTAGGCGGATTGTTAAGTGAGGGGTGAAATCCCGGGGCTCAACCCCGGAACTGCCTTTCATACTGGCAATCTCGAGTCCGGAAGAGGTGAGTGGAATTCCGAGTGTAGAGGTGAAATTCGTAGATATTCGGAGGAACACCAGTGGCGAAGGCGGCTCACTGGTCCGGTACTGACGCTGAGGTGCGAAAGCGTGGGGAGCAAACAGGA	k__Bacteria	p__Proteobacteria	c__Alphaproteobacteria	o__Rhizobiales	f__Rhizobiaceae	g__Mesorhizobium	Unclassified	[ASV175] g__Mesorhizobium	0.0319387	0.0621375	0.104026	0.0920528	0.0735294	0.0830565	0.0728332	0.177731	0.0414594	0.06226	0.041658
GTTGTCCGGAATTATTGGGCGTAAAGGGCTCGTAGGCGGTTTGTCGCGTCGGGAGTGAAAACCAGGTGCTTAACACCTGGCTTGCTTTCGATACGGGCAGACTAGAGGTATTCAGGGGAGAACGGAATTCCTGGTGTAGCGGTGAAATGCGCAGATATCAGGAGGAACACCGGTGGCGAAGGCGGTTCTCTGGGAATGACCTGACGCTGAGGAGCGAAAGTGTGGGGAGCGAACAGGA	k__Bacteria	p__Actinobacteriota	c__Actinobacteria	o__Propionibacteriales	f__Nocardioidaceae	g__Nocardioides	Unclassified	[ASV176] g__Nocardioides	0.106462	0.0517813	0.0936232	0.173877	0.0630252	0	0.0520237	0.167277	0.0103648	0.0933901	0.0729015
GTTAATCGGAATTACTGGGCGTAAAGCGTGCGCAGGCGGTGATGTAAGACAGGTGTGAAATCCCCGGGCTTAACCTGGGAACTGCATTTGTGACTGCATTGCTGGAGTGCGGCAGAGGGGGATGGAATTCCGCGTGTAGCAGTGAAATGCGTAGATATGCGGAGGAACACCGATGGCGAAGGCAATCCCCTGGGCCTGCACTGACGCTCATGCACGAAAGCGTGGGGAGCAAACAGGA	k__Bacteria	p__Proteobacteria	c__Gammaproteobacteria	o__Burkholderiales	f__Comamonadaceae	g__Ramlibacter	Unclassified	[ASV177] g__Ramlibacter	0.159693	0.0932063	0.0832206	0.102281	0.0840336	0.114203	0.083238	0.271824	0.134743	0.15565	0.104145
GTTGCTCGGAATTACTGGGCGTAAAGGGCGCGTAGGCGGATAGTTTAGTGAGAGGTGAAAGCCCAGGGCTCAACCTTGGAACTGCCTTTCATACTGGCTATCTTGAGTACGGGAGAGGTGAGTGGAACTCCGAGTGTAGAGGTGAAATTCGTAGATATTCGGAAGAACACCAGTGGCGAAGGCGACTCACTGGCCCGTTACTGACGCTGAGGCGCGAAAGCGTGGGGAGCAAACAGGA	k__Bacteria	p__Proteobacteria	c__Alphaproteobacteria	o__Caulobacterales	f__Caulobacteraceae	g__Phenylobacterium	Unclassified	[ASV178] g__Phenylobacterium	0.0425849	0.24855	0.145636	0.173877	0.0840336	0.207641	0.0520237	0.167277	0.0829187	0.06226	0.0729015
GTTGTTCGGAATGACTGGGCGTAAAGGGCGCGTAGGCGGTTGATCAAGTTAGGGGTGAAAGCCCGGGGCTCAACCTCGGAATTGCCTTTAAGACTGATTGGCTAGAGGATGGAAGAGGGTCGTGGAATTCCCAGTGTAGAGGTGAAATTCGTAGATATTGGGAAGAACACCGGTGGCGAAGGCGGCGACCTGGTCCATTACTGACGCTGAGGCGCGACAGCGTGGGGAGCAAACAGGA	k__Bacteria	p__Proteobacteria	c__Alphaproteobacteria	Unclassified	Unclassified	Unclassified	Unclassified	[ASV179] c__Alphaproteobacteria	0.127755	0.0310688	0.0312077	0.0204562	0.105042	0.124585	0.0208095	0.0209096	0.0310945	0.03113	0.0520725
GTTAATCGGAATTACTGGGCGTAAAGCGTGCGCAGGCGGTTTGTTAAGACAGATGTGAAATCCCCGGGCTCAACCTGGGAACTGCATTTGTGACTGGCAGGCTAGAGTATGGCAGAGGGGGGTAGAATTCCACGTGTAGCAGTGAAATGCGTAGAGATGTGGAGGAATACCGATGGCGAAGGCAGCCCCCTGGGCCAATACTGACGCTCATGCACGAAAGCGTGGGGAGCAAACAGGA	k__Bacteria	p__Proteobacteria	c__Gammaproteobacteria	o__Burkholderiales	f__Burkholderiaceae	g__Burkholderia-Caballeronia-Paraburkholderia	s__Burkholderia_multivorans	[ASV180] s__Burkholderia_multivorans	0	0	0	0	0	0	0	0	0	0	0.145803
GTTGTTCGGAATTACTGGGCGTAAAGGGCGCGTAGGCGGCGATCCGAGTCAGATGTGAAAGTCCTGGGCTTAACCTGGGGACTGCATTTGATACTGGATTGCTTGAATTCGGGAGAGGATAGCGGAATTCCCAGTGTAGAGGTGAAATTCGTAGATATTGGGAAGAACACCGGTGGCGAAGGCGGCTATCTGGACCGACATTGACGCTGAGGCGCGAAAGCGTGGGGAGCAAACAGGA	k__Bacteria	p__Proteobacteria	c__Alphaproteobacteria	o__Dongiales	f__Dongiaceae	g__Dongia	Unclassified	[ASV181] g__Dongia	0.0319387	0.0621375	0.0832206	0	0.0735294	0.0311462	0.041619	0.156822	0.259121	0.12452	0.062487
GTTGTCCGGAATTACTGGGCGTAAAGAGCTCGTAGGTGGTTTGTCGCGTCGTCTGTGAAATTCCGGGGCTTAACTCCGGGCGTGCAGGCGATACGGGCATAACTTGAGTGCTGTAGGGGAGACTGGAATTCCTGGTGTAGCGGTGAAATGCGCAGATATCAGGAGGAACACCGATGGCGAAGGCAGGTCTCTGGGCAGTTACTGACGCTGAGGAGCGAAAGCATGGGTAGCGAACAGGA	k__Bacteria	p__Actinobacteriota	c__Actinobacteria	o__Corynebacteriales	f__Corynebacteriaceae	g__Corynebacterium	s__Corynebacterium_minutissimum	[ASV182] s__Corynebacterium_minutissimum	0.127755	0.0621375	0.0520129	0.0102281	0.157563	0.145349	0.0208095	0.167277	0.155473	0.0207533	0.062487
GTTGTTCGGAATTACTGGGCGTAAAGGGCGCGTAGGCGGTTCGGTAAGTTAGGCGTGAAAGGCCCGGGCTCAACCCGGGAACTGCGCTTGAGACTGCCGGGCTCTGAGTCCGAGAGAGGATGGCGGAATTCCCAGTGTAGAGGTGAAATTCGTAGATATTGGGAAGAACACCAGTGGCGAAGGCGGCCATCTGGCTCGGTACTGACGCTGAGGCGCGAAAGCGTGGGGAGCAAACAGGA	k__Bacteria	p__Proteobacteria	c__Alphaproteobacteria	Unclassified	Unclassified	Unclassified	Unclassified	[ASV183] c__Alphaproteobacteria	0.0745236	0.0310688	0.270467	0.0613685	0.147059	0.0207641	0.228904	0.115003	0.0725539	0.0518834	0.156217
GTTAATCGGAATTACTGGGCGTAAAGCGTGCGCAGGCGGTTTTGTAAGTCAGATGTGAAATCCCCGGGCTCAACCTGGGAACTGCGTTTGAAACTACAAGGCTAGAGTGTAGAAGAGGGGGGTAGAATTCCACGTGTAGCAGTGAAATGCGTAGAGATGTGGAGGAATACCGATGGCGAAGGCAGCCCCCTGGGCTAACACTGACGCTCATGCACGAAAGCGTGGGGAGCAAACAGGA	k__Bacteria	p__Proteobacteria	c__Gammaproteobacteria	o__Burkholderiales	f__Methylophilaceae	Unclassified	Unclassified	[ASV184] f__Methylophilaceae	0	0.134631	0.135234	0	0.0315126	0.176495	0.0520237	0.0313643	0	0	0.0104145
GTTAATCGGAATTACTGGGCGTAAAGCGCACGTAGGCGGTTCGATAAGTCGGTTGTGAAAGCCCCGGGCTTAACCTGGGAATTGCATTCGATACTGTCGAGCTAGAGTGTGGAAGAGGGAAGTGGAATTCCAGGTGTAGCGGTGAAATGCGTAGATATCTGGAGGAACATCAGTGGCGAAGGCGACTTCCTGGTCCAACACTGACGCTGAGGTGCGAAAGCGTGGGGAGCAAACAGGA	k__Bacteria	p__Proteobacteria	c__Gammaproteobacteria	Unclassified	Unclassified	Unclassified	Unclassified	[ASV185] c__Gammaproteobacteria	0.159693	0.24855	0.0312077	0.245474	0.0840336	0.0311462	0.083238	0.177731	0.0310945	0.0103767	0.270777
GTTGTTCGGAATTACTGGGCGTAAAGCGCACGTAGGCGGACATTTAAGTCAGGGGTGAAATCCCGCAGCTCAACTGCGGAACTGCCTTTGATACTGGGTGTCTAGAGTATGGAAGAGGTAAGTGGAATTGCGAGTGTAGAGGTGAAATTCGTAGATATTCGCAGGAACACCAGTGGCGAAGGCGGCTTACTGGTCCATTACTGACGCTGAGGTGCGAAAGCGTGGGGAGCAAACAGGA	k__Bacteria	p__Proteobacteria	c__Alphaproteobacteria	o__Rhizobiales	f__Rhizobiaceae	g__Martelella	Unclassified	[ASV186] g__Martelella	0.0532311	0	0.0104026	0.0613685	0	0.0726744	0.0312142	0	0	0	0.0312435
GTTATCCGGATTTATTGGGTTTAAAGGGTCCGCAGGCGGACTAGTAAGTCAGGGGTGAAAGCCGGCAGCTCAACTGTCGAACTGCCTTTGATACTGCTAGTCTTGAGTGAAATTGAAGTAGCTGGAATGAGTAGTGTAGCGGTGAAATGCATAGATATTACTCAGAACACCAATAGCGAAGGCAGGTTACTAAATTTTAACTGACGCTGAGGGACGAAAGCGTGGGGAGCGAACAGGA	k__Bacteria	p__Bacteroidota	c__Bacteroidia	o__Flavobacteriales	f__Weeksellaceae	g__Moheibacter	Unclassified	[ASV187] g__Moheibacter	0.0106462	0.0310688	0.0728181	0.102281	0.262605	0.0519103	0.489023	0.0627287	0.0518242	0.134897	0.156217
GTTATCCGGATTTACTGGGTTTAAAGGGTGCGTAGGCGGATAGGTAAGTCAGTGGTGAAATCCCCGAGCTCAACTTGGGAACTGCCGTTGATACTATTTATCTTGAATACCGTGGAGGTGAGCGGAATATGTCATGTAGCGGTGAAATGCTTAGATATGACATAGAACACCGATTGCGAAGGCAGCTCACTACGCGGTCATTGACGCTGAGGCACGAAAGCGTGGGGATCAAACAGGA	k__Bacteria	p__Bacteroidota	c__Bacteroidia	o__Chitinophagales	f__Chitinophagaceae	g__Dinghuibacter	Unclassified	[ASV188] g__Dinghuibacter	0.0425849	0	0.166441	0.245474	0.0630252	0.0726744	0.509832	0.0836383	0.0310945	0.06226	0.104145
GTTAATCGGATTTACTGGGCGTAAAGGGCACGTAGGCGGTAGAATGTGTGTGATGTGAAAGCCCCGGGCTCAACCTGGGAAGTGCATCGCAAACTATTTAACTAGAGTAGATGAGAGGGTGGCGGAATTTCCGGTGTAGCGGTGAAATGCGTAGAGATCGGAAGGAACGTCAATGGCGAAGGCAGCCACCTGGCATCATACTGACGCTGAGGTGCGAAAGCGTGGGGAGCGAACAGGA	k__Bacteria	p__Proteobacteria	c__Gammaproteobacteria	o__Diplorickettsiales	f__Diplorickettsiaceae	g__Aquicella	Unclassified	[ASV189] g__Aquicella	0	0.176056	0.634557	0.0715966	0.052521	0.0311462	0.0208095	0.125457	0.0103648	0.549964	0.0520725
GTTGTTCGGAATTACTGGGCGTAAAGCGCACGTAGGCGGCTTTTCAAGTCAGGGGTGAAATCCCGGGGCTCAACCCCGGAACTGCCCTTGAAACTGGATGGCTAGAATCTTGGAGAGGCGAGTGGAATTCCGAGTGTAGAGGTGAAATTCGTAGATATTCGGAAGAACACCAGTGGCGAAGGCGACTCGCTGGACAAGTATTGACGCTGAGGTGCGAAAGCGTGGGGAGCAAACAGGA	k__Bacteria	p__Proteobacteria	c__Alphaproteobacteria	o__Sphingomonadales	f__Sphingomonadaceae	g__Altererythrobacter	Unclassified	[ASV190] g__Altererythrobacter	0.149047	0.0517813	0.176844	0.0613685	0.157563	0.114203	0.0728332	0.0313643	0.0518242	0.0830134	0.041658
GTTGTTCGGAATTACTGGGCGTAAAGCGCACGTAGGCGGACATTTAAGTCAGGGGTGAAATCCCGGAGCTCAACTCCGGAACTGCCTTTGATACTGGGTGTCTCGAGTATGGAAGAGGTGAGTGGAATTCCGAGTGTAGAGGTGAAATTCGTAGATATTCGGAGGAACACCAGTGGCGAAGGCGGCTCACTGGTCCATTACTGACGCTGAGGTGCGAAAGCGTGGGGAGCAAACAGGA	k__Bacteria	p__Proteobacteria	c__Alphaproteobacteria	o__Rhizobiales	f__Rhizobiaceae	g__Allorhizobium-Neorhizobium-Pararhizobium-Rhizobium	Unclassified	[ASV191] g__Allorhizobium-Neorhizobium-Pararhizobium-Rhizobium	0	0.196769	0.0104026	0.0409123	0.0420168	0.207641	0.104047	0.0522739	0	0.0933901	0.0937305
GTTGTTCGGAATCACTGGGCGTAAAGGGCGCGTAGGCGGCTCTTCAAGTCGGGCGTGAAAGCCCCGGGCTCAACCCGGGAATGGCGCCCGGTACTGGAGGGCTCGAGACCGGGAGAGGGTAGTGGAATTCCCAGTGTAGAGGTGAAATTCGTAGATATTGGGAAGAACACCAGTGGCGAAGGCGGCTACCTGGCCCGGTTCTGACGCTGAGGCGCGAAAGCGTGGGGAGCAAACAGGA	k__Bacteria	p__Proteobacteria	c__Alphaproteobacteria	Unclassified	Unclassified	Unclassified	Unclassified	[ASV192] c__Alphaproteobacteria	0.0851698	0.0517813	0.0624155	0.0920528	0.115546	0.0207641	0.041619	0.0627287	0.134743	0.18678	0.104145
GTTAATCGGAATTACTGGGCGTAAAGCGTGCGCAGGCGGTTCGGAAAGAAAGATGTGAAATCCCAGAGCTTAACTTTGGAACTGCATTTTTAACTGCCGAGCTAGAGTATGTCAGAGGGGGGTAGAATTCCACGTGTAGCAGTGAAATGCGTAGAGATGTGGAGGAATACCGATGGCGAAGGCAGCCCCCTGGGATAATACTGACGCTCATGCACGAAAGCGTGGGGAGCAAACAGGA	k__Bacteria	p__Proteobacteria	c__Gammaproteobacteria	o__Burkholderiales	f__Alcaligenaceae	g__Pusillimonas	Unclassified	[ASV193] g__Pusillimonas	0.212925	0.0207125	0	0.0204562	0.0210084	0.0207641	0.0104047	0.0209096	0.124378	0.03113	0.020829
GTTAATCGGATTTACTGGGCGTAAAGCGTGTGTAGGCGGTTCGTTAAGTCGGATGTGAAAGCCCTGGGCTCAACCTAGGAATTGCATTCGATACTGGCGGGCTAGAGTACGGTAGAGGGCGGCGGAATTCCGGGTGTAGCGGTGAAATGCGTAGATATCCGGAGGAACACCGATGGCGAAGGCAACCGCCTGGGCCTGTACTGACGCTGAGACACGAAAGCGTGGGGAGCAAACAGGA	k__Bacteria	p__Proteobacteria	c__Gammaproteobacteria	o__Salinisphaerales	f__Solimonadaceae	g__Panacagrimonas	Unclassified	[ASV194] g__Panacagrimonas	0	0	0.0624155	0	0.136555	0.446429	0.228904	0.0418191	0.310945	0	0
GTTGTTCGGAATTACTGGGCGTAAAGCGCGCGTAGGCGGTTTTTTAAGTCAGAGGTGAAAGCCCGGGGCTCAACCCCGGAATAGCCTTTGAAACTGGAAAACTTGAATCTTGGAGAGGTCAGTGGAATTCCGAGTGTAGAGGTGAAATTCGTAGATATTCGGAAGAACACCAGTGGCGAAGGCGACTGACTGGACAAGTATTGACGCTGAGGTGCGAAAGCGTGGGGAGCAAACAGGA	k__Bacteria	p__Proteobacteria	c__Alphaproteobacteria	o__Sphingomonadales	f__Sphingomonadaceae	g__Sphingopyxis	Unclassified	[ASV195] g__Sphingopyxis	0.149047	0.0724938	0.114428	0.0715966	0.12605	0.0415282	0.0312142	0.0731835	0.0207297	0.0518834	0.166632
GTTATCCGGAATTATTGGGCGTAAAGAGCTCGTAGGCGGTTTGTCGCGTCTGTCGTGAAAGTCCGGGGCTTAACCCCGGATCTGCGGTGGGTACGGGCAGACTAGAGTGCAGTAGGGGAGACTGGAATTCCTGGTGTAGCGGTGGAATGCGCAGATATCAGGAGGAACACCGATGGCGAAGGCAGGTCTCTGGGCTGTAACTGACGCTGAGGAGCGAAAGCATGGGGAGCGAACAGGA	k__Bacteria	p__Actinobacteriota	c__Actinobacteria	o__Micrococcales	f__Micrococcaceae	g__Micrococcus	Unclassified	[ASV196] g__Micrococcus	0.159693	0.041425	0.0520129	0	0.220588	0.0830565	0.0728332	0.0418191	0.124378	0.0518834	0.156217
GTTAATCGGATTTATTGGGCGTAAAGGGCGCGTAGGCGGATAAGAAAGTTAAATGTGAAAGACCGAAGCTTAACTTCGGAAACGCATTTAAAACTCCTTGTCTAGAGGGTGAGCGGAGAAAAGGGAATTCCACGTGTAGCGGTGAAATGCGTAGATATGTGGAAGAACACCGGTGGCGAAGGCGCTTTTCTAGCTTATTCCTGACGCTGAGGCGCGAAAGCAAGGGGAGCAAACAGGA	k__Bacteria	p__Verrucomicrobiota	c__Chlamydiae	o__Chlamydiales	f__Simkaniaceae	Unclassified	Unclassified	[ASV197] f__Simkaniaceae	0.117108	0.1657	0	0.0409123	0.136555	0.114203	0.270523	0.104548	0.0621891	0.03113	0.0937305
GTTGTCCGGAATTATTGGGCGTAAAGGGCTCGTAGGCGGTTTGTCGCGTCGGGAGTGAAAATCCAGGGCTTAACTCTGGACTGGCTTTCGATACGGGCAGACTAGAGGTATGCAGGGGAGAACGGAATTCCTGGTGTAGCGGTGAAATGCGCAGATATCAGGAGGAACACCGGTGGCGAAGGCGGTTCTCTGGGCATTACCTGACGCTGAGGAGCGAAAGTGTGGGGAGCGAACAGGA	k__Bacteria	p__Actinobacteriota	c__Actinobacteria	o__Propionibacteriales	f__Nocardioidaceae	g__Nocardioides	Unclassified	[ASV198] g__Nocardioides	0.330033	0	0.0624155	0.122737	0.136555	0.155731	0.0936427	0	0.0725539	0.0518834	0.0312435
GTTACTCGGAATTACTGGGCGTAAAGCGTGCGTAGGCGGTTTGTTAAGTCTGTCGTGAAAGCCCCGGGCTCAACCTGGGAATGGCGATGGATACTGGCAAGCTAGAGTGTGTCAGAGGATGGTGGAATTCCCGGTGTAGCGGTGAAATGCGTAGAGATCGGGAGGAACACCAGTGGCGAAGGCGGCCATCTGGGACAACACTGACGCTGAGGCACGAAAGCGTGGGGAGCAAACAGGA	k__Bacteria	p__Proteobacteria	c__Gammaproteobacteria	o__Xanthomonadales	f__Rhodanobacteraceae	g__Dokdonella	Unclassified	[ASV199] g__Dokdonella	0.149047	0.0207125	0.114428	0.0715966	0.0735294	0.0622924	0.083238	0.0627287	0.0103648	0.0518834	0.218704
GTTGTTCGGAATTACTGGGCGTAAAGCGCGCGTAGGCGGATCTGCAAGTCAGGGGTGAAATCCCGAGGCTCAACCTCGGAACTGCCTTTGATACTGCGGATCTCGAGTCCGAGAGAGGTGAGTGGAATTCCTAGTGTAGAGGTGAAATTCGTAGATATTAGGAAGAACACCAGTGGCGAAGGCGGCTCACTGGCTCGGTACTGACGCTGAGGCGCGAAAGCGTGGGGAGCAAACAGGA	k__Bacteria	p__Proteobacteria	c__Alphaproteobacteria	o__Rhizobiales	f__Methyloligellaceae	g__Methyloceanibacter	Unclassified	[ASV200] g__Methyloceanibacter	0.0319387	0.0517813	0.0624155	0.0715966	0.105042	0.114203	0.135262	0.167277	0.0621891	0.0415067	0.0312435
GTTGTCCGGAATTACTGGGCGTAAAGAGCTCGTAGGTGGTTTGTCGCGTTGTTCGTGAAAACTCACAGCTCAACTGTGGGCGTGCGGGCGATACGGGCAGACTTGAGTACTGCAGGGGAGACTGGAATTCCTGGTGTAGCGGTGGAATGCGCAGATATCAGGAGGAACACCGGTGGCGAAGGCGGGTCTCTGGGCAGTAACTGACGCTGAGGAGCGAAAGCGTGGGGAGCGAACAGGA	k__Bacteria	p__Actinobacteriota	c__Actinobacteria	o__Corynebacteriales	f__Mycobacteriaceae	g__Mycobacterium	Unclassified.	[ASV201] g__Mycobacterium	0.276802	0.0621375	0.0312077	0.0715966	0.0945378	0.166113	0.041619	0	0.145108	0	0.083316
GTTAATCGGAATTACTGGGCGTAAAGCGGGCGCAGACGGTTACTTAAGCAGGATGTGAAATCCCCGGGCTCAACCTGGGAACTGCGTTCTGAACTGGGTGACTAGAGTGTGTCAGAGGGAGGTAGAATTCCACGTGTAGCAGTGAAATGCGTAGAGATGTGGAGGAATACCGATGGCGAAGGCAGCCTCCTGGGATAACACTGACGTTCATGCCCGAAAGCGTGGGTAGCAAACAGGA	k__Bacteria	p__Proteobacteria	c__Gammaproteobacteria	o__Burkholderiales	f__Neisseriaceae	g__Neisseria	Unclassified	[ASV202] g__Neisseria	0.0212925	0	0.0104026	0.0204562	0.0630252	0.0519103	0.041619	0.0522739	0.134743	0.0103767	0.0520725
GTTATCCGGAATCATTGGGTTTAAAGGGTCCGTAGGCGGGCGTCTAAGTCAGTGGTGAAATTCTGCAGCTCAACTGTAGAACTGCCATTGATACTGGTCGCCTTGAATCGTTGTGAAGTGGCTAGAATATGTAGTGTAGCGGTGAAATGCTTAGATATTACATAGAATACCGATTGCGAAGGCAGGTCACTAACAACGTATTGACGCTGATGGACGAAAGCGTGGGGAGCGAACAGGA	k__Bacteria	p__Bacteroidota	c__Bacteroidia	o__Flavobacteriales	f__Flavobacteriaceae	g__Aequorivita	Unclassified	[ASV203] g__Aequorivita	0.0319387	0	0.488921	0.0409123	0.0420168	0.0415282	0.124857	0.209096	0	0.0830134	0.041658
GTTATCCGGATTCACTGGGTTTAAAGGGTGCGTAGGTGGGTTGGTAAGTCAGTGGTGAAATCCCCGAGCTTAACTTGGGAACTGCCATTGATACTATCAATCTTGAATACCGTGGAGGTTAGCGGAATATGTCATGTAGCGGTGAAATGCTTAGATATGACATAGAACACCAATTGCGAAGGCAGCTGGCTACACGAATATTGACACTGATGCACGAAAGCGTGGGGATCAAACAGGA	k__Bacteria	p__Bacteroidota	c__Bacteroidia	o__Chitinophagales	f__Chitinophagaceae	g__Terrimonas	Unclassified	[ASV204] g__Terrimonas	0.0745236	0.0103563	0.0728181	0.0613685	0.052521	0.0519103	0	0.0313643	0.0518242	0.0415067	0.062487
GTTATCCGGATTCACTGGGTTTAAAGGGTGCGTAGGTGGGTTGGTAAGTCAGTGGTGAAATCCCCGAGCTTAACTCGGGAACTGCCATTGATACTATCAGTCTTGAATACCGTGGAGGTCAGCGGAATATGTCATGTAGCGGTGAAATGCTTAGATATGACATAGAACACCAATTGCGAAGGCAGCTGGCTACACGAGCATTGACACTGAGGCACGAAAGCGTGGGGATCAAACAGGA	k__Bacteria	p__Bacteroidota	c__Bacteroidia	o__Chitinophagales	f__Chitinophagaceae	g__Terrimonas	Unclassified	[ASV205] g__Terrimonas	0	0.0310688	0	0.0102281	0.0210084	0	0.156071	0.0418191	0.0103648	0	0.0729015
GTTGTCCGGAATCATTGGGCGTAAAGAGCGCGTAGGTGGCTTTATAAGTCCGTTGTGAAAGTCAAAGGCTCAACCTTTGAAAGCCGATGGATACTGTGAAGCTAGAGTACGGAAGAGGCGAGTGGAATTCCTGGTGTAGCGGTGGAATGCGCAGATATCAGGAGGAACACCAATAGCGAAGGCAGCTCGCTGGGACGTTACTGACACTGAGGCGCGAAAGCGTGGGGAGCGAACAGGA	k__Bacteria	p__Actinobacteriota	c__Thermoleophilia	o__Solirubrobacterales	f__67-14	g__67-14	Unclassified	[ASV206] g__67-14	0.149047	0.134631	0.0832206	0.0511404	0.241597	0.0519103	0.104047	0.0731835	0.0518242	0.103767	0.104145
GTTGTTCGGAATTACTGGGCGTAAAGCGCACGTAGGCGGATTGTTAAGTTAGGGGTGAAATCCCGGGGCTCAACCCCGGAACTGCCTTTAATACTGGCAATCTCGAGTCCGAGAGAGGTGAGTGGAATTCCGAGTGTAGAGGTGAAATTCGTAGATATTCGGAGGAACACCAGTGGCGAAGGCGGCTCACTGGCTCGGTACTGACGCTGAGGTGCGAAAGCGTGGGGAGCAAACAGGA	k__Bacteria	p__Proteobacteria	c__Alphaproteobacteria	o__Rhizobiales	f__Rhizobiaceae	g__Mesorhizobium	Unclassified	[ASV207] g__Mesorhizobium	0.127755	0.0517813	0.0832206	0.0613685	0.0210084	0.0311462	0.083238	0.115003	0.103648	0.114143	0.0937305
GTTACTCGGAATTACTGGGCGTAAAGCGTGCGTAGGTGGTTTGTTAAGTCTGATGTGAAAGCCCTGGGCTCAACCTGGGAATTGCATTGGATACTGGCAGGCTAGAGTGCGGTAGAGGGTAGTGGAATTCCCGGTGTAGCAGTGAAATGCGTAGAGATCGGGAGGAACATCTGTGGCGAAGGCGACTGCCTGGACCAGCACTGACACTGAGGCACGAAAGCGTGGGGAGCAAACAGGA	k__Bacteria	p__Proteobacteria	c__Gammaproteobacteria	o__Xanthomonadales	f__Xanthomonadaceae	g__Luteimonas	Unclassified	[ASV208] g__Luteimonas	0	0.041425	0.187246	0.0306843	0.19958	0.0830565	0	0.0418191	0	0	0.124974
GTTGTTCGGAATCACTGGGCGTAAAGCGCATGCAGGCGGATCGATAAGTCGGGGGTGAAAGCCCGAGGCTCAACCTCGGAACTGCCTTCGATACTGTCGATCTTGAGTCCGGGAGAGGTGAGTGGAACTCCGAGTGTAGAGGTGAAATTCGTAGATATTCGGAAGAACACCAGTGGCGAAGGCGGCTCACTGGCCCGGTACTGACGCTGAGATGCGAAAGCGTGGGGAGCAAACAGGA	k__Bacteria	p__Proteobacteria	c__Alphaproteobacteria	o__Rhizobiales	Unclassified	g__Bauldia	Unclassified	[ASV209] g__Bauldia	0.202278	0.0621375	0.0624155	0.0818247	0.0630252	0.0415282	0.0936427	0.094093	0.0725539	0.0933901	0.166632
GTTATCCGGAATTATTGGGCGTAAAGAGCTCGTAGGCGGTTTGTCGCGTCTGCTGTGAAAGACCGGGGCTCAACTCCGGTTCTGCAGTGGGTACGGGCAGACTAGAGTGCAGTAGGGGAGACTGGAATTCCTGGTGTAGCGGTGAAATGCGCAGATATCAGGAGGAACACCGATGGCGAAGGCAGGTCTCTGGGCTGTAACTGACGCTGAGGAGCGAAAGCATGGGGAGCGAACAGGA	k__Bacteria	p__Actinobacteriota	c__Actinobacteria	o__Micrococcales	f__Micrococcaceae	g__Paenarthrobacter	Unclassified	[ASV210] g__Paenarthrobacter	0.138401	0.486744	0	0	0.0105042	0.446429	0	0	0	0.06226	0
GTTGTCCGGATTTATTGGGTTTAAAGGGTGCGTAGGCGTCCCTGCAAGTTTTAGGTGAAATGCCCAAGCTCAACTTGGGAGCTGCCTGAAAAACTGCCGGGATTGAGTACAGATGAGGTAGGCGGAATTGACGGTGTAGCGGTGAAATGCATAGATATCGTCAAGAACACCGATAGCGAAGGCAGCTTACTAAGCTGTAACTGACGCTGATGCACGAAAGTGTGGGGATCAAACAGGA	k__Bacteria	p__Bacteroidota	c__Bacteroidia	o__Cytophagales	f__Microscillaceae	g__Chryseolinea	Unclassified	[ASV211] g__Chryseolinea	0.0106462	0.0310688	0.0520129	0.0920528	0.0315126	0	0.0208095	0.0627287	0.196932	0.134897	0.135388
GTTGTCCGGAATTACTGGGCGTAAAGGGCTCGTAGGTGGTTTGTCGCGTCGTCTGTGAAATTCTGGGGCTTAACTCCGGGCGTGCAGGCGATACGGGCATAACTTGAGTGCTGTAGGGGTAACTGGAATTCCTGGTGTAGCGGTGAAATGCGCAGATATCAGGAGGAACACCGATGGCGAAGGCAGGTTACTGGGCAGTTACTGACGCTGAGGAGCGAAAGCATGGGTAGCGAACAGGA	k__Bacteria	p__Actinobacteriota	c__Actinobacteria	o__Corynebacteriales	f__Corynebacteriaceae	g__Corynebacterium	Unclassified	[ASV212] g__Corynebacterium	0.117108	0	0.0312077	0	0.168067	0.0726744	0.0728332	0.0627287	0.134743	0	0.0312435
GTTGTTCGGAATCACTGGGCGTAAAGGGTGCGTAGGCGGCGCCGAAAGTTAGAAGTGAAAGCCCAGGGCTTAACCTTGGAATTGCTTTTAAAACTACGGTGCTAGAATCTCGGAGAGGATAGCGGAATTGTCAGTGTAGCAGTGAAATGCGTAGATATTGACAGGAACACCAGTGGCGTAAGCGGCTATCTGGACGAGTATTGACGCTGAGGCACGAAAGCGTGGGGATCAAACAGGA	k__Bacteria	p__Proteobacteria	c__Alphaproteobacteria	o__Rhodospirillales	Unclassified	Unclassified	Unclassified	[ASV213] o__Rhodospirillales	0.149047	0.0724938	0.0416103	0.0409123	0.0735294	0.0830565	0.166476	0.0627287	0.0829187	0.0518834	0.114559
GTTATTCGGAATCACTGGGCGTAAAGCGTGCGTAGGCGGTTCTAAAAGTTAGAAGTGAAAGCCCAGGGCTCAACCCTGGAATTGCTTTTAAAACTATAGGACTAGAATTCGGGAGAGGATAGCGGAATTGTCAGTGTAGCAGTGAAATGCGTAGATATTGACAGGAACACCAGTGGCGTAAGCGGCTATCTGGACCGACATTGACGCTGAGGCACGAAAGCGTGGGGATCAAACAGGA	k__Bacteria	p__Proteobacteria	c__Alphaproteobacteria	o__Rhodospirillales	Unclassified	Unclassified	Unclassified	[ASV214] o__Rhodospirillales	0.0851698	0.0103563	0.0208052	0.0306843	0.19958	0.0622924	0.124857	0.0731835	0.124378	0.0933901	0.145803
GTTAATCGGAATTACTGGGCGTAAAGGGTGCGTAGGTTGTTTATTAAGTTATGTGTGAAATCCCCGGGCTTAACCTGGGATGGTCAGATAAGACTGATGAACTCGAGTATGGGAGAGGGTAGTGGAATTTCCGGTGTAGCGGTGAAATGCGTAGAGATCGGAAGGAACACCAGTGGCGAAGGCGGCTACCTGGCCTAATACTGACACTGAGTCACGAAAGCGTGGGGAGCAAACAGGA	k__Bacteria	p__Proteobacteria	c__Gammaproteobacteria	o__Legionellales	f__Legionellaceae	g__Legionella	Unclassified	[ASV215] g__Legionella	0.457788	0.155344	0.0416103	0.0613685	0.0840336	0.134967	0.0728332	0.0104548	0.0207297	0.0207533	0.0520725
GTTGTTCGGAATTACTGGGCGTAAAGCGCACGTAGGCGGATTTGTAAGTAGGGGGTGAAATCCCCGGGCTCAACCCGGGAACTGCCTTCTAGACTGCAAGTCTCGAGATCAGGAGAGGCAAGCGGAATTCCGAGTGTAGAGGTGAAATTCGTAGATATTCGGAGGAACACCAGTGGCGAAGGCGGCTTGCTGGACTGATACTGACGCTGAGGTGCGAAAGCGTGGGGAGCAAACAGGA	k__Bacteria	p__Proteobacteria	c__Alphaproteobacteria	o__Caulobacterales	f__Hyphomonadaceae	g__Hirschia	Unclassified	[ASV216] g__Hirschia	0.127755	0.0310688	0.0728181	0.0613685	0.136555	0.0622924	0.0728332	0.125457	0.0829187	0.0415067	0.041658
GTTGTTCGGAATTACTGGGCGTAAAGCGCACGTAGGCGGACCAGCAAGTTAGGGGTGAAATCCCGGGGCTCAACCCCGGAACTGCCTTTAAAACTGTTGGTCTCGAGTTCGAGAGAGGTGAGTGGAATTCCGAGTGTAGAGGTGAAATTCGTAGATATTCGGAGGAACACCAGTGGCGAAGGCGGCTCACTGGCTCGATACTGACGCTGAGGTGCGAAAGCGTGGGGAGCAAACAGGA	k__Bacteria	p__Proteobacteria	c__Alphaproteobacteria	o__Rhodobacterales	f__Rhodobacteraceae	g__Paracoccus	Unclassified	[ASV217] g__Paracoccus	0.095816	0.0517813	0.114428	0.0511404	0.241597	0.0311462	0.0312142	0.0522739	0.0621891	0.0933901	0.0729015
GTTGTTCGGAATTACTGGGCGTAAAGCGCACGTAGGCGGATATTTAAGTCAGGGGTGAAATCCCGCAGCTCAACTGCGGAACTGCCTTTGATACTGGGTATCTTGAGTATGGAAGAGGTGAGTGGAATTCCGAGTGTAGAGGTGAAATTCGTAGATATTCGGAGGAACACCAGTGGCGAAGGCGGCTCACTGGTCCATAACTGACGCTGAGGTGCGAAAGCGTGGGGAGCAAACAGGA	k__Bacteria	p__Proteobacteria	c__Alphaproteobacteria	o__Rhizobiales	f__Rhizobiaceae	g__Allorhizobium-Neorhizobium-Pararhizobium-Rhizobium	Unclassified	[ASV218] g__Allorhizobium-Neorhizobium-Pararhizobium-Rhizobium	0	0.0724938	0	0	0	0	0.0104047	1.11866	0.0207297	0	0
GTTATCCGGATTCACTGGGTTTAAAGGGTGCGTAGGTGGGTTGGTAAGTCAGTGGTGAAATCTCTGAGCTTAACTCGGAAACTGCCATTGATACTATTAATCTTGAATATTGTGGAGGTCAGCGGAATATGTCATGTAGCGGTGAAATGCTTAGAGATGACATAGAACACCAATTGCGAAGGCAGCTGGCTACACATATATTGACACTGAGGCACGAAAGCGTGGGGATCAAACAGGA	k__Bacteria	p__Bacteroidota	c__Bacteroidia	o__Chitinophagales	f__Chitinophagaceae	g__Terrimonas	Unclassified	[ASV219] g__Terrimonas	0.095816	0.0103563	0.0624155	0.0409123	0.147059	0	0.0208095	0.0522739	0.103648	0.12452	0.0312435
GTTGTCCGGATTTATTGGGTTTAAAGGGTGCGTAGGCGGCTATTTAAGTCAGTGGTGAAATCCTGCAGCTTAACTGTAGAACAGCCATTGATACTGGATAGCTTGAGTACAGACGAGGTAGGCGGAATTTATGGTGTAGCGGTGAAATGCATAGATACCATAAAGAACCCCTATTGCGAAGGCAGCTTACTAGGCTGTAACTGACGCTGAGGCACGAAAGCGTGGGGATCAAACAGGA	k__Bacteria	p__Bacteroidota	c__Bacteroidia	o__Cytophagales	f__Cytophagaceae	g__Sporocytophaga	Unclassified	[ASV220] g__Sporocytophaga	0	0.0103563	0.0832206	0.0204562	0	0.0103821	0.0104047	0.0104548	0	0.0103767	0
GTTGTCCGGAATTATTGGGCGTAAAGGGCTCGTAGGCGGTTTGTCGCGTCGGGAGTGAAATCCACTGGCTTAACTGGTGGCTTGCTTTCGATACGGGCAGACTGGAGGTATGCAGGGGAGAACGGAATTCCTGGTGTAGCGGTGAAATGCGCAGATATCAGGAGGAACACCGGTGGCGAAGGCGGTTCTCTGGGCATGTCCTGACGCTGAGGAGCGAAAGTGTGGGGAGCGAACAGGA	k__Bacteria	p__Actinobacteriota	c__Actinobacteria	o__Propionibacteriales	f__Nocardioidaceae	g__Nocardioides	Unclassified	[ASV221] g__Nocardioides	0.0745236	0.0310688	0.0520129	0.143193	0.0105042	0.197259	0.0312142	0.094093	0.0621891	0.12452	0.041658
GTTATCCGGATTCACTGGGTTTAAAGGGTGCGTAGGCGGGTATTTAAGTCAGTGGTGAAATCCTAGAGCTTAACTCTAGAACTGCCATTGATACTATTTATCTTGAATATTGTGGAGGTAAGCGGAATATGTCATGTAGCGGTGAAATGCTTAGATATGACATAGAACACCTATTGCGAAGGCAGCTTACTACGCATATATTGACGCTGAGGCACGAAAGCGTGGGGATCAAACAGGA	k__Bacteria	p__Bacteroidota	c__Bacteroidia	o__Chitinophagales	f__Chitinophagaceae	g__Sediminibacterium	Unclassified	[ASV222] g__Sediminibacterium	0.180986	0.0207125	0.0936232	0.0204562	0.12605	0.155731	0.0104047	0.0836383	0.176202	0.0103767	0.0312435
GTTATCCGGATTCACTGGGTTTAAAGGGTGCGTAGGTGGGTTGGTAAGTCAGTGGTGAAATCCCCGAGCTTAACTTGGGAACTGCCATTGATACTATCAGTCTTGAATATCGTGGAGGTCAGCGGAATATGTCATGTAGCGGTGAAATGCTTAGATATGACATAGAACACCAATTGCGAAGGCAGCTGGCTACACGAATATTGACACTGAGGCACGAAAGCGTGGGGATCAAACAGGA	k__Bacteria	p__Bacteroidota	c__Bacteroidia	o__Chitinophagales	f__Chitinophagaceae	g__Terrimonas	Unclassified	[ASV223] g__Terrimonas	0.138401	0	0.156039	0.0409123	0.136555	0.0103821	0.041619	0.115003	0.0414594	0.0830134	0
GTTAATCGGATTTACTGGGCGTAAAGGGCGCGTAGGCGGTTGTATGAGTGTGATGTGAAAGCCCCGGGCTTAACCTGGGAAGAGCATCGCAAACGATATGACTGGAGTATATGAGAGGGTGGCGGAATTTCCGGTGTAGCGGTGAAATGCGTAGAGATCGGAAGGAACGTCAATGGCGAAGGCAGCCACCTGGCATAATACTGACGCTGAGGCGCGAAAGCGTGGGGAGCGAACAGGA	k__Bacteria	p__Proteobacteria	c__Gammaproteobacteria	o__Diplorickettsiales	f__Diplorickettsiaceae	g__Aquicella	Unclassified	[ASV224] g__Aquicella	0.149047	0.0724938	0.0416103	0.0204562	0.0945378	0.166113	0.0936427	0.0418191	0.0621891	0	0.135388
GTTAATCGGAATTACTGGGCGTAAAGCGCGCGTAGGCGGCCAGGTAAGTCGGATGTGAAAGCCCCGGGCTCAACCTGGGAACTGCATTCGATACTGCCTGGCTAGAGTATGAGAGAGGGAGGTAGAATTCCACGTGTAGCGGTGAAATGCGTAGATATGTGGAGGAATACCGGTGGCGAAGGCGGCCTCCTGGCTTAATACTGACGCTGAGGTGCGAAAGCGTGGGGAGCAAACAGGA	k__Bacteria	p__Proteobacteria	c__Gammaproteobacteria	o__Oceanospirillales	f__Pseudohongiellaceae	g__BIyi10	Unclassified	[ASV225] g__BIyi10	0.0745236	0.0517813	0.0728181	0.0920528	0.0105042	0.0726744	0.0936427	0.094093	0.0932836	0.06226	0.104145
GTTATCCGGATTCACTGGGTTTAAAGGGTGCGTAGGTGGATATGTAAGTCCGTGGTGAAATCTCTAAGCTTAACTTAGAAACTGCCCTGGATACTATATGTCTTGAATGTTGTGGAGGTTAGCGGAATATGTCATGTAGCGGTGAAATGCATAGATATGACATAGAACACCAATTGCGAAGGCAGCTGGCTACCCAACTATTGACACTGAGGCACGAAAGCGTGGGGATCAAACAGGA	k__Bacteria	p__Bacteroidota	c__Bacteroidia	o__Chitinophagales	f__Chitinophagaceae	g__Chitinophaga	Unclassified	[ASV226] g__Chitinophaga	0	0.455675	0.0104026	0.0409123	0.052521	0.467193	0	0.0313643	0	0.0415067	0
GTTGTCCGGATTTATTGGGCGTAAAGAGCTCGTAGGTGGTTCGGTAAGTCGGATGTGAAATCTCCAGGCTCAACCTGGAGGGGTCATTCGATACTGCCGTGACTAGAGGTCGGTAGGGGAGTGTGGAATTCCTGGTGGAGCGGTGAAATGCGCAGATATCAGGAGGAACACCCGTAGCGAAGGCGGCACTCTGGGCCGATACTGACACTGAGGAGCGAAAGCGTGGGGAGCGAACAGGA	k__Bacteria	p__Actinobacteriota	c__Acidimicrobiia	o__IMCC26256	f__IMCC26256	g__IMCC26256	Unclassified	[ASV227] g__IMCC26256	0.202278	0.041425	0.0416103	0.0818247	0.0630252	0.0726744	0.0520237	0.0731835	0.0725539	0.103767	0.0104145
GTTATCCGGATTTACTGGGTTTAAAGGGTGCGCAGGCGGATATGTAAGTCAGTGGTGAAATCTTTAGGCTTAACCTGAAAATTGCCGTTGATACTATATATCTTGAATGCTGTGGAGGTAAGCGGAATATGTCATGTAGCGGTGAAATGCTTAGATATGACATAGAACACCTATTGCGAAGGCAGCTTACTACGCAGATATTGACGCTCATGCACGAAAGCGTGGGGATCAAACAGGA	k__Bacteria	p__Bacteroidota	c__Bacteroidia	o__Chitinophagales	f__Chitinophagaceae	g__Parafilimonas	Unclassified	[ASV228] g__Parafilimonas	0	0	0.0728181	0.0204562	0.0315126	0.0415282	0.0728332	0.115003	0	0.0830134	0.218704
GTTGTCCGGATTTATTGGGTTTAAAGGGTGCGTAGGCGGCTTTTTAAGTCAGTGGTGAAATCCATCAGCTCAACTGATGAACTGCCATTGATACTGGAAGGCTTGAGTACAGACGAGGTAGGCGGAATTGACAGTGTAGCGGTGAAATGCATAGATATTGTCAAGAACACCGATTGCGAAGGCAGCTTACTAGGCTGTAACTGACGCTGAGGCACGAAAGTGCGGGGATCAAACAGGA	k__Bacteria	p__Bacteroidota	c__Bacteroidia	o__Cytophagales	f__Cytophagaceae	g__Sporocytophaga	Unclassified	[ASV229] g__Sporocytophaga	0.0532311	0	0	0.0511404	0.0210084	0.145349	0.124857	0	0	0.21791	0
ATTATCCGGAGTGACTGGGCGTAAAGAGTTGCGTAGGTGGTTTGTTAAGTAGATAGTGAAATCTGGCGGCTCAACCGTACAGGCTATTATCTAAACTGGCAGACTCGAGAATGGTAGAGGTAACTGGAATTTCTTGTGTAGGAGTGAAATCCGTAGATATAAGAAGGAACACCAATGGCGTAGGCAGGTTACTGGACCATTTCTGACACTGAGGCACGAAAGCGTGGGGAGCGAACGGGA	k__Bacteria	p__Patescibacteria	c__Saccharimonadia	o__Saccharimonadales	f__Saccharimonadales	g__Saccharimonadales	Unclassified	[ASV230] g__Saccharimonadales	0.447141	0	0.166441	0	0	0.103821	0.0312142	0.0104548	0.0725539	0.0415067	0.083316
GTTGTCCGGATTTATTGGGCGTAAAGAGCTCGTAGGTGGTTCGGTAAGTCGGGTGTGAAACCTCCAGGCTCAACCTGGAGACGCCACCCGATACTGCTGTGACTAGAGTCCAGTAGGGGAGCGTGGAATTCCTGGTGTAGCGGTGAAATGCGCAGATATCAGGAGGAACACCAGTGGCGAAGGCGGCGCTCTGGGCTGGCACTGACACTGAGGAGCGAAAGCGTGGGGAGCGAACAGGA	k__Bacteria	p__Actinobacteriota	c__Acidimicrobiia	o__Microtrichales	f__Iamiaceae	g__Iamia	Unclassified	[ASV231] g__Iamia	0.0319387	0.0621375	0.0832206	0.0613685	0.0420168	0.0726744	0.0624285	0.0731835	0.0932836	0.0830134	0.0520725
GTTGTTCGGAATTACTGGGCGTAAAGCGCACGTAGGCGGCTTTGTAAGTTAGAGGTGAAAGCCCAGGGCTCAACCCTGGAATTGCCTTTAAGACTGCATCGCTTGAACATCGGAGAGGTAAGTGGAATTCCGAGTGTAGAGGTGAAATTCGTAGATATTCGGAAGAACACCAGTGGCGAAGGCGACTTACTGGACGATTGTTGACGCTGAGGTGCGAAAGCGTGGGGAGCAAACAGGA	k__Bacteria	p__Proteobacteria	c__Alphaproteobacteria	o__Sphingomonadales	f__Sphingomonadaceae	g__Sphingomonas	Unclassified	[ASV232] g__Sphingomonas	0.180986	0.0724938	0.0312077	0.0511404	0.0945378	0.0415282	0.0520237	0.0627287	0.0207297	0.114143	0.041658
GTTGTTCGGATATACTGGGCGTAAAGCGCACGTAGGCGGCGCCGTAAGTCAGGGGTGAAATCCCGGAGCTCAACTCCGGAACTGCCCTTGAAACTGCAGTGCTAGAATTCTGGAGAGGCGAGTGGAATTCCGAGTGTAGAGGTGAAATTCGTAGATATTCGGAAGAACACCAGTGGCGAAGGCGACTCGCTGGACAGACATTGACGCTGAGGTGCGAAAGCGTGGGGAGCAAACAGGA	k__Bacteria	p__Proteobacteria	c__Alphaproteobacteria	o__Sphingomonadales	f__Sphingomonadaceae	g__Altererythrobacter	Unclassified	[ASV233] g__Altererythrobacter	0.0638774	0.0103563	0.218454	0	0.105042	0.0311462	0.114452	0.0418191	0.0310945	0.0726367	0.0312435
GTTATCCGGAATTATTGGGCGTAAAGAGCTCGTAGGCGGTTTGTCGCGTCTGCCGTGAAAGTCCGGGGCTCAACCCCGGATCTGCGGTGGGTACGGGCAGACTAGAGTGATGTAGGGGAGACTGGAATTCCTGGTGTAGCGGTGAAATGCGCAGATATCAGGAGGAACACCGATGGCGAAGGCAGGTCTCTGGGCATTAACTGACGCTGAGGAGCGAAAGCATGGGGAGCGAACAGGA	k__Bacteria	p__Actinobacteriota	c__Actinobacteria	o__Micrococcales	f__Micrococcaceae	g__Arthrobacter	Unclassified.	[ASV234] g__Arthrobacter	0.383264	0.693869	0	0	0	0.103821	0	0	0	0	0
GTTATCCGGATTTACTGGGTTTAAAGGGTGTGTAGGCGGATATTTAAGTCAGAGGTGAAATCTCCGGGCTCAACCCGGAAACTGCCTTTGATACTATTTATCTTGAATTTCGTTGAGGTTGGCGGAATATATCATGTAGCGGTGAAATGCATAGATATGATATAGAACACCGATTGCGTAGGCAGCTGGCTGAACGACGATTGACGCTGAGGCACGAAAGCGTGGGTAGCGAACAGGA	k__Bacteria	p__Bacteroidota	c__Bacteroidia	o__Chitinophagales	f__Chitinophagaceae	g__Edaphobaculum	Unclassified	[ASV235] g__Edaphobaculum	0.095816	0.0207125	0.0416103	0.0102281	0	0.0207641	0.0728332	0.0418191	0.0207297	0.0415067	0.166632
GTTAATCGGAGTAACTGGGCGTAAAGGGCGCGTAGGCGGTTTAGCGAGTGTGATGTGAAAGCCCCGGGCTTAACCTGGGAAGTGCATCGCAAACGGCTAGACTAGAGTAGATGAGAGGGTGATGGAATTTCCGGTGTAGCGGTGAAATGCGTAGAGATCGGAAGGAACGTCGATGGCGAAGGCAGTCACCTGGCATCATACTGACGCTGAGGCGCGAAAGCGTGGGGAGCAAACAGGA	k__Bacteria	p__Proteobacteria	c__Gammaproteobacteria	o__Diplorickettsiales	f__Diplorickettsiaceae	g__Aquicella	Unclassified	[ASV236] g__Aquicella	0.127755	0.0517813	0.0104026	0.0511404	0.052521	0.0415282	0.322547	0.0836383	0.0103648	0.300924	0.0520725
GTTGCTCGGAATCACTGGGCGTAAAGGGTGCGTAGGTGGATTTTTAAGTCAGGGGTGAAATCCTGGAGCTCAACTCCAGAACTGCCTTTGATACTGGGAATCTTGAGTTCGGGAGAGGTGAGTGGAACTGCGAGTGTAGAGGTGAAATTCGTAGATATTCGCAAGAACACCAGTGGCGAAGGCGGCTCACTGGCCCGATACTGACACTGAGGCACGAAAGCGTGGGGAGCAAACAGGA	k__Bacteria	p__Proteobacteria	c__Alphaproteobacteria	o__Rhizobiales	f__Xanthobacteraceae	g__Afipia	Unclassified	[ASV237] g__Afipia	0	0.0310688	0.0728181	0.0204562	0	0.0622924	0.0312142	0.0522739	0.228027	0.0726367	0.041658
GTTAATCGGATTTACTGGGCGTAAAGCGTGTGTAGGTGGCTACTCAAGTCGGTTGTGAAATCCCCGGGCTCAACCTGGGAATTGCTTCCGAGACTGAGTGACTAGAGTACGGTAGAGGGCGGTGGAATTTCCGGTGTAGCGGTGAAATGCGTAGATATCGGAAGGAACACCAATGGCGAAGGCAGCCGCCTGGGCCTGTACTGACACTGAGACACGAAAGCGTGGGGATCAAACAGGA	k__Bacteria	p__Proteobacteria	c__Gammaproteobacteria	o__Salinisphaerales	f__Solimonadaceae	g__Fontimonas	Unclassified	[ASV238] g__Fontimonas	0	0.124275	0	0	0.283613	0.363372	0	0	0	0.0207533	0
GTTGTCCGGAATTATTGGGCGTAAAGAGCTCGTAGGCGGCTTGTCACGTCGGATGTGAAAGCCCGGGGCTTAACCCCGGGTCTGCATTCGATACGGGCTAGCTAGAGTGTGGTAGGGGAGATCGGAATTCCTGGTGTAGCGGTGAAATGCGCAGATATCAGGAGGAACACCGGTGGCGAAGGCGGATCTCTGGGCCATTACTGACGCTGAGGAGCGAAAGCGTGGGGAGCGAACAGGA	k__Bacteria	p__Actinobacteriota	c__Actinobacteria	o__Streptomycetales	f__Streptomycetaceae	g__Streptomyces	Unclassified	[ASV239] g__Streptomyces	0	0.880282	0.0728181	0	0.178571	0	0	0	0	0	0.041658
GTTGTTCGGAAATACTGGGCGTAAAGCGCACGTAGGCGGCGCGGCAAGTCAGGGGTGAAATCCCGGGGCTCAACCCCGGAACTGCCCTTGAAACTGCAGTGCTAGAATCTTGGAGAGGCGAGTGGAATTCCGAGTGTAGAGGTGAAATTCGTAGATATTCGGAAGAACACCAGTGGCGAAGGCGACTCGCTGGACAAGTATTGACGCTGAGGTGCGAAAGCGTGGGGAGCAAACAGGA	k__Bacteria	p__Proteobacteria	c__Alphaproteobacteria	o__Sphingomonadales	f__Sphingomonadaceae	g__Altererythrobacter	Unclassified	[ASV240] g__Altererythrobacter	0.149047	0.08285	0.104026	0.0613685	0.105042	0.0519103	0.0208095	0.0313643	0.0829187	0.0830134	0.062487
GTTATCCGGAATTATTGGGCGTAAAGAGCTCGTAGGCGGTTTGTCGCGTCTGCTGTGAAAACCGGAGGCTCAACCTCCGGCCTGCAGTGGGTACGGGCAAACTAGAGTGCGGTAGGGGAGATTGGAATTCCTGGTGTAGCGGTGGAATGCGCAGATATCAGGAGGAACACCGATGGCGAAGGCAGATCTCTGGGCCGTAACTGACGCTGAGGAGCGAAAGCATGGGGAGCGAACAGGA	k__Bacteria	p__Actinobacteriota	c__Actinobacteria	o__Micrococcales	f__Microbacteriaceae	Unclassified	Unclassified	[ASV241] f__Microbacteriaceae	0.0212925	0.103563	0.0520129	0.0715966	0.0420168	0.0311462	0	0.0627287	0.0310945	0.03113	0.0520725
GTTGCTCGGAATTACTGGGCGTAAAGGGAGCGTAGGCGGGTTATCAAGTTGGAGGTGAAAGCCCAGGGCTCAACCTTGGAATTGCCTTCAAAACTGATAGCCTAGAGTATGATAGAGGTATGTGGAACTCCGAGTGTAGAGGTGAAATTCGTAGATATTCGGAAGAACACCAGTGGCGAAGGCGACATACTGGGTCATGACTGACGCTGAGGCTCGAAAGCGTGGGGAGCAAACAGGA	k__Bacteria	p__Proteobacteria	c__Alphaproteobacteria	o__Caulobacterales	f__Caulobacteraceae	g__Asticcacaulis	Unclassified	[ASV242] g__Asticcacaulis	0	0	0.114428	0	0.0105042	0	0.0208095	0.104548	0	0.674484	0.135388
GTTGTCCGGAATCATTGGGCGTAAAGGGCGCGTAGGTGGCACGCCAAGCGTGCGGTGAAAGCCTGGGGCTCAACCCCGGGTCGGCCGTGCGAACTGGTGTGCTGGAGCACTGTAGAGGCAGGCGGAATTCCGGGTGTAGCGGTGGAATGCGTAGAGATCCGGAAGAACACCGGTGGCGAAGGCGGCCTGCTGGGCAGTTGCTGACACTGAGGCGCGACAGCGTGGGGAGCAAACAGGA	k__Bacteria	p__Gemmatimonadota	c__Gemmatimonadetes	o__Gemmatimonadales	f__Gemmatimonadaceae	g__Gemmatimonas	Unclassified	[ASV243] g__Gemmatimonas	0.0851698	0.0310688	0.0728181	0.0306843	0.0420168	0.0519103	0.083238	0.0209096	0.0621891	0.114143	0.104145
GTTGTCCGGAATTATTGGGCGTAAAGAGCTCGTAGGCGGTCTGTCGCGTCTGGTGTGAAATCCCATGGCTCAACTGTGGGCTTGCATCGGGTACGGGCAGACTAGAGTGCTGTAGGGGAGACTGGAATTCCTGGTGTAGCGGTGGAATGCGCAGATATCAGGAGGAACACCGATGGCGAAGGCAGGTCTCTGGGCAGTTACTGACGCTGAGGAGCGAAAGCATGGGGAGCGAACAGGA	k__Bacteria	p__Actinobacteriota	c__Actinobacteria	o__Micrococcales	f__Promicromonosporaceae	g__Promicromonospora	Unclassified	[ASV244] g__Promicromonospora	0	0	0	0	0	0	0	0	0	0	0
GTTACTCGGAATTACTGGGCGTAAAGCGTGCGTAGGCGGTCTGTTAAGTCTGTCGTGAAAGCCCTGGGCTCAACCTGGGAATTGCGATGGATACTGGCAGGCTAGAGTACGGTAGAGGATGGTGGAATTCCCGGTGTAGCGGTGAAATGCGTAGAGATCGGGAGGAACACCCGTGGCGAAGGCGGCCATCTGGACCAGTACTGACGCTGAGGCACGAAAGCGTGGGGAGCAAACAGGA	k__Bacteria	p__Proteobacteria	c__Gammaproteobacteria	o__Xanthomonadales	f__Rhodanobacteraceae	g__Dokdonella	Unclassified	[ASV245] g__Dokdonella	0.0532311	0.041425	0.114428	0.102281	0.0420168	0.0519103	0.0624285	0.0731835	0.0207297	0.103767	0.062487
GTTATTCGGAATCATTGGGCGTAAAGCGCGCGCAGGCGGATTGATAAGTCAGGTGTGAAATCTCGAAGCTCAACTTCGAAACTGCGCCTGAAACTATTAGTCTAGAATGTCGGAGGGGGCAGGGGAATTTCACGTGTAGGGGTAAAATCCGTAGAGATGTGAAGGAACACCGGAGGCGAAGGCGCCTGCCTGGACGACTATTGACGCTGAGGCGCGAAAGCGTGGGGAGCAAACAGGA	k__Bacteria	p__Bdellovibrionota	c__Bdellovibrionia	o__Bacteriovoracales	f__Bacteriovoracaceae	g__Peredibacter	Unclassified	[ASV246] g__Peredibacter	0.095816	0.103563	0.0312077	0.0818247	0.0210084	0.0622924	0.041619	0.0313643	0.0310945	0.0415067	0.083316
GTTGTCCGGAATTATTGGGCGTAAAGGGCTCGTAGGCGGTTTGTCGCGTCGGGAGTGAAAACACACAGCTTAACTGTGTGCTGGCTTCCGATACGGGCAGACTAGAGGTATGCAGGGGAGAACGGAATTCCTGGTGTAGCGGTGAAATGCGCAGATATCAGGAGGAACACCGGTGGCGAAGGCGGTTCTCTGGGCATTACCTGACGCTGAGGAGCGAAAGTGTGGGGAGCGAACAGGA	k__Bacteria	p__Actinobacteriota	c__Actinobacteria	o__Propionibacteriales	f__Nocardioidaceae	g__Nocardioides	Unclassified.	[ASV247] g__Nocardioides	0	0.0103563	0.0312077	0.0306843	0	0	0.0104047	0.0522739	0.165837	0.114143	0.322849
GTTAATCGGAATTACTGGGCGTAAAGCGCGCGTAGGCGGCTGTCTAAGTCGGGTGTGAAAGCCCCGGGCTCAACCTGGGAACTGCATTCGATACTGGACGGCTAGAGTATGAGAGAGGGAGGTAGAATTCCACGTGTAGCGGTGAAATGCGTAGATATGTGGAGGAATACCGGTGGCGAAGGCGGCCTCCTGGTTCAATACTGACGCTGAGGTGCGAAAGCGTGGGGAGCAAACAGGA	k__Bacteria	p__Proteobacteria	c__Gammaproteobacteria	o__Oceanospirillales	f__Pseudohongiellaceae	g__BIyi10	Unclassified	[ASV248] g__BIyi10	0.106462	0.0207125	0.0936232	0.112509	0.0315126	0.0622924	0.0936427	0.0104548	0.0621891	0.0207533	0.104145
GTTGTCCGGAATCATTGGGCGTAAAGCGCGCGTAGGCGGCCCTGTAAGTCCGTTGTGAAAGTCAAAGGCTCAACCTTTGAAAGCCGATGGATACTGCAGGGCTAGAGTCCGGAAGAGGCGAGTGGAATTCCTGGTGTAGCGGTGGAATGCGCAGATATCAGGAGGAACACCAATAGCGAAGGCAGCTCGCTGGGACGGTACTGACGCTAAGGCGCGAAAGCGTGGGGAGCGAACAGGA	k__Bacteria	p__Actinobacteriota	c__Thermoleophilia	o__Solirubrobacterales	f__67-14	g__67-14	Unclassified	[ASV249] g__67-14	0.0745236	0.0517813	0.0624155	0.0409123	0.0420168	0.0207641	0	0.0627287	0.0103648	0.0933901	0.083316
GTTAATCGGATTTACTGGGCGTAAAGCGTGTGTAGGCGGTTCGTTAAGTCGGATGTGAAAGCCCTGGGCTCAACCTAGGAATTGCACTCGATACTGGCGGGCTAGAGTACGGTAGAGGGCGGCGGAATTCCGGGTGTAGCGGTGAAATGCGTAGATATCCGGAGGAACACCGATGGCGAAGGCAACCGCCTGGGCCTGTACTGACGCTGAGACACGAAAGCGTGGGGAGCAAACAGGA	k__Bacteria	p__Proteobacteria	c__Gammaproteobacteria	o__Salinisphaerales	f__Solimonadaceae	g__Panacagrimonas	Unclassified	[ASV250] g__Panacagrimonas	0.0532311	0.0207125	0.0520129	0	0.189076	0	0	0	0.103648	0	0.0104145
GTTGTCCGGATTTATTGGGCGTAAAGAGCTCGTAGGCGGTTCCGTAAGTCGTGAAGTCAAATCTCTGGGCTCAACCCAGAATCGCTTCCGATACTGCGGTGACTGGAGTCCGGTAGGGGAGTGTGGAATTCCTGGTGTAGCGGTGAAATGCGCAGATATCAGGAGGAACACCAACAGCGAAGGCAGCACTCTGGGCCGGTACTGACGCTGAGGAGCGAAAGCATGGGGAGCGAACAGGA	k__Bacteria	p__Actinobacteriota	c__Acidimicrobiia	o__Microtrichales	f__Microtrichaceae	Unclassified	Unclassified	[ASV251] f__Microtrichaceae	0.0212925	0.08285	0.166441	0.0204562	0.052521	0.0311462	0.0520237	0.0836383	0.0518242	0.12452	0
GTTAATCGGAATTACTGGGCGTAAAGCGTGCGCAGGCGGTTGTGCAAGACAGATGTGAAATCCCCGGGCTTAACCTGGGAATTGCATTTGTGACTGCACGGCTAGAGTGTGTCAGAGGGGGGTAGAATTCCACGTGTAGCAGTGAAATGCGTAGAGATGTGGAGGAATACCGATGGCGAAGGCAGCCCCCTGGGATAACACTGACGCTCATGCACGAAAGCGTGGGGAGCAAACAGGA	k__Bacteria	p__Proteobacteria	c__Gammaproteobacteria	o__Burkholderiales	f__Oxalobacteraceae	g__Noviherbaspirillum	Unclassified	[ASV252] g__Noviherbaspirillum	0.0212925	0	0	0.0204562	0.0210084	0.0207641	0	0	0	0	0.333264
GTTAATCGGAATTACTGGGCGTAAAGCGTGCGCAGGCGGTTATGTAAGACAGATGTGAAATCCCCGGGCTCAACCTGGGAACTGCATTTGTGACTGCATGGCTAGAGTACGGTAGAGGGGGATGGAATTCCGCGTGTAGCAGTGAAATGCGTAGATATGCGGAGGAACACCGATGGCGAAGGCAATCCCCTGGACCTGTACTGACGCTCATGCACGAAAGCGTGGGGAGCAAACAGGA	k__Bacteria	p__Proteobacteria	c__Gammaproteobacteria	o__Burkholderiales	f__Comamonadaceae	g__Delftia	Unclassified	[ASV253] g__Delftia	0.0212925	0	0	0	0.0105042	0	0	1.10821	0	0	0.041658
GTTAATCGGATTTACTGGGCGTAAAGCGTGTGTAGGCGGTTTGTTAAGTCGGATGTGAAAGCCCTGGGCTCAACCTAGGAATCGCATTCGATACTGGCAAGCTAGAGTACGGTAGAGGGCGGCGGAATTCCGGGTGTAGCGGTGAAATGCGTAGATATCCGGAGGAACACCGATGGCGAAGGCAACCGCCTGGGCCTGTACTGACGCTGAGACACGAAAGCGTGGGGAGCAAACAGGA	k__Bacteria	p__Proteobacteria	c__Gammaproteobacteria	o__Salinisphaerales	f__Solimonadaceae	g__Panacagrimonas	Unclassified	[ASV254] g__Panacagrimonas	0.0212925	0.0207125	0	0	0.0735294	0.0519103	0.083238	0.0104548	0.0518242	0	0
GTTGTCCGGATTTATTGGGCGTAAAGAGCTCGTAGGTGGTTCGGTAAGTCGGGTGTGAAACCTCCAGGCTCAACCTGGAGACGCCACCCGATACTGCCGTGACTAGAGTCCAGTAGGGGAGCGTGGAATTCCTGGTGTAGCGGTGAAATGCGCAGATATCAGGAGGAACACCAGCGGCGAAGGCGGCGCTCTGGGCTGGCACTGACACTGAGGAGCGAAAGCGTGGGGAGCGAACAGGA	k__Bacteria	p__Actinobacteriota	c__Acidimicrobiia	o__Microtrichales	f__Iamiaceae	g__Iamia	Unclassified	[ASV255] g__Iamia	0.330033	0.041425	0.0936232	0.0102281	0.0735294	0.0311462	0.0104047	0	0.0103648	0.03113	0.020829
GTTGTCCGGAATTATTGGGCGTAAAGGGCTCGTAGGCGGTTTGTCGCGTCGGGAGTGAAAACACCGGGCTTAACTCGGTGCTTGCTTTCGATACGGGCAGACTAGAGGCATGCAGGGGAGAACGGAATTCCTGGTGTAGCGGTGAAATGCGCAGATATCAGGAGGAACACCGGTGGCGAAGGCGGTTCTCTGGGCATGTCCTGACGCTGAGGAGCGAAAGTGTGGGGAGCGAACAGGA	k__Bacteria	p__Actinobacteriota	c__Actinobacteria	o__Propionibacteriales	f__Nocardioidaceae	g__Nocardioides	Unclassified	[ASV256] g__Nocardioides	0.244863	0.0621375	0.0520129	0.0409123	0.0105042	0.0934385	0.041619	0.125457	0.0414594	0.0726367	0.0312435
GTTACTCGGAATTACTGGGCGTAAAGCGTGCGTAGGTGGTTGTTTAAGTCTGTCGTGAAAGCCCTGGGCTCAACCTGGGAATTGCGATGGATACTGGGCGACTAGAGTGTGGTAGAGGATAGTGGAATTTCCGGTGTAGCAGTGAAATGCGTAGAGATCGGAAGGAACATCTGTGGCGAAGGCGACTATCTGGGCCAACACTGACACTGAGGCACGAAAGCGTGGGGAGCAAACAGGA	k__Bacteria	p__Proteobacteria	c__Gammaproteobacteria	o__Xanthomonadales	f__Xanthomonadaceae	g__Pseudoxanthomonas	Unclassified	[ASV257] g__Pseudoxanthomonas	0	0.1657	0	0	0.0630252	0	0	0	0	0	0.135388
GTTGTTCGGAATTACTGGGCGTAAAGCGCACGTAGGCGGCTCAGCAAGTCAGGGGTGAAATCCCGGGGCTCAACCCCGGAACTGCCCTTGAAACTGCTAAGCTAGAATCTTGGAGAGGCGAGTGGAATTCCGAGTGTAGAGGTGAAATTCGTAGATATTCGGAAGAACACCAGTGGCGAAGGCGACTCGCTGGACAAGTATTGACGCTGAGGTGCGAAAGCGTGGGGAGCAAACAGGA	k__Bacteria	p__Proteobacteria	c__Alphaproteobacteria	o__Sphingomonadales	f__Sphingomonadaceae	g__Altererythrobacter	Unclassified	[ASV258] g__Altererythrobacter	0.0638774	0	0.0520129	0.0511404	0.105042	0.0726744	0.0520237	0.0418191	0.0207297	0.134897	0
GTTAATCGGAATTACTGGGCGTAAAGCGTGCGCAGGCGGTTTCGTAAGCTGGAGGTGAAATCCCCGGGCTTAACCTGGGAATGGCCTTCAGGACTGCGAGGCTAGAGTGCGGCAGAGGGAGGTGGAATTCCACGTGTAGCAGTGAAATGCGTAGAGATGTGGAGGAACACCGATGGCGAAGGCAGCCTCCTGGGCCAGCACTGACGCTCATGCACGAAAGCGTGGGGAGCAAACAGGA	k__Bacteria	p__Proteobacteria	c__Gammaproteobacteria	o__Burkholderiales	f__Nitrosomonadaceae	g__DSSD61	Unclassified	[ASV259] g__DSSD61	0.0851698	0.0207125	0.0624155	0	0.168067	0.124585	0.041619	0.0418191	0.103648	0.0518834	0.0104145
GTTATCCGGATTTATTGGGTTTAAAGGGTCCGTAGGCGGATCTGTAAGTCAGTGGTGAAATCTCACAGCTTAACTGTGAAACTGCCATTGATACTGCAGGTCTTGAGTAAATTTGAAGTGGCTGGAATAAGTAGTGTAGCGGTGAAATGCATAGATATTACTTAGAACACCAATTGCGAAGGCAGGTCACTAAGATTTAACTGACGCTGATGGACGAAAGCGTGGGGAGCGAACAGGA	k__Bacteria	p__Bacteroidota	c__Bacteroidia	o__Flavobacteriales	f__Weeksellaceae	g__Chryseobacterium	Unclassified	[ASV260] g__Chryseobacterium	0.0532311	0	0.0104026	0	0.0420168	0.0207641	0	0.0104548	0	0.0207533	0.0520725
GTTACTCGGAATTACTGGGCGTAAAGCGTGCGTAGGTGGTTCGTTAAGTCCGATGTGAAAGCCCTGGGCTCAACCTGGGAATGGCATTGGATACTGGCGGGCTAGAGTGCGGTAGAGGGTAGTGGAATTCCCGGTGTAGCAGTGAAATGCGTAGAGATCGGGAGGAACATCCGTGGCGAAGGCGACTACCTGGACCAGCACTGACACTGAGGCACGAAAGCGTGGGGAGCAAACAGGA	k__Bacteria	p__Proteobacteria	c__Gammaproteobacteria	o__Xanthomonadales	f__Xanthomonadaceae	g__Thermomonas	Unclassified	[ASV261] g__Thermomonas	0.0638774	0.103563	0.0104026	0.153421	0.052521	0.0311462	0.0312142	0.0627287	0.0103648	0.0726367	0.0729015
GTTGTCCGGAATCACTGGGCGTAAAGGGCGCGTAGGCGGCCTGATAAGCAGGGGGTGAAATCCTGTGGCTCAACCACAGGGCTGCCTTCTGAACTGTCAGGCTGGAGCACGGTAGAGGCAGATGGAATTCCCGGTGTAGCGGTGGAATGCGTAGAGATCGGGAAGAACACCAGTGGCGAAGGCGGTCTGCTGGGCCGTTGCTGACGCTGAGGCGCGACAGCGTGGGGAGCAAACAGGA	k__Bacteria	p__Gemmatimonadota	c__Gemmatimonadetes	o__Gemmatimonadales	f__Gemmatimonadaceae	Unclassified	Unclassified	[ASV262] f__Gemmatimonadaceae	0.0532311	0.0103563	0.0624155	0.0715966	0.0315126	0.0726744	0.0520237	0.0104548	0.0725539	0.0830134	0.0312435
GTTAATCGGAATTACTGGGCGTAAAGCGTGCGCAGGCGGTTCGGAAAGAAAGGTGTGAAATCCCAGGGCTTAACCTTGGAACTGCACTTTTAACTACCGGGCTAGAGTACGTCAGAGGGGGGTAGAATTCCACGTGTAGCAGTGAAATGCGTAGAGATGTGGAGGAATACCGATGGCGAAGGCAGCCCCCTGGGATGATACTGACGCTCATGCACGAAAGCGTGGGGAGCAAACAGGA	k__Bacteria	p__Proteobacteria	c__Gammaproteobacteria	o__Burkholderiales	f__Alcaligenaceae	g__Castellaniella	Unclassified	[ASV263] g__Castellaniella	0	0.258906	0	0.0102281	0.0210084	0	0	0	0.912106	0	0.062487
GTTGCTCGGAATTACTGGGCGTAAAGCGCACGTAGGCGGGTTGTTAAGTCGGGGGTGAAATCCTGGAGCTCAACTCCAGAACTGCCTTCGAAACTGACGATCTTGAGTTCGGGAGAGGTGAGTGGAACTGCGAGTGTAGAGGTGAAATTCGTAGATATTCGCAAGAACACCAGTGGCGAAGGCGGCTCACTGGCCCGATACTGACGCTGAGGTGCGAAAGCGTGGGGAGCAAACAGGA	k__Bacteria	p__Proteobacteria	c__Alphaproteobacteria	o__Rhizobiales	f__Xanthobacteraceae	g__Pseudolabrys	Unclassified	[ASV264] g__Pseudolabrys	0.0425849	0.0517813	0.0312077	0.122737	0.0315126	0.103821	0.0624285	0.0209096	0.0414594	0.0415067	0.0729015
GTTGTCCGGAATCACTGGGCGTAAAGCGCGCGTAGGCGGCCATTTAAGTTGGGTGTGAAAGCCCGGGGCTCAACCCCGGATGCGCATCCGAGACTGGGTGGCTGGAGTCCGGGAGAGGGCGGCGGAATTCCCAGTGTAGAGGTGAAATTCGTAGATATTGGGAAGAACACCGGTGGCGAAGGCGGCCGCCTGGCCCGGAACTGACGCTGAGGCGCGAAAGCGTGGGGAGCAAACAGGA	k__Bacteria	p__Proteobacteria	c__Alphaproteobacteria	Unclassified	Unclassified	Unclassified	Unclassified	[ASV265] c__Alphaproteobacteria	0.0532311	0.0310688	0.104026	0.0818247	0	0.0311462	0.0312142	0.0313643	0.0103648	0.0415067	0.0729015
GTTGTCCGGATTTATTGGGTTTAAAGGGTGCGTAGGCGGCCTATTAAGTCAGTGCTGAAATATCCCGGCTTAACCGGGAGGGTGGCATTGATACTGATGGGCTTGAGTGGAGTCGAGGTAGGCGGAATTGACGGTGTAGCGGTGAAATGCTTAGATATCGTCAAGAACACCGATAGTGTAGACAGCTTACTAGACTTCAACTGACGCTGAGGCACGAAAGTGTGGGGATCAAACAGGA	k__Bacteria	p__Bacteroidota	c__Bacteroidia	o__Cytophagales	f__Microscillaceae	Unclassified	Unclassified	[ASV266] f__Microscillaceae	0.0106462	0.0932063	0.0416103	0.0920528	0.0210084	0.0207641	0.104047	0.0836383	0.0621891	0.0518834	0.135388
GTTGTCCGGAATTATTGGGCGTAAAGGGCTCGTAGGCGGTTTGTCGCGTCGGGAGTGAAAACCATGGGCTTAACTCATGGCTTGCTTCCGATACGGGCAGACTAGAGGTATGCAGGGGAGAACGGAATTCCTGGTGTAGCGGTGAAATGCGCAGATATCAGGAGGAACACCGGTGGCGAAGGCGGTTCTCTGGGCATTACCTGACGCTGAGGAGCGAAAGTGTGGGGAGCGAACAGGA	k__Bacteria	p__Actinobacteriota	c__Actinobacteria	o__Propionibacteriales	f__Nocardioidaceae	g__Nocardioides	Unclassified	[ASV267] g__Nocardioides	0.383264	0.0724938	0	0	0.0420168	0.134967	0.0520237	0.0418191	0.0207297	0.0933901	0.145803
GTTAATCGGAATAACTGGGCGTAAAGGGCACGCAGGCGGTGACTTAAGTGAGGTGTGAAAGCCCCGGGCTTAACCTGGGAATTGCATTTCATACTGGGTCGCTAGAGTACTTTAGGGAGGGGTAGAATTCCACGTGTAGCGGTGAAATGCGTAGAGATGTGGAGGAATACCGAAGGCGAAGGCAGCCCCTTGGGAATGTACTGACGCTCATGTGCGAAAGCGTGGGGAGCAAACAGGA	k__Bacteria	p__Proteobacteria	c__Gammaproteobacteria	o__Pasteurellales	f__Pasteurellaceae	g__Haemophilus	Unclassified	[ASV268] g__Haemophilus	0.0106462	0.0310688	0	0.0102281	0.115546	0.0830565	0.0520237	0.0836383	0.0207297	0	0
GTTAATCGGAATTACTGGGCGTAAAGCGAGCGCAGGCGGTTCTGCAAGTCAGATGTGAAATCCCCGGGCTCAACCTGGGAACTGCGTTTGAAACTACAGAGCTAGAGTATGGGAGAGGGAGGTAGAATTCCACGTGTAGCAGTGAAATGCGTAGAGATGTGGAGGAATACCAATGGCGAAGGCAGCCTCCTGGCCTAATACTGACGCTCATGCTCGAAAGCGTGGGGAGCAAACAGGA	k__Bacteria	p__Proteobacteria	c__Gammaproteobacteria	o__Burkholderiales	f__Methylophilaceae	g__Methylobacillus	Unclassified	[ASV269] g__Methylobacillus	0	0.0621375	0.114428	0	0	0.0311462	0	0	0	0	0
GTTACTCGGAATTACTGGGCGTAAAGCGTGCGTAGGTGGTTGTTTAAGTCTGTCGTGAAAGCCCTGGGCTCAACCTGGGAATTGCGATGGATACTGGGCGACTAGAGTGTGGTAGAGGACAGTGGAATTTCCGGTGTAGCAGTGAAATGCGTAGAGATCGGAAGGAACATCTGTGGCGAAGGCGACTGTCTGGGCCAACACTGACACTGAGGCACGAAAGCGTGGGGAGCAAACAGGA	k__Bacteria	p__Proteobacteria	c__Gammaproteobacteria	o__Xanthomonadales	f__Xanthomonadaceae	g__Pseudoxanthomonas	Unclassified	[ASV270] g__Pseudoxanthomonas	0.0106462	0.0310688	0.0416103	0.0204562	0.0315126	0.0622924	0.0728332	0.0313643	0.0414594	0.0726367	0.041658
GTTGTCCGGAATTACTGGGCGTAAAGAGCTCGTAGGTGGTTTGTCGCGTTGTTCGTGAAATCTCACGGCTTAACTGTGAGCGTGCGGGCGATACGGGCAGACTAGAGTACTGCAGGGGAGACTGGAATTCCTGGTGTAGCGGTGGAATGCGCAGATATCAGGAGGAACACCGGTGGCGAAGGCGGGTCTCTGGGCAGTAACTGACGCTGAGGAGCGAAAGCGTGGGGAGCGAACAGGA	k__Bacteria	p__Actinobacteriota	c__Actinobacteria	o__Corynebacteriales	f__Mycobacteriaceae	g__Mycobacterium	Unclassified	[ASV271] g__Mycobacterium	0.0745236	0.113919	0.0208052	0.0306843	0.0630252	0.0311462	0.0208095	0.0418191	0.0621891	0.0518834	0.0520725
GTTAATCGGAATTACTGGGCGTAAAGCGAGTGTAGGTGGCTCATTAAGTCACATGTGAAATCCCCGGGCTTAACCTGGGAACTGCATGTGATACTGGTGGTGCTAGAATATGTGAGAGGGAAGTAGAATTCCAGGTGTAGCGGTGAAATGCGTAGAGATCTGGAGGAATACCGATGGCGAAGGCAGCTTCCTGGCATAATATTGACACTGAGATTCGAAAGCGTGGGTAGCAAACAGGA	k__Bacteria	p__Proteobacteria	c__Gammaproteobacteria	o__Pseudomonadales	f__Moraxellaceae	g__Enhydrobacter	Unclassified	[ASV272] g__Enhydrobacter	0.0745236	0	0.0416103	0.0102281	0.0630252	0.0622924	0.0728332	0.0418191	0.0103648	0.0103767	0.0312435
GTTGTTCGGAATTACTGGGCGTAAAGCGCACGTAGGCGGATACTTAAGTTAGGGGTGAAATCCCAGAGCTCAACTCTGGAACTGCCTTTAATACTGGGTATCTCGAGTCCGGAAGAGGTGAGTGGAATTCCGAGTGTAGAGGTGAAATTCGTAGATATTCGGAGGAACACCAGTGGCGAAGGCGGCTCACTGGTCCGGTACTGACGCTGAGGTGCGAAAGCGTGGGGAGCAAACAGGA	k__Bacteria	p__Proteobacteria	c__Alphaproteobacteria	o__Rhizobiales	f__Rhizobiaceae	g__Mesorhizobium	Unclassified	[ASV273] g__Mesorhizobium	0.0425849	0	0.0416103	0	0	0.0311462	0.083238	0.0104548	0.0103648	0.0415067	0.0520725
GTTATCCGGAATTATTGGGCGTAAAGAGCTCGTAGGCGGTCTGTCGCGTCTGCTGTGAAAACCCGAGGCTCAACCTCGGGCCTGCAGTGGGTACGGGCAGACTAGAGTGCGGTAGGGGAGATTGGAATTCCTGGTGTAGCGGTGGAATGCGCAGATATCAGGAGGAACACCGATGGCGAAGGCAGATCTCTGGGCCGTAACTGACGCTGAGGAGCGAAAGGGTGGGGAGCAAACAGGC	k__Bacteria	p__Actinobacteriota	c__Actinobacteria	o__Micrococcales	f__Microbacteriaceae	g__Microbacterium	Unclassified	[ASV274] g__Microbacterium	0.0638774	0	0	0	0	0	0	0	0	0	0
GTTGTCCGGAATCATTGGGCGTAAAGCGCGCGTAGGTGGCTCTGTAAGTCCGTTGTGAAAGTCAAAGGCTCAACCTTTGAATGCCGATGGATACTGCAGAGCTAGAGTACGGAAGAGGCGAGTGGAATTCCTGGTGTAGCGGTGGAATGCGCAGATATCAGGAGGAACACCAATAGCGAAGGCAGCTCGCTGGGACGTTACTGACACTAAGGCGCGAAAGCGTGGGGAGCGAACAGGA	k__Bacteria	p__Actinobacteriota	c__Thermoleophilia	o__Solirubrobacterales	f__67-14	g__67-14	Unclassified	[ASV275] g__67-14	0.138401	0.0621375	0.0208052	0.0102281	0	0.0415282	0.114452	0.094093	0.0103648	0.0830134	0.156217
GTTGCTCGGAATTACTGGGCGTAAAGCGCACGTAGGCGGGCTTTTAAGTCGGGGGTGAAATCCTGGAGCTTAACTCCAGAACTGCCTTCGAAACTGAAAGTCTTGAGTTCGGGAGAGGTGAGTGGAACTGCGAGTGTAGAGGTGAAATTCGTAGATATTCGCAAGAACACCAGTGGCGAAGGCGGCTCACTGGCCCGATACTGACGCTGAGGTGCGAAAGCGTGGGGAGCAAACAGGA	k__Bacteria	p__Proteobacteria	c__Alphaproteobacteria	o__Rhizobiales	f__Xanthobacteraceae	g__Pseudolabrys	Unclassified	[ASV276] g__Pseudolabrys	0.0638774	0	0.0312077	0.132965	0.0210084	0.0622924	0.083238	0	0.0310945	0.114143	0.083316
GTTGTCCGGAATTATTGGGCGTAAAGAGCTCGTAGGCGGTTTGTCGCGTCTGCTGTGAAAATCCAGGGCTTAACCCTGGACCTGCAGTGGGTACGGGCAGACTAGAGTGCGGTAGGGGAGATCGGAATTCCTGGTGTAGCGGTGAAATGCGCAGATATCAGGAGGAACACCGGTGGCGAAGGCGGATCTCTGGGCCGTAACTGACGCTGAGGAGCGAAAGCATGGGGAGCGAACAGGA	k__Bacteria	p__Actinobacteriota	c__Actinobacteria	o__Kineosporiales	f__Kineosporiaceae	g__Angustibacter	Unclassified	[ASV277] g__Angustibacter	0.0745236	0.0310688	0.208052	0.0511404	0.0315126	0.0415282	0	0.0836383	0.0310945	0.0830134	0.062487
ATTGATCGGAATTACTGGGCGTAAAGGGCGCGTAGGCGGTCAGGAAAGTCAGATGTGAAATTCCGGGGCTCAACCCCGGAGCTGCATTTGAAACTTCCAGACTAGAGTACAGTTAGGGAAAACGGAATTCCACGTGTAGCGGTGAAATGCGTAGATATGTGGAAGAACACCGGTGGTGAAGACGGTTTTCTGGGCTGTAACTGACGCTGAGGCGCGAAAGCTAGGGGAGCAAACAGGA	k__Bacteria	p__Verrucomicrobiota	c__Chlamydiae	o__Chlamydiales	f__cvE6	g__cvE6	Unclassified	[ASV278] g__cvE6	0.17034	0.0932063	0.0728181	0.0409123	0.0210084	0.0519103	0	0.0731835	0.0414594	0.0207533	0.124974
GTTGTCCGGATTTACTGGGCGTAAAGGGCGCGTAGGCGGCCTGTTAAGTGTGGTGTGAAATCTCCAGGGCTCAACCCGGAAACTGCACCGCATACTGGCAGGCTGGAGGAAGGTAGAGGTAAGTAGAATTCCCGGTGTAACGGTGACATGTGTAGATATCGGGAGGAATACCAATAGCGAAGGCAGCTTACTGGGCCTTTCCTGACGCTGAGGCGCGAAAGCGTGGGTAGCAAACAGAA	k__Bacteria	p__Armatimonadota	c__Fimbriimonadia	o__Fimbriimonadales	f__Fimbriimonadaceae	g__Fimbriimonadaceae	Unclassified	[ASV279] g__Fimbriimonadaceae	0.0319387	0	0.0104026	0.0306843	0.0315126	0	0.0936427	0.0418191	0.0103648	0.0103767	0.083316
GTTATCCGGATTTACTGGGTTTAAAGGGTGTGTAGGCGGATATTTAAGTCAGAGGTGAAATCTCCGGGCTCAACCCGGAAACTGCCTTTGATACTATTTATCTTGAATTTCGTTGAGGTTGGCGGAATATATCATGTAGCGGTGAAATGCATAGATATGATATAGAACACCGATTGCGTAGGCAGCTGGCTGAACGAACATTGACGCTGAGGCACGAAAGCGTGGGTAGCGAACAGGA	k__Bacteria	p__Bacteroidota	c__Bacteroidia	o__Chitinophagales	f__Chitinophagaceae	g__Edaphobaculum	Unclassified	[ASV280] g__Edaphobaculum	0.0745236	0.0103563	0.0520129	0.0715966	0.0840336	0.0311462	0.0208095	0.156822	0.0310945	0.03113	0.0312435
GTTGTCCGGAATTATTGGGCGTAAAGAGCTCGTAGGCGGCTTGTCACGTCGGTTGTGAAAGCCCGGGGCTTAACCCCGGGTCTGCAGTCGATACGGGCAGGCTAGAGTTCGGTAGGGGAGATCGGAATTCCTGGTGTAGCGGTGAAATGCGCAGATATCAGGAGGAACACCGGTGGCGAAGGCGGATCTCTGGGCCGATACTGACGCTGAGGAGCGAAAGCGTGGGGAGCGAACAGGA	k__Bacteria	p__Actinobacteriota	c__Actinobacteria	o__Streptomycetales	f__Streptomycetaceae	g__Streptomyces	Unclassified	[ASV281] g__Streptomyces	0	0	0.0728181	0.296615	0	0.0519103	0	0	0	0	0
GTTGTCCGGATTTATTGGGTTTAAAGGGTGCGTAGGCGGCCTATTAAGTCAGTGCTGAAATATTCCGGCTCAACCGGGAGGGTGGCATTGATACTGATGGGCTAGAGTACAGATGAGGTAGGCGGAATTGACGGTGTAGCGGTGAAATGCTTAGATATCGTCAAGAACACCTATAGCGAAGGCAGCTTACTAGGCTGTAACTGACGCTGAGGCACGAAAGTGTGGGGATCAAACAGGA	k__Bacteria	p__Bacteroidota	c__Bacteroidia	o__Cytophagales	f__Microscillaceae	Unclassified	Unclassified	[ASV282] f__Microscillaceae	0.0638774	0	0.0312077	0	0.0735294	0.0311462	0	0	0.196932	0.0207533	0
GTTGTTCGGAATTACTGGGCGTAAAGGGCGCGTAGGCGGCCGAGCAAGTTAGATGTGAAAGTCCTGGGCTTAACCTGGGGACTGCATTTGATACTGCTTGGCTTGAATTCGGGAGAGGATAGCGGAATTCCCAGTGTAGAGGTGAAATTCGTAGATATTGGGAAGAACACCGGTGGCGAAGGCGGCTATCTGGACCGACATTGACGCTGAGGCGCGAAAGCGTGGGGAGCAAACAGGA	k__Bacteria	p__Proteobacteria	c__Alphaproteobacteria	o__Dongiales	f__Dongiaceae	g__Dongia	Unclassified	[ASV283] g__Dongia	0.0319387	0.0517813	0.0728181	0.0613685	0.105042	0.0519103	0.0728332	0.0627287	0.0621891	0.0830134	0.062487
GTTAATCGGAATTACTGGGCGTAAAGCGTGCGCAGGCGGTTCGCCAAGTCAGGTGTGAAATCCCCGGGCTTAACCTGGGAATTGCGCTTGAAACTAGCGGGCTTGAGTGTGGCAGAGGGGGGTGGAATTCCACGTGTAGCAGTGAAATGCGTAGAGATGTGGAGGAACACCGATGGCGAAGGCAGCCCCCTGGGTCAACACTGACGCTCATGCACGAAAGCGTGGGGAGCAAACAGGA	k__Bacteria	p__Proteobacteria	c__Gammaproteobacteria	o__Burkholderiales	f__Nitrosomonadaceae	g__IS-44	Unclassified	[ASV284] g__IS-44	0.0638774	0.0517813	0.0520129	0.0511404	0	0.0415282	0.0728332	0.0522739	0.0829187	0.06226	0.062487
GTTGTTCGGAATTACTGGGCGTAAAGCGCACGTAGGCGGGTATTTAAGTCAGGGGTGAAATCCCGGAGCTCAACTCCGGAACTGCCTTTGATACTGGGTACCTAGAGTATGGAAGAGGTAAGTGGAATTCCGAGTGTAGAGGTGAAATTCGTAGATATTCGGAGGAACACCAGTGGCGAAGGCGGCTTACTGGTCCATTACTGACGCTGAGGTGCGAAAGCGTGGGGAGCAAACAGGA	k__Bacteria	p__Proteobacteria	c__Alphaproteobacteria	o__Rhizobiales	f__Rhizobiaceae	g__Shinella	Unclassified	[ASV285] g__Shinella	0	0	0.0104026	0	0.0315126	0.0207641	0.0104047	0	0	0	0
GTTAATCGGAATTACTGGGCGTAAAGGGTGCGTAGGTGGTTTTATAAGTCGTTTGTGAAATATCCGGGCTTAACCTGGTTGCTGCGAACGATACTGTAAGACTAGAGTAGAGTAGAGGGAAGTGGAATTTCCGGTGTAGCGGTGAAATGCGTAGATATCGGAAGGAACACCAGTGGCGAAGGCGGCTTCCTGGACTCATACTGACACTGAGGCACGAAAGCGTGGGGATCAAACAGGA	k__Bacteria	p__Proteobacteria	c__Gammaproteobacteria	Unclassified	Unclassified	Unclassified	Unclassified	[ASV286] c__Gammaproteobacteria	0.180986	0.0932063	0.0208052	0.0409123	0.052521	0.0726744	0.0208095	0.0522739	0.0518242	0.0103767	0.041658
GTTGTCCGGATTTATTGGGTTTAAAGGGTGCGTAGGCGGCCTATTAAGTCAGTGCTGAAATATTCCGGCTTAACCGGGAGGGTGGCATTGATACTGATGGGCTAGAGTACAGATGAGGTAGGCGGAATTGACGGTGTAGCGGTGAAATGCTTAGATATCGTCAAGAACACCTATAGCGAAGGCAGCTTACTAGGCTGTAACTGACGCTGAGGCACGAAAGTGTGGGGATCAAACAGGA	k__Bacteria	p__Bacteroidota	c__Bacteroidia	o__Cytophagales	f__Microscillaceae	Unclassified	Unclassified	[ASV287] f__Microscillaceae	0.0851698	0.0310688	0.332883	0.0102281	0.0420168	0.0103821	0	0.104548	0	0.24904	0
GTTGTCCGGAATTATTGGGCGTAAAGAGCTTGTAGGCGGTTTGTCGCGTCTGCCGTGAAAATTCGAGGCTCAACCTCGAACTTGCGGTGGGTACGGGCAGACTAGAGTGTGGTAGGGGAGACTGGAATTCCTGGTGTAGCGGTGAAATGCGCAGATATCAGGAGGAACACCGATGGCGAAGGCAGGTCTCTGGGCCACTACTGACGCTGAGAAGCGAAAGCATGGGGAGCGAACAGGA	k__Bacteria	p__Actinobacteriota	c__Actinobacteria	o__Micrococcales	f__Intrasporangiaceae	g__Phycicoccus	Unclassified	[ASV288] g__Phycicoccus	0.0532311	0	0.0312077	0.0306843	0.0420168	0.0415282	0.0208095	0.0209096	0.0725539	0.12452	0.0520725
GTTAATCGGAATTACTGGGCGTAAAGCGCGCGTAGGTGGTTTGTTAAGTTGGATGTGAAAGCCCCGGGCTCAACCTGGGAACTGCATCCAAAACTGGCAAGCTAGAGTATGGCAGAGGGTGGTGGAATTTCCTGTGTAGCGGTGAAATGCGTAGATATAGGAAGGAACACCAGTGGCGAAGGCGACCACCTGGGCTAATACTGACACTGAGGTGCGAAAGCGTGGGGAGCAAACAGGA	k__Bacteria	p__Proteobacteria	c__Gammaproteobacteria	o__Pseudomonadales	f__Pseudomonadaceae	g__Pseudomonas	Unclassified	[ASV289] g__Pseudomonas	0	0	0	0	0.840336	0.0934385	0	0	0	0	0
GTTGTCCGGAATTACTGGGCGTAAAGAGCTCGTAGGTGGTTTGTCGCGTTGTTCGTGAAAACTCACAGCTTAACTGTGGGCGTGCGGGCGATACGGGCAGACTGGAGTACTGCAGGGGAGACTGGAATTCCTGGTGTAGCGGTGGAATGCGCAGATATCAGGAGGAACACCGGTGGCGAAGGCGGGTCTCTGGGCAGTAACTGACGCTGAGGAGCGAAAGCGTGGGGAGCGAACAGGA	k__Bacteria	p__Actinobacteriota	c__Actinobacteria	o__Corynebacteriales	f__Mycobacteriaceae	g__Mycobacterium	Unclassified	[ASV290] g__Mycobacterium	0.127755	0.0103563	0	0	0.0420168	0.0519103	0	0	0.0518242	0.0726367	0.104145
GTTATCCGGAATTATTGGGCGTAAAGAGCTCGTAGGCGGTTTGTCGCGTCTGCTGTGAAAGCCCGGGGCTCAACCCCGGGTCTGCAGTGGGTACGGGCAGACTAGAGTGCAGTAGGGGAGACTGGAATTCCTGGTGTAGCGGTGAAATGCGCAGATATCAGGAGGAACACCGATGGCGAAGGCAGGTCTCTGGGCTGTAACTGACGCTGAGGAGCGAAAGCATGGGGAGCGAACAGGA	k__Bacteria	p__Actinobacteriota	c__Actinobacteria	o__Micrococcales	f__Micrococcaceae	g__Arthrobacter	Unclassified	[ASV291] g__Arthrobacter	0.95816	0	0	0	0	0	0	0	0	0	0
GTTGTCCGGATTTATTGGGCGTAAAGGGAGTGTAGGCGGTCTTTTAAGTCTGATGTGAAAGCCCACGGCTCAACCGTGGAGGGTCATTGGAAACTGGGAGACTTGAGTGCAGAAGAGGAGAGCGGAATTCCATGTGTAGCGGTGAAATGCGTAGATATATGGAGGAACACCAGTGGCGAAGGCGGCTCTCTGGTCTGTAACTGACGCTGAGGCTCGAAAGCGTGGGGAGCAAACAGGA	k__Bacteria	p__Firmicutes	c__Bacilli	o__Lactobacillales	f__Aerococcaceae	g__Abiotrophia	Unclassified	[ASV292] g__Abiotrophia	0.0425849	0.0103563	0.0208052	0	0.0420168	0.0207641	0.0312142	0.0209096	0.0518242	0	0.0520725
GTTGTCCGGATTTATTGGGTTTAAAGGGTGCGTAGGCGGCCTATTAAGTCAGTGCTGAAATATCCCGGCTTAACCGGGAGGGTGGCATTGATACTGATGGGCTTGAGTAGAGTCGAGGTAGGCGGAATTGACGGTGTAGCGGTGAAATGCTTAGATATCGTCAAGAACACCGATAGTGTAGACAGCTTACTAGACTCAAACTGACGCTGAGGCACGAAAGTGTGGGGATCAAACAGGA	k__Bacteria	p__Bacteroidota	c__Bacteroidia	o__Cytophagales	f__Microscillaceae	Unclassified	Unclassified	[ASV293] f__Microscillaceae	0.0851698	0	0.104026	0.0409123	0.0840336	0	0	0.115003	0.0518242	0.0726367	0.0312435
GTTATCCGGATTCACTGGGTTTAAAGGGTGCGTAGGTGGGCTGGAAAGTCAGTGGTGAAATCCCCGAGCTTAACTCGGGAACTGCCATTGATACTATCAGTCTTGAATATCGTGGAGGTCAGCGGAATATGTCATGTAGCGGTGAAATGCTTAGATATGACATAGAACACCAATTGCGAAGGCAGCTGGCTACACGAATATTGACACTGAGGCACGAAAGCGTGGGGATCAAACAGGA	k__Bacteria	p__Bacteroidota	c__Bacteroidia	o__Chitinophagales	f__Chitinophagaceae	g__Terrimonas	Unclassified	[ASV294] g__Terrimonas	0.0106462	0	0.0936232	0.0204562	0.0735294	0.0726744	0.187285	0.0313643	0.0414594	0.0103767	0.0520725
GTTGTCCGGAATTATTGGGCGTAAAGAGCTTGTAGGCGGTCTGTCGCGTCTGCCGTGAAATTTCGGGGCTCAACCCCGAACTTGCGGTGGGTACGGGCAGACTAGAGTGTGGTAGGGGAGACTGGAATTCCTGGTGTAGCGGTGAAATGCGCAGATATCAGGAGGAACACCGATGGCGAAGGCAGGTCTCTGGGCCACTACTGACGCTGAGAAGCGAAAGCATGGGGAGCGAACAGGA	k__Bacteria	p__Actinobacteriota	c__Actinobacteria	o__Micrococcales	f__Intrasporangiaceae	Unclassified	Unclassified	[ASV295] f__Intrasporangiaceae	0.0745236	0.0724938	0.114428	0.0409123	0.052521	0.0415282	0.0520237	0.0522739	0	0.0933901	0.041658
GTTGTTCGGAATTACTGGGCGTAAAGCGTATGTAGGCGGCTTCGTAAGACAGATGTGAAATCCCAGGGCTTAACCTTGGAACTGCATTTGTGACTGCAAGGCTTGAGTATCGGAGAGGTTGGCGGAATTCCAAGTGTAGAGGTGAAATTCGCAGATATTTGGAGGAACACCGATGGCGTAAGCAGCCAACTGGACGATTACTGACGCTGAGATACGAAAGCGTGGGGAGCAAACAGGA	k__Bacteria	p__Proteobacteria	c__Alphaproteobacteria	o__Micavibrionales	Unclassified	Unclassified	Unclassified	[ASV296] o__Micavibrionales	0.117108	0.155344	0.0624155	0.0409123	0.052521	0.145349	0.124857	0	0.0414594	0.0103767	0.0312435
GTTATCCGGAATTATTGGGCGTAAAGCGCGCGCAGGTGGTTTCTTAAGTCTGATGTGAAAGCCCACGGCTCAACCGTGGAGGGTCATTGGAAACTGGGAGACTTGAGTGCAGAAGAGGAAAGTGGAATTCCATGTGTAGCGGTGAAATGCGTAGAGATATGGAGGAACACCAGTGGCGAAGGCGACTTTCTGGTCTGTAACTGACACTGAGGCGCGAAAGCGTGGGGAGCAAACAGGA	k__Bacteria	p__Firmicutes	c__Bacilli	o__Bacillales	f__Bacillaceae	g__Bacillus	Unclassified	[ASV297] g__Bacillus	0.0106462	0	0	0.0204562	0	0	0	0	0	0	0.7186
GTTGTTCGGAATTACTGGGCGTAAAGGGCGCGTAGGCGGCGACCCAAGTCAGATGTGAAAGTCCTGGGCTTAACCTGGGGACTGCATTTGATACTGGGTTGCTTGAATGCAGGAGAGGATAGCGGAATTCCCAGTGTAGAGGTGAAATTCGTAGATATTGGGAAGAACACCGGTGGCGAAGGCGGCTATCTGGACTGTGATTGACGCTGAGGCGCGAAAGCGTGGGGAGCAAACAGGA	k__Bacteria	p__Proteobacteria	c__Alphaproteobacteria	o__Dongiales	f__Dongiaceae	g__Dongia	Unclassified	[ASV298] g__Dongia	0.0106462	0.0103563	0.0728181	0	0.0315126	0.0207641	0.041619	0.0522739	0.0829187	0.03113	0.0520725
GTTGTTCGGAATTACTGGGCGTAAAGCGCACGTAGGCGGCTTTTTAAGTCAGGGGTGAAATCCCGGGGCTCAACCCCGGAACTGCCCTTGAAACTGGAAGGCTAGAATCTTGGAGAGGCGAGTGGAATTCCGAGTGTAGAGGTGAAATTCGTAGATATTCGGAAGAACACCAGTGGCGAAGGCGACTCGCTGGACAAGTATTGACGCTGAGGTGCGAAAGCGTGGGGAGCAAACAGGA	k__Bacteria	p__Proteobacteria	c__Alphaproteobacteria	o__Sphingomonadales	f__Sphingomonadaceae	g__Porphyrobacter	Unclassified	[ASV299] g__Porphyrobacter	0.095816	0.041425	0.0208052	0.0613685	0.0945378	0	0.0104047	0.0731835	0	0.0726367	0.083316
GTTATCCGGATTCACTGGGTTTAAAGGGTGCGTAGGCGGGTTGGTAAGTCCGTGGTGAAATCTCCGAGCTTAACTCGGAAACTGCCGTGGATACTACTGATCTTGAATGTCGTGGAGGTAAGCGGAATATGTCATGTAGCGGTGAAATGCTTAGATATGACATAGAACACCAATTGCGTAGGCAGCTTACTACACGATTATTGACGCTGAGGCACGAAAGCGTGGGGAGCAAACAGGA	k__Bacteria	p__Bacteroidota	c__Bacteroidia	o__Chitinophagales	f__Chitinophagaceae	g__Flavitalea	Unclassified	[ASV300] g__Flavitalea	0.0532311	0.0724938	0.0208052	0.102281	0.0315126	0.0311462	0.0312142	0.0731835	0.0932836	0.03113	0.020829
GTTAATCGGAATTACTGGGCGTAAAGCGTGCGCAGGCGGTTTTGTAAGTCTGACGTGAAAGCCCCGGGCTCAACCTGGGAATTGCGTTGGAGACTGCAAGGCTTGAATCTGGCAGAGGGGGGTAGAATTCCACGTGTAGCAGTGAAATGCGTAGAGATGTGGAGGAACACCGATGGCGAAGGCAGCCCCCTGGGTCAAGATTGACGCTCATGCACGAAAGCGTGGGGAGCAAACAGGA	k__Bacteria	p__Proteobacteria	c__Gammaproteobacteria	o__Burkholderiales	f__Oxalobacteraceae	g__Massilia	Unclassified	[ASV301] g__Massilia	0	0	0	0	0	0	0	1.27548	0	0	0
GTTGCTCGGAATTACTGGGCGTAAAGGGCGCGTAGGCGGACAGTTTAGTCAGAGGTGAAAGCCCAGGGCTCAACCTTGGAACTGCCTTTGATACTGGCTGTCTTGAGTTCGGGAGAGGTGAGTGGAATGCCGAGTGTAGAGGTGAAATTCGTAGATATTCGGCGGAACACCAGTGGCGAAGGCGACTCACTGGCCCGATACTGACGCTGAGGCGCGAAAGCGTGGGGAGCAAACAGGA	k__Bacteria	p__Proteobacteria	c__Alphaproteobacteria	o__Caulobacterales	f__Caulobacteraceae	g__Phenylobacterium	Unclassified	[ASV302] g__Phenylobacterium	0.0106462	0	0.36409	0	0.052521	0.176495	0.083238	0	0	0	0
GTTATCCGGATTTACTGGGTTTAAAGGGTGCGCAGGCGGATATGTAAGTCAGTGGTGAAATCTCCGGGCTTAACCCGGAAATTGCCATTGATACTATATATCTTGAATGCTGTGGAGGTAAGCGGAATATGTCATGTAGCGGTGAAATGCTTAGAGATGACATAGAACACCTATTGCGAAGGCAGCTTACTACACAGAGATTGACGCTCATGCACGAAAGCGTGGGGATCAAACAGGA	k__Bacteria	p__Bacteroidota	c__Bacteroidia	o__Chitinophagales	f__Chitinophagaceae	g__Parafilimonas	Unclassified	[ASV303] g__Parafilimonas	0.0745236	0.0207125	0.124831	0.0102281	0.0210084	0.103821	0.0104047	0.0418191	0.0207297	0.0830134	0.0520725
GTTGCTCGGAATTACTGGGCGTAAAGCGCACGTAGGCGGCTCTTTAAGTCGGGGGTGAAATCCTGGAGCTCAACTCCAGAACTGCCTTCGATACTGAAGAGCTCGAGTCCGGGAGAGGTGAGTGGAACTGCGAGTGTAGAGGTGAAATTCGTAGATATTCGCAAGAACACCAGTGGCGAAGGCGGCTCACTGGCCCGGTACTGACGCTGAGGTGCGAAAGCGTGGGGAGCAAACAGGA	k__Bacteria	p__Proteobacteria	c__Alphaproteobacteria	o__Rhizobiales	f__Xanthobacteraceae	g__Pseudolabrys	Unclassified	[ASV304] g__Pseudolabrys	0	0.0517813	0.0416103	0.163649	0.0420168	0.0415282	0.104047	0.0104548	0.0310945	0.03113	0
GTTAATCGGAATTACTGGGCGTAAAGCGCGCGTAGGCGGCTTTGCAAGTCGGGTGTGAAATCCCCAGGCTTAACCTGGGAACTGCACTCGAGACTGCATCGCTAGAGTATGGGAGAGGGAAGTGGAATTTCAGGTGTAGCGGTGAAATGCGTAGATATCTGAAGGAACATCAGTGGCGAAAGCGACTTCCTGGACCAATACTGACGCTCATGTGCGAAAGCGTGGGGAGCAAACAGGA	k__Bacteria	p__Proteobacteria	c__Gammaproteobacteria	o__Steroidobacterales	f__Steroidobacteraceae	g__Steroidobacter	Unclassified	[ASV305] g__Steroidobacter	0.0212925	0.0724938	0.0104026	0	0	0.0103821	0.041619	0.0731835	0	0.0103767	0.0520725
GTTGCTCGGAATTACTGGGCGTAAAGGGAGCGTAGGCGGACATTTAAGTCAGGGGTGAAATCCCGGAGCTCAACTCCGGAACTGCCCTTGATACTGGGTGTCTTGAGTGTGAGAGAGGTATGTGGAACTCCGAGTGTAGAGGTGAAATTCGTAGATATTCGGAAGAACACCAGTGGCGAAGGCGACATACTGGCTCATTACTGACGCTGAGGCTCGAAAGCGTGGGGAGCAAACAGGA	k__Bacteria	p__Proteobacteria	c__Alphaproteobacteria	o__Caulobacterales	f__Caulobacteraceae	g__Brevundimonas	Unclassified	[ASV306] g__Brevundimonas	0	0.0621375	0.0624155	0.132965	0	0.0311462	0.0520237	0.0522739	0	0	0
GTTATCCGGATTCACTGGGTTTAAAGGGTGTGTAGGCGGATATTTAAGTCAGCGGTGAAATCTCCAGGCTCAACCTGGAAACTGCCATTGATACTATTTATCTTGAATATCGTTGAGGTAGGCGGAATATGTCATGTAGCGGTGAAATGCTTAGAGATGACATAGAACACCAATTGCGAAGGCAGCTTACTAAACGATTATTGACGCTGAGGCACGAAAGCGTGGGGATCAAACAGGA	k__Bacteria	p__Bacteroidota	c__Bacteroidia	o__Chitinophagales	f__Chitinophagaceae	g__Edaphobaculum	Unclassified	[ASV307] g__Edaphobaculum	0.127755	0.0517813	0.0104026	0.0613685	0.0735294	0.0622924	0.0312142	0.094093	0.0310945	0	0.104145
GTTGTCCGGAATTATTGGGCGTAAAGGGCTCGTAGGCGGTTTGTCGCGTCGGGAGTGAAAACGCCGTGCTTAACACGGCGCTTGCTTTCGATACGGGCAGACTAGAGGTATTCAGGGGAGAACGGAATTCCTGGTGTAGCGGTGAAATGCGCAGATATCAGGAGGAACACCGGTGGCGAAGGCGGTTCTCTGGGAATGACCTGACGCTGAGGAGCGAAAGTGTGGGGAGCGAACAGGA	k__Bacteria	p__Actinobacteriota	c__Actinobacteria	o__Propionibacteriales	f__Nocardioidaceae	g__Nocardioides	Unclassified	[ASV308] g__Nocardioides	0.244863	0	0.0104026	0.0715966	0.0315126	0	0	0.125457	0.0310945	0.06226	0.041658
GTTAATCGGATTTACTGGGCGTAAAGCGTGTGTAGGTGGTTATCCAAGTCGGTTGTGAAATCCCTGGGCTCAACCTGGGAACTGCTTCCGAGACTGGATGACTAGAGTACGGTAGAGGGTGGTGGAATTTCCGGTGTAGCGGTGAAATGCGTAGATATCGGAAGGAACATCAATGGCGAAGGCAGCCACCTGGGCCTGTACTGACACTGAGACACGAAAGCGTGGGGATCAAACAGGA	k__Bacteria	p__Proteobacteria	c__Gammaproteobacteria	o__Salinisphaerales	f__Solimonadaceae	g__Solimonas	Unclassified	[ASV309] g__Solimonas	0	0.0621375	0	0	0.0420168	0.249169	0	0	0.0414594	0	0
GTTGTCCGGAATCACTGGGCGTAAAGGGCGCGTAGGCGGTCCGGTAAGCGTGTGGTGAAAGCCCGGGGCTCAACCCCGGGTCTGCCGTGCGAACTGTCGGACTTGAGCACTGTAGAGGCAGGTGGAATTCCGAGTGTAGCGGTGGAATGCGTAGAGATTCGGAGGAACACCGGTGGCGAAGGCGGCCTGCTGGGCAGTGTCTGACGCTGAGGCGCGACAGCGTGGGGAGCAAACAGGA	k__Bacteria	p__Gemmatimonadota	c__Gemmatimonadetes	o__Gemmatimonadales	f__Gemmatimonadaceae	Unclassified	Unclassified	[ASV310] f__Gemmatimonadaceae	0.0532311	0.0207125	0.145636	0.0613685	0.0420168	0.0519103	0.0312142	0.0836383	0	0.0518834	0.0312435
GTTGTCCGGAATCACTGGGCGTAAAGGGCGCGTAGGTGGCGAGGTAAGCGTGTGGTGAAAGTCCGGGGCTCAACCCCGGATCGGCCATGCGAACTGCCTCGCTGGAGCACGGTAGAGGCACATGGAATTCCGGGTGTAGCGGTGGAATGCGTAGAGATCCGGAAGAACACCGGTGGCGAAGGCGGTGTGCTGGGCCGTTGCTGACACTGAGGCGCGACAGCGTGGGGAGCAAACAGGA	k__Bacteria	p__Gemmatimonadota	c__Gemmatimonadetes	o__Gemmatimonadales	f__Gemmatimonadaceae	Unclassified	Unclassified	[ASV311] f__Gemmatimonadaceae	0.0212925	0	0	0	0.136555	0.0103821	0.0520237	0.0522739	0.0414594	0.0207533	0.041658
GTTAATCGGAATTACTGGGCGTAAAGCGTGCGCAGGCGGTTATGTAAGACAGATGTGAAATCCCCGGGCTCAACCTGGGAACTGCATTAGTGACTGCATAGCTGGAGTACGGCAGAGGGGGATGGAATTCCGCGTGTAGCAGTGAAATGCGTAGATATGCGGAGGAACACCGATGGCGAAGGCAATCCCCTGGGCCTGTACTGACGCTCATGCACGAAAGCGTGGGGAGCAAACAGGA	k__Bacteria	p__Proteobacteria	c__Gammaproteobacteria	o__Burkholderiales	f__Comamonadaceae	g__Curvibacter	Unclassified	[ASV312] g__Curvibacter	0.095816	0.0103563	0.0208052	0.0306843	0.136555	0.0103821	0.0208095	0.0313643	0.103648	0.03113	0.020829
GTTGTCCGGAATCATTGGGCGTAAAGCGCGCGTAGGCGGCCTCATAAGTCCGTTGTGAAAGTCAAAGGCTCAACCTTTGAAAGCCGATGGATACTGTGAGGCTAGAGTCCGGAAGAGGCGAGTGGAATTCCTGGTGTAGCGGTGGAATGCGCAGATATCAGGAGGAACACCAATAGCGAAGGCAGCTCGCTGGGACGGTACTGACGCTAAGGCGCGAAAGCGTGGGGAGCGAACAGGA	k__Bacteria	p__Actinobacteriota	c__Thermoleophilia	o__Solirubrobacterales	f__67-14	g__67-14	Unclassified	[ASV313] g__67-14	0.0745236	0.0310688	0.0520129	0.0204562	0.0210084	0.0519103	0.145666	0.0313643	0.0414594	0.03113	0.0520725
GTTATCCGGATTCACTGGGTTTAAAGGGTGCGTAGGTGGCTTTGTAAGTCAGTGGTGAAAGCCCGGAGCTCAACTCCGGAACTGCCATTGATACTGCTTAGCTTGAATCAGGTCGAGGTGGATGGAATATTACATGTAGCGGTGAAATGCTTAGAGATGTAATAGAACACCGATTGCGAAGGCAGTTCACAAGGCCTGTATTGACACTGAGGCACGAAAGCGTGGGGATCAAACAGGA	k__Bacteria	p__Bacteroidota	c__Bacteroidia	o__Chitinophagales	f__37-13	g__37-13	Unclassified	[ASV314] g__37-13	0.0319387	0.0207125	0.0104026	0.0306843	0.0420168	0.0207641	0.041619	0.0731835	0.0207297	0.0207533	0.0312435
GTTGTTCGGAATTACTGGGCGTAAAGCGCACGTAGGCGGCGATTTAAGTCAGAGGTGAAAGCCCGGGGCTCAACCCCGGAATAGCCTTTGAGACTGGATTGCTAGAATCTTGGAGAGGCGAGTGGAATTCCGAGTGTAGAGGTGAAATTCGTAGATATTCGGAAGAACACCAGTGGCGAAGGCGGCTCGCTGGACAAGTATTGACGCTGAGGTGCGAAAGCGTGGGGAGCAAACAGGA	k__Bacteria	p__Proteobacteria	c__Alphaproteobacteria	o__Sphingomonadales	f__Sphingomonadaceae	g__Sphingobium	Unclassified	[ASV315] g__Sphingobium	0.0106462	0.0103563	0.0312077	0	0.0420168	0.0311462	0.0728332	0	0	0.0103767	0
GTTGTCCGGAATTATTGGGCGTAAAGGGCTCGTAGGCGGTTTGTCGCGTCGGGAGTGAAAACACACAGCTTAACTGTGTGCTTGCTTCCGATACGGGCAGACTAGAGGTATGCAGGGGAGAACGGAATTCCTGGTGTAGCGGTGAAATGCGCAGATATCAGGAGGAACACCGGTGGCGAAGGCGGTTCTCTGGGCATTACCTGACGCTGAGGAGCGAAAGTGTGGGGAGCGAACAGGA	k__Bacteria	p__Actinobacteriota	c__Actinobacteria	o__Propionibacteriales	f__Nocardioidaceae	g__Nocardioides	Unclassified.	[ASV316] g__Nocardioides	0.0638774	0.0724938	0.0208052	0.0409123	0.052521	0.0415282	0	0.115003	0.0310945	0.06226	0
GTTAATCGGAATTACTGGGCGTAAAGCGTGCGCAGGCGGCTTCGCAAGTCAGACGTGAAATCCCCGGGCTTAACCTGGGAATGGCGTTTGAAACTACGGAGCTGGAGTGTGGCAGAGGGAGGTAGAATTCCACGTGTAGCGGTGAAATGCGTAGATATGTGGAGGAATACCGATGGCGAAGGCAGCCTCCTGGGCCAACACTGACGCTCATGCACGAAAGCGTGGGGAGCAAACAGGA	k__Bacteria	p__Proteobacteria	c__Gammaproteobacteria	o__Burkholderiales	f__Nitrosomonadaceae	g__MND1	Unclassified	[ASV317] g__MND1	0.0425849	0.0207125	0.0416103	0.0409123	0.0315126	0	0.0104047	0	0.0725539	0.0415067	0.0729015
GTTAATCGGAATTACTGGGCGTAAAGGGTGCGTAGGTGGTTATATAAGTTAACTGTGAAATCCCCGGGCTCAACCTGGGCAGGTCAGTTAAGACTGTGTAACTCGAGTATGGGAGAGGGTAGTGGAATTTCCGGTGTAGCGGTGAAATGCGTAGAGATCGGAAGGAACACCAGTGGCGAAGGCGGCTACCTGGCCCAATACTGACACTGAGGCACGAAAGCGTGGGGAGCAAACAGGA	k__Bacteria	p__Proteobacteria	c__Gammaproteobacteria	o__Legionellales	f__Legionellaceae	g__Legionella	Unclassified	[ASV318] g__Legionella	0.127755	0.041425	0.0312077	0.112509	0.0735294	0.0311462	0.0728332	0.0522739	0.0207297	0	0.062487
GTTATCCGGAATTATTGGGCGTAAAGAGCTCGTAGGCGGTTTGTCGCGTCTGCTGTGAAATCCCGAGGCTCAACCTCGGGCCTGCAGTGGGTACGGGCAGACTAGAGTGCGGTAGGGGAGATTGGAATTCCTGGTGTAGCGGTGGAATGCGCAGATATCAGGAGGAACACCGATGGCGAAGGCAGATCTCTGGGCCGTAACTGACGCTGAGGAGCGAAAGGGTGGGGAGCAAACAGGC	k__Bacteria	p__Actinobacteriota	c__Actinobacteria	o__Micrococcales	f__Microbacteriaceae	g__Microbacterium	Unclassified	[ASV319] g__Microbacterium	0.095816	0	0	0	0	0.0519103	0.509832	0	0	0	0.083316
GTTGTCCGGAATCACTGGGCGTAAAGGGCGCGTAGGCGGCCTGGTAAGTAGGGGGTGAAATCCTGCGGCTCAACCGCAGGGCTGCCTTCTAAACTGCCAGGCTGGAGCACGGTAGAGGCAGATGGAATTCCCGGTGTAGCGGTGGAATGCGTAGAGATCGGGAAGAACACCAGTGGCGAAGGCGGTCTGCTGGGCCGTTGCTGACGCTGAGGCGCGATAGCGTGGGGAGCAAACAGGA	k__Bacteria	p__Gemmatimonadota	c__Gemmatimonadetes	o__Gemmatimonadales	f__Gemmatimonadaceae	Unclassified	Unclassified	[ASV320] f__Gemmatimonadaceae	0	0	0.0312077	0.0511404	0.0210084	0.0103821	0.0208095	0.0104548	0.0725539	0.0830134	0.0520725
GTTGTCCGGATTTATTGGGCGTAAAGAGCGCGCAGGCGGTTCGTTAAGTCCGAGGTGAAATCTCCCGGCTCAACTGGGAGGGGTCTTCGGATACTGGCGGACTTGAGGAGTGCAGAGGTGAGTGGAATTCTCGGTGTAGTGGTGAAATGCGTAGATATCGAGAGGAACACCAGCGGCGAAGGCGGCTCACTGGGCACCACCTGACGCTGAGGCGCGAAAGCGTGGGGAGCGAACCGGA	k__Bacteria	p__Chloroflexi	c__JG30-KF-CM66	o__JG30-KF-CM66	f__JG30-KF-CM66	g__JG30-KF-CM66	Unclassified	[ASV321] g__JG30-KF-CM66	0.0106462	0.0517813	0.114428	0.0204562	0.0315126	0.103821	0.0936427	0.104548	0.0103648	0.0415067	0.104145
GTTGTCCGGAATCATTGGGCGTAAAGGGCGCGTAGGTGGCTCGCCAAGCGGGCGGTGAAAGCCTGGGGCTCAACCCCGGGTCGGCCGTGCGAACTGGCGAGCTGGAGCACTGTAGAGGCAGGCGGAATTCCGGGTGTAGCGGTGGAATGCGTAGAGATCCGGAAGAACACCGGTGGCGAAGGCGGCCTGCTGGGCAGTGGCTGACACTGAGGCGCGACAGCGTGGGGAGCAAACAGGA	k__Bacteria	p__Gemmatimonadota	c__Gemmatimonadetes	o__Gemmatimonadales	f__Gemmatimonadaceae	g__Gemmatimonas	Unclassified	[ASV322] g__Gemmatimonas	0.0638774	0.0207125	0.0104026	0.0102281	0.0840336	0.0103821	0.0312142	0.0418191	0.0207297	0.06226	0.0104145
GTTGTCCGGAATTATTGGGCGTAAAGGGCTCGTAGGCGGTTTGTCGCGTCGGGAGTGAAAACGCCGTGCTTAACACGGCGCTTGCTTTCGATACGGGCAGACTAGAGGTATGCAGGGGAGAACGGAATTCCTGGTGTAGCGGTGAAATGCGCAGATATCAGGAGGAACACCGGTGGCGAAGGCGGTTCTCTGGGCATTACCTGACGCTGAGGAGCGAAAGTGTGGGGAGCGAACAGGA	k__Bacteria	p__Actinobacteriota	c__Actinobacteria	o__Propionibacteriales	f__Nocardioidaceae	g__Nocardioides	Unclassified	[ASV323] g__Nocardioides	0.117108	0.0724938	0.0728181	0.0409123	0.052521	0.0415282	0.041619	0.0522739	0.0414594	0.0103767	0.0520725
GTTGTCCGGATTTATTGGGCGTAAAGGGCTCGTAGGCGGTTGATCGCGTCGGAAGTGGAAACTTGATGCTTAACGTTGAGCGTGCTTTCGATACGGGTTGACTTGAGGAAGGTAGGGGAGAATGGAATTCCTGGTGGAGCGGTGGAATGCGCAGATATCAGGAGGAACACCAGTGGCGAAGGCGGTTCTCTGGACCTTTCCTGACGCTGAGGAGCGAAAGCGTGGGGAGCGAACAGGC	k__Bacteria	p__Actinobacteriota	c__Actinobacteria	o__Propionibacteriales	f__Propionibacteriaceae	g__Cutibacterium	Unclassified	[ASV324] g__Cutibacterium	0.159693	0.0103563	0	0	0.052521	0.134967	0.0208095	0.0313643	0.0414594	0.0103767	0.0104145
GTTAATCGGAATTACTGGGCGTAAAGCGTGCGCAGGCGGTTTTGTAAGTCAGATGTGAAATCCCCGGGCTCAACCTGGGAACTGCGTTTGAAACTACAAGGCTAGAGTATGGGAGAGGGAGGTAGAATTCCACGTGTAGCAGTGAAATGCGTAGAGATGTGGAGGAATACCAATGGCGAAGGCAGCCTCCTGGCCTAATACTGACGCTCATGCACGAAAGCGTGGGGAGCAAACAGGA	k__Bacteria	p__Proteobacteria	c__Gammaproteobacteria	o__Burkholderiales	f__Methylophilaceae	g__Methylobacillus	Unclassified	[ASV325] g__Methylobacillus	0.0425849	0	0	0.0102281	0.0105042	0	0.0208095	0.0313643	0	0	0.0312435
GTTATCCGGATTTACTGGGTTTAAAGGGTGTGTAGGCGGATTATTAAGTCAGTGGTGAAATCTCCGAGCTCAACTCGGAAACTGCCTTTGATACTATTAGTCTTGAATCCTGTTGAGGTTGACGGAATATAACATGTAGCGGTGAAATGCATAGATATGTTATAGAACACCGATTGCGAAGGCAGTTAACTAAGCAGGCATTGACGCTGAGGCACGAAAGCGTGGGGATCAAACAGGA	k__Bacteria	p__Bacteroidota	c__Bacteroidia	o__Chitinophagales	f__Chitinophagaceae	g__Taibaiella	Unclassified	[ASV326] g__Taibaiella	0	0.0103563	0.0312077	0.0511404	0.0315126	0.166113	0	0.0104548	0	0.114143	0.020829
GTTATCCGGAATCATTGGGTTTAAAGGGTGCGCAGGCGGTAAAGTAAGTCAGTGGTGAAATCCCTTCGCTTAACGAAGGAACTGCCATTGATACTGCTATACTTGAATATAGTCGAAGTGGGCGGAATGTGACATGTAGCGGTGAAATGCTTAGATATGTCACAGAACACCGATAGCGAAGGCAGCTCACTAGACTAACATTGACGCTCATGCACGAAAGCGTGGGGAGCGAACAGGA	k__Bacteria	p__Bacteroidota	c__Bacteroidia	o__Flavobacteriales	f__Crocinitomicaceae	g__Crocinitomix	Unclassified	[ASV327] g__Crocinitomix	0.298094	0	0.0832206	0	0.168067	0.0207641	0.041619	0.0209096	0.0932836	0.0103767	0
GTTATCCGGAATTATTGGGCGTAAAGAGCTCGTAGGCGGTTTGTCGCGTCTGCTGTGAAAACCCGAGGCTCAACCTCGGGCCTGCAGTGGGTACGGGCAGACTAGAGTGCGGTAGGGGAGATTGGAATTCCTGGTGTAGCGGTGGAATGCGCAGATATCAGGAGGAACACCGATGGCGAAGGCAGATCTCTGGGCCGTAACTGACGCTGAGGAGCGAAAGGGTGGGGAGCAAACAGGC	k__Bacteria	p__Actinobacteriota	c__Actinobacteria	o__Micrococcales	f__Microbacteriaceae	g__Microbacterium	Unclassified	[ASV328] g__Microbacterium	0.0745236	0	0.0104026	0	0	0.155731	0	0.0418191	0.0310945	0.03113	0
GTTGTCCGGAATCATTGGGCGTAAAGAGCGTGTAGGTGGACTGGAAGGTCTGGTGTGAAAGCCCGGGGCTCAACCCCGGAGGGTCACTGGAAACCAACAGTCTTGAGTCCGGAAGAGGAGAGTGGAATTCCTGGTGTAGCGGTGGAATGCGCAGATATCAGGAGGAACACCAATGGCGAAGGCAGCTCTCTGGTACGTGACTGACACTGAGACGCGAAAGCGTGGGGAGCGAACAGGA	k__Bacteria	p__Actinobacteriota	c__Thermoleophilia	o__Gaiellales	Unclassified	Unclassified	Unclassified	[ASV329] o__Gaiellales	0.0425849	0.0103563	0.0104026	0	0.052521	0.0311462	0.0520237	0.0209096	0.0207297	0.0103767	0.104145
GTTGTTCGGAATTACTGGGCGTAAAGCGTGCGTAGTCGGTATTGAGAGTCGCGGGTGAAATCCCAGGGCTTAACCCTGGAACTGCCTGCGAGACCTCAGTACTAGAGTGTGAGAGGGGATAGTGGAATACCCAGTGTAGCGGTGAAATGCGTAGAGATTGGGTGGAACACCGGTGGCGAAGGCGGCTATCTGGCTCACAACTGACGATCAGGCACGAAAGCGTGGGGAGCAAACAGGA	k__Bacteria	p__Bdellovibrionota	c__Oligoflexia	o__0319-6G20	f__0319-6G20	g__0319-6G20	Unclassified	[ASV330] g__0319-6G20	0.0851698	0.0932063	0.0416103	0.0204562	0.147059	0.0415282	0.0312142	0.0104548	0.0518242	0.06226	0.104145
GTTGTCCGGAATTATTGGGCGTAAAGAGCTCGTAGGCGGTCTGTCGCGTCGGATGTGAAAGCCCGGGGCTTAACCCCGGGTCTGCATTCGATACGGGCAGACTAGAGTGTGGTAGGGGAGATCGGAATTCCTGGTGTAGCGGTGAAATGCGCAGATATCAGGAGGAACACCGGTGGCGAAGGCGGATCTCTGGGCCATTACTGACGCTGAGGAGCGAAAGCGTGGGGAGCGAACAGGA	k__Bacteria	p__Actinobacteriota	c__Actinobacteria	o__Streptomycetales	f__Streptomycetaceae	g__Streptomyces	Unclassified	[ASV331] g__Streptomyces	0.0106462	0	0	0	0	0	0.0208095	0	0	0	0
GTTGTTCGGAATTACTGGGCGTAAAGCGCACGTAGGCGGCTTTGTAAGTTAGAGGTGAAAGCCCGGGGCTCAACTCCGGAATTGCCTTTAAGACTGCATCGCTAGAATTGTGGAGAGGTAAGTGGAATTCCGAGTGTAGAGGTGAAATTCGTAGATATTCGGAAGAACACCAGTGGCGAAGGCGACTTACTGGACACATATTGACGCTGAGGTGCGAAAGCGTGGGGAGCAAACAGGA	k__Bacteria	p__Proteobacteria	c__Alphaproteobacteria	o__Sphingomonadales	f__Sphingomonadaceae	g__Sphingomonas	Unclassified	[ASV332] g__Sphingomonas	0.0212925	0.0207125	0.0624155	0.0306843	0.0420168	0.0311462	0.0312142	0.0104548	0.0103648	0.03113	0.020829
GTTGTCCGGATTTATTGGGTTTAAAGGGTGCGTAGGCGGCCTATTAAGTCAGTGCTGAAATATCCCGGCTTAACCGGGAGGGTGGCATTGATACTGATGGGCTTGAGTGGAGTCGAGGTAGGCGGAATTGACGGTGTAGCGGTGAAATGCTTAGATATCGTCAAGAACACCGATAGTGTAGACAGCTTACTAGACTCAAACTGACGCTGAGGCACGAAAGTGTGGGGATCAAACAGGA	k__Bacteria	p__Bacteroidota	c__Bacteroidia	o__Cytophagales	f__Microscillaceae	Unclassified	Unclassified	[ASV333] f__Microscillaceae	0.0106462	0.0310688	0.0208052	0.0204562	0	0.0622924	0.114452	0	0.0310945	0.0518834	0.0937305
GTTGCTCGGAATTACTGGGCGTAAAGCGCACGTAGGCGGATTGTTAAGTCGGGGGTGAAATCCTGGAGCTCAACTCCAGAACTGCCTCCGAAACTGGCGATCTTGAGTTCGGGAGAGGTGAGTGGAACTGCGAGTGTAGAGGTGAAATTCGTAGATATTCGCAAGAACACCAGTGGCGAAGGCGGCTCACTGGCCCGATACTGACGCTGAGGTGCGAAAGCGTGGGGAGCAAACAGGA	k__Bacteria	p__Proteobacteria	c__Alphaproteobacteria	o__Rhizobiales	f__Xanthobacteraceae	Unclassified	Unclassified	[ASV334] f__Xanthobacteraceae	0.0425849	0.041425	0	0	0.052521	0.0311462	0.166476	0	0.0414594	0.0415067	0.0729015
GTTGTTCGGAATTACTGGGCGTAAAGCGCACGTAGGCGGATACTTAAGTTAGGGGTGAAATCCCGGGGCTCAACCCCGGAACTGCCTTTAATACTGGGTATCTCGAGTTCGAGAGAGGTGAGTGGAATTCCGAGTGTAGAGGTGAAATTCGTAGATATTCGGAGGAACACCAGTGGCGAAGGCGGCTCACTGGCTCGATACTGACGCTGAGGTGCGAAAGCGTGGGGAGCAAACAGGA	k__Bacteria	p__Proteobacteria	c__Alphaproteobacteria	o__Rhizobiales	f__Rhizobiaceae	Unclassified	Unclassified	[ASV335] f__Rhizobiaceae	0.0425849	0.08285	0.0520129	0.0920528	0.0210084	0.0311462	0	0	0.114013	0	0.0104145
GTTGTTCGGAATCACTGGGCTTAAAGCGTGTGTAGGTGGTCATGTAAGTAAGAAGTGAAAGCCCCGGGCTTAACCTGGGAATTGCTTTTTAGACTGCATGGCTAGAGTTCTGGAGAGGTTAGGAGAATTCCGAGTGTAGAGGTGAAATTCGCAGATATTCGGAGGAATACCAGTGGCGAAGGCGCCTAACTGGACAGATACTGACACTGAAACACGAAAGCGTGGGTAGCAAACAGGA	k__Bacteria	p__Proteobacteria	c__Alphaproteobacteria	o__Micavibrionales	f__Micavibrionaceae	Unclassified	Unclassified	[ASV336] f__Micavibrionaceae	0	0.0103563	0.0312077	0.0204562	0.0210084	0	0.0208095	0.0104548	0.0103648	0.0207533	0.0729015
GTTGTCCGGAATTACTGGGCGTAAAGGGCGCGTAGGCGGCTTGATAAGTAGGAGGTGAAATTCCATGGCTCAACCATGGATCGGCCTTCTAGACTGTCAGGCTTGAGCACGGTAGAGGCAGATGGAATTCCCGGTGTAGCGGTGGAATGCGTAGAGATCGGGAAGAACACCAGTGGCGAAGGCGGTCTGCTGGGCCGTTGCTGACGCTGAGGCGCGACAGCGTGGGGAGCAAACAGGA	k__Bacteria	p__Gemmatimonadota	c__Gemmatimonadetes	o__Gemmatimonadales	f__Gemmatimonadaceae	Unclassified	Unclassified	[ASV337] f__Gemmatimonadaceae	0.0212925	0	0.0520129	0.0204562	0.052521	0.0311462	0.0208095	0.104548	0.0103648	0.0415067	0.020829
GTTGTCCGGAATTATTGGGCGTAAAGAGCTTGTAGGCGGTTTGTCGCGTCTGCTGTGAAAGACCGGGGCTTAACTCCGGTTCTGCAGTGGGTACGGGCAGACTAGAGTGTGGTAGGGGAGACTGGAATTCCTGGTGTAGCGGTGAAATGCGCAGATATCAGGAGGAACACCGATGGCGAAGGCAGGTCTCTGGGCCATTACTGACGCTGAGAAGCGAAAGCATGGGGAGCGAACAGGA	k__Bacteria	p__Actinobacteriota	c__Actinobacteria	o__Micrococcales	f__Dermacoccaceae	g__Dermacoccus	Unclassified	[ASV338] g__Dermacoccus	0.106462	0	0.0104026	0	0.136555	0.0415282	0.0624285	0.0522739	0.0310945	0	0.020829
GTTGTCCGGAATTACTGGGCGTAAAGAGCTCGTAGGCGGTTTGTCGCGTCGTCTGTGAAAACTTGGGGCTCAACCCCAAGCTTGCAGGCGATACGGGCAGACTTGAGTATTTCAGGGGAGACTGGAATTCCTGGTGTAGCGGTGAAATGCGCAGATATCAGGAGGAACACCGGTGGCGAAGGCGGGTCTCTGGGAAATAACTGACGCTGAGGAGCGAAAGCGTGGGTAGCGAACAGGA	k__Bacteria	p__Actinobacteriota	c__Actinobacteria	o__Corynebacteriales	f__Nocardiaceae	g__Rhodococcus	s__Rhodococcus_hoagii	[ASV339] s__Rhodococcus_hoagii	0.0106462	0.0103563	0.0624155	0.0613685	0.0105042	0.0415282	0.041619	0.0104548	0.0518242	0	0.041658
GTTGTCCGGAATTATTGGGCGTAAAGCGCGCGCAGGCGGTTTCTTAAGTCTGATGTGAAAGCCCACGGCTCAACCGTGGAGGGTCATTGGAAACTGGGGAACTTGAGTGCAGAAGAGGAGAGTGGAATTCCACGTGTAGCGGTGAAATGCGTAGAGATGTGGAGGAACACCAGTGGCGAAGGCGACTCTCTGGTCTGTAACTGACGCTGAGGCGCGAAAGCGTGGGGAGCGAACAGGA	k__Bacteria	p__Firmicutes	c__Bacilli	o__Bacillales	f__Bacillaceae	g__Bacillus	Unclassified	[ASV340] g__Bacillus	0	0	0	0	0	0	0	0	0	0	0
GTTGTTCGGAATTACTGGGCGTAAAGCGTGCGCAGGCGGTTTCTCAAGTCAGGGGTGAAAGCCCGGAGCTCAACTCCGGAATTGCCCTTGAAACTGTGAAGCTAGAGTGCGGGAGAGGTGAGTGGAATTCCCAGTGTAGAGGTGAAATTCGTAGATATTGGGAAGAACACCGGTGGCGAAGGCGGCTCACTGGCCCGTTTCTGACGCTCATGCACGACAGCGTGGGGATCAAACAGGA	k__Bacteria	p__Proteobacteria	c__Alphaproteobacteria	o__Micropepsales	f__Micropepsaceae	Unclassified	Unclassified	[ASV341] f__Micropepsaceae	0	0	0.0416103	0	0	0.0207641	0	0.0522739	0	0.12452	0.083316
GTTGTTCGGAATCACTGGGCGTAAAGCGCATGCAGGCGGATCGTTAAGTCGGGGGTGAAATCCCGAGGCTCAACCTCGGAACTGCCTTCGATACTGGCGATCTTGAGTCCGGGAGAGGTGAGTGGAACTGCGAGTGTAGAGGTGAAATTCGTAGATATTCGCAAGAACACCAGTGGCGAAGGCGGCTCACTGGCCCGGTACTGACGCTCAGGTGCGAAAGCGTGGGGAGCAAACAGGA	k__Bacteria	p__Proteobacteria	c__Alphaproteobacteria	o__Rhizobiales	Unclassified	g__Bauldia	Unclassified	[ASV342] g__Bauldia	0.0425849	0.041425	0.0208052	0.0511404	0.052521	0	0.0624285	0.0522739	0.0518242	0.06226	0.0312435
GTTGTTCGGAATTACTGGGCGTAAAGCGCACGTAGGCGGATATTTAAGTCAGGGGTGAAATCCCGGAGCTCAACTCCGGAACTGCCTTTGATACTGGGTATCTCGAGTATGGAAGAGGTGAGTGGAATTCCGAGTGTAGAGGTGAAATTCGTAGATATTCGGAGGAACACCAGTGGCGAAGGCGGCTCACTGGTCCATTACTGACGCTGAGGTGCGAAAGCGTGGGGAGCAAACAGGA	k__Bacteria	p__Proteobacteria	c__Alphaproteobacteria	o__Rhizobiales	f__Rhizobiaceae	g__Allorhizobium-Neorhizobium-Pararhizobium-Rhizobium	Unclassified	[ASV343] g__Allorhizobium-Neorhizobium-Pararhizobium-Rhizobium	0	0	0.0728181	0	0	0.0519103	0.114452	0.0209096	0	0.0415067	0.020829
GTTATCCGGATTCACTGGGTTTAAAGGGTGCGTAGGAGGGCAGGTAAGTCAGTGGTGAAATCTCCGAGCTTAACTCGGAAACTGCCGTTGATACTATCTGTCTTGAATATTGTGGAGGTGAGCGGAATATGTCATGTAGCGGTGAAATGCTTAGATATGACATAGAACACCAATTGCGAAGGCAGCTCGCTACACATATATTGACTCTGAGGCACGAAAGCGTGGGGATCAAACAGGA	k__Bacteria	p__Bacteroidota	c__Bacteroidia	o__Chitinophagales	f__Chitinophagaceae	g__Flavisolibacter	Unclassified	[ASV344] g__Flavisolibacter	0	0	0.592947	0	0.052521	0	0	0	0	0.114143	0
GTTGCTCGGAATTACTGGGCGTAAAGGGAGCGTAGGCGGACATTTAAGTCAGGGGTGAAATCCCAGAGCTCAACTCTGGAACTGCCTTTGATACTGGATGTCTTGAGTGTGAGAGAGGTAAGTGGAACTCCGAGTGTAGAGGTGAAATTCGTAGATATTCGGAAGAACACCAGTGGCGAAGGCGACTTACTGGCTCATTACTGACGCTGAGGCTCGAAAGCGTGGGGAGCAAACAGGA	k__Bacteria	p__Proteobacteria	c__Alphaproteobacteria	o__Caulobacterales	f__Caulobacteraceae	g__Brevundimonas	Unclassified	[ASV345] g__Brevundimonas	0.0319387	0	0.0208052	0.112509	0.0735294	0.0311462	0.0312142	0.0418191	0.0103648	0.0103767	0.104145
GTTATCCGGAATTATTGGGCGTAAAGAGCTCGTAGGCGGTTTGTCGCGTCTGCTGTGAAATCCGGAGGCTCAACCTCCGGCCTGCAGTGGGTACGGGCAGACTAGAGTGCGGTAGGGGAGATTGGAATTCCTGGTGTAGCGGTGGAATGCGCAGATATCAGGAGGAACACCGATGGCGAAGGCAGATCTCTGGGCCGTAACTGACGCTGAGGAGCGAAAGGGTGGGGAGCAAACAGGC	k__Bacteria	p__Actinobacteriota	c__Actinobacteria	o__Micrococcales	f__Microbacteriaceae	g__Microbacterium	Unclassified	[ASV346] g__Microbacterium	0	0	0	0	0	0	0	0	0	0	0
GTTGTCCGGAATTATTGGGCGTAAAGGGCTCGTAGGCGGTCTGTTGCGTCAGGAGTGAAAACTCGGGGCTTAACCCCGAGCCTGCTTCTGATACGGGCAGACTAGAGGTATGCAGGGGAGAACGGAATTCCTGGTGTAGCGGTGAAATGCGCAGATATCAGGAGGAACACCGGTGGCGAAGGCGGTTCTCTGGGCATTACCTGACGCTGAGGAGCGAAAGTGTGGGGAGCGAACAGGA	k__Bacteria	p__Actinobacteriota	c__Actinobacteria	o__Propionibacteriales	f__Nocardioidaceae	g__Marmoricola	Unclassified	[ASV347] g__Marmoricola	0.0745236	0.0207125	0.0104026	0.0306843	0.052521	0.124585	0	0.0418191	0	0.103767	0.0312435
GTTGTCCGGAATTATTGGGCGTAAAGGGCTCGCAGGCGGTTTCTTAAGTCTGATGTGAAAGCCCCCGGCTCAACCGGGGAGGGTCATTGGAAACTGGGAAACTTGAGTGCAGAAGAGGAGAGTGGAATTCCACGTGTAGCGGTGAAATGCGTAGAGATGTGGAGGAACACCAGTGGCGAAGGCGACTCTCTGGTCTGTAACTGACGCTGAGGAGCGAAAGCGTGGGGAGCGAACAGGA	k__Bacteria	p__Firmicutes	c__Bacilli	o__Bacillales	f__Bacillaceae	g__Bacillus	Unclassified	[ASV348] g__Bacillus	0	0	0	0	0	0	0.041619	0	0	0	0
GTTGTCCGGAATTATTGGGCGTAAAGAGCTCGTAGGCGGCTTGTTGCGTCGGTTGTGAAAGCCCGGGGCTTAACCCCGGGTCTGCAGTCGATACGGGCAGGCTAGAGTGTGGTAGGGGAGATCGGAATTCCTGGTGTAGCGGTGAAATGCGCAGATATCAGGAGGAACACCGGTGGCGAAGGCGGATCTCTGGGCCATTACTGACGCTGAGGAGCGAAAGCGTGGGGAGCGAACAGGA	k__Bacteria	p__Actinobacteriota	c__Actinobacteria	o__Streptomycetales	f__Streptomycetaceae	g__Streptomyces	Unclassified	[ASV349] g__Streptomyces	0.0532311	0.0103563	0	0.204562	0.0210084	0	0	0.418191	0.0310945	0.03113	0
GTTGTTCGGAATTACTGGGCGTAAAGCGCACGTAGGCGGATATTTAAGTTAGGGGTGAAATCCCAGGGCTCAACCCTGGAACTGCCTCTAATACTGGGTATCTCGAGTCCGAGAGAGGTGAGTGGAATTCCGAGTGTAGAGGTGAAATTCGTAGATATTCGGAGGAACACCAGTGGCGAAGGCGGCTCACTGGCTCGGTACTGACGCTGAGGTGCGAAAGCGTGGGGAGCAAACAGGA	k__Bacteria	p__Proteobacteria	c__Alphaproteobacteria	o__Rhizobiales	f__Rhizobiaceae	Unclassified	Unclassified	[ASV350] f__Rhizobiaceae	0.0319387	0.08285	0	0.0306843	0.0420168	0.0311462	0.041619	0.0313643	0.0207297	0.0933901	0.0312435
GTTGTTCGGAATTACTGGGCGTAAAGGGCGTGTAGGCGGTTTGCCAAGTCAGGCGTGAAAGCCCCGGGCTTAACCTGGGAACAGCGTTTGAGACTGGCAGGCTAGAGGTTGGAAGAGGAGAGTGGAATTCCCAGTGTAGAGGTGAAATTCGTAGATATTGGGAAGAACACCAGTGGCGAAGGCGGCTCTCTGGTCCACACCTGACGCTGAGGCGCGAAAGCGTGGGGAGCAAACAGGA	k__Bacteria	p__Proteobacteria	c__Alphaproteobacteria	Unclassified	Unclassified	Unclassified	Unclassified	[ASV351] c__Alphaproteobacteria	0.0532311	0.0207125	0.0936232	0	0	0	0.0728332	0.125457	0.0829187	0.0207533	0.0312435
GTTATCCGGAATTATTGGGCGTAAAGAGCTCGTAGGCGGTTTGTCGCGTCTGCTGTGAAAACTGGGGGCTCAACCCCCAGCCTGCAGTGGGTACGGGCAGACTAGAGTGCGGTAGGGGAGATTGGAATTCCTGGTGTAGCGGTGGAATGCGCAGATATCAGGAGGAACACCGATGGCGAAGGCAGATCTCTGGGCCGTAACTGACGCTGAGGAGCGAAAGCATGGGGAGCGAACAGGA	k__Bacteria	p__Actinobacteriota	c__Actinobacteria	o__Micrococcales	f__Microbacteriaceae	Unclassified	Unclassified	[ASV352] f__Microbacteriaceae	0.0425849	0.0207125	0.0312077	0.0409123	0	0.0519103	0.0312142	0.0418191	0.0518242	0.0933901	0.0104145
GTTAATCGGATTTATTGGGCGTAAAGGGCGCGTAGGCGGAAAGGCAAGTTGGATGTGAAATCCCGGGGCTCAACCCCGGACACGCATCCAAAACTATCTTTCTAGAGGATGAGCGGAGAAAAGGGAATTCCACGTGTAGCGGTGGAATGCGTAGATATGTGGAAGAACACCGGTGGCGAAGGCGCTTTTCTAGCTTATTCCTGACGCTCAGGCGCGAAAGCGGGGGGAGCAAACAGGA	k__Bacteria	p__Verrucomicrobiota	c__Chlamydiae	o__Chlamydiales	f__Chlamydiaceae	g__Chlamydia	Unclassified	[ASV353] g__Chlamydia	0.095816	0.0724938	0.0416103	0.0306843	0.0735294	0.0622924	0.0208095	0.0522739	0.0621891	0	0.041658
GTTAATCGGAATTACTGGGCGTAAAGAGTGCGTAGGCGGTTCGTTATGTCTGCTGTGAAAGCCCCGGGCTTAACCCGGGAATGGCAGTGGAAACTGGCGGGCTTGAGTGTGGCAGAGGGGGGTGGAATTCCGCGTGTAGCAGTGAAATGCGTAGAGATGCGGAGGAACACCGATGGCGAAGGCAGCCCCCTGGGCTAACACTGACGCTGAGGCACGAAAGCGTGGGGAGCAAACAGGA	k__Bacteria	p__Proteobacteria	c__Gammaproteobacteria	o__Burkholderiales	f__SC-I-84	g__SC-I-84	Unclassified	[ASV354] g__SC-I-84	0.0425849	0.041425	0.0520129	0.0613685	0	0.0415282	0.0208095	0	0.0103648	0.0415067	0.0312435
GTTGCTCGGAATTACTGGGCGTAAAGGGCGCGTAGGCGGACAGTTTAGTCAGAGGTGAAAGCCCAGGGCTCAACCTTGGAACTGCCTTTGATACTGGCTGTCTTGAGTACGGGAGAGGTGAGTGGAACTCCGAGTGTAGAGGTGAAATTCGTAGATATTCGGAAGAACACCAGTGGCGAAGGCGACTCACTGGCCCGTTACTGACGCTGAGGCGCGAAAGCGTGGGGAGCAAACAGGA	k__Bacteria	p__Proteobacteria	c__Alphaproteobacteria	o__Caulobacterales	f__Caulobacteraceae	g__Phenylobacterium	Unclassified	[ASV355] g__Phenylobacterium	0	0.0932063	0.0416103	0	0.0735294	0.0311462	0.0728332	0	0.0207297	0.03113	0
GTTGTTCGGAATTACTGGGCGTAAAGCGTATGCAGGCGGACTTTTAAGTCGGGGGTGAAATCCCGAGGCTCAACCTCGGAACTGCCTTCGATACTGAAAGTCTTGAGTCCGGGAGAGGTGAGTGGAACTGCGAGTGTAGAGGTGAAATTCGTAGATATTCGCAAGAACACCAGTGGCGAAGGCGGCTCACTGGCCCGGTACTGACGCTGAGATACGAAAGCGTGGGGAGCAAACAGGA	k__Bacteria	p__Proteobacteria	c__Alphaproteobacteria	o__Rhizobiales	Unclassified	g__Bauldia	Unclassified	[ASV356] g__Bauldia	0.0212925	0.0207125	0.0416103	0.0204562	0.0420168	0.0207641	0.0312142	0.0418191	0.0414594	0.0518834	0.041658
GTTGTTCGGATTTACTGGGCGTAAAGCGCACGTAGGCGGATCGTTAAGTCAGGGGTGAAATCCTGGAGCTCAACTCCAGAACTGCCCTTGATACTGGCGATCTCGAGTCCGGAAGAGGTGAGTGGAACTCCTAGTGTAGAGGTGGAATTCGTAGATATTAGGAAGAACACCAGTGGCGAAGGCGGCTCACTGGTCCGGTACTGACGCTGAGGTGCGAAAGCGTGGGGAGCAAACAGGA	k__Bacteria	p__Proteobacteria	c__Alphaproteobacteria	o__Rhizobiales	f__Devosiaceae	g__Devosia	Unclassified	[ASV357] g__Devosia	0.0532311	0	0.135234	0.0102281	0.0105042	0.0415282	0.0728332	0.0418191	0.0518242	0	0
GTTGTCCGGAATTATTGGGCGTAAAGAGCTCGTAGGCGGTTTGTCGCGTCTGCTGTGAAATCCCAGGGCTTAACCCTGGGCCTGCAGTGGGTACGGGCAAACTAGAGTGCGGTAGGGGAGATCGGAATTCCTGGTGTAGCGGTGAAATGCGCAGATATCAGGAGGAACACCGGTGGCGAAGGCGGATCTCTGGGCCGTAACTGACGCTGAGGAGCGAAAGCATGGGTAGCGAACAGGA	k__Bacteria	p__Actinobacteriota	c__Actinobacteria	o__Kineosporiales	f__Kineosporiaceae	g__Angustibacter	Unclassified	[ASV358] g__Angustibacter	0.0319387	0	0.104026	0.0102281	0	0.0415282	0.0520237	0.0522739	0.0207297	0.0207533	0.0104145
GTTGTCCGGAATGATTGGGCGTAAAGCGCACGTAGGCGGTTCTTTAAGTCTCATGGTGAAAGGCTGGGGCTCAACCCCAAGCAAGCCGGGGATACTGGAGGACTGGAGACAGGTAGAGGCCAGCGGAATTCCGGGTGTAGCGGTGGAATGCGTAGAGATCCGGAAGAACACCGGAGGCGAAGGCGGCTGGCTGGACCTGATCTGACGCTGAGGTGCGAAAGCGTGGGGAGCGAACAGGA	k__Bacteria	p__Gemmatimonadota	c__Longimicrobia	o__Longimicrobiales	f__Longimicrobiaceae	g__Longimicrobiaceae	Unclassified	[ASV359] g__Longimicrobiaceae	0.0638774	0	0.0312077	0.0306843	0.052521	0.0207641	0.0312142	0.0313643	0.0103648	0.03113	0.0520725
GTTAATCGGAATTACTGGGCGTAAAGTGTGCGCAGGCGGCCGCGCAAGTCGAGTGTGAAAGCCCCGGGCTTAACTTGGGAATTGCGCTCGAAACTACGTGGCTGGAGTGTGGCAGAGGAAGGTGGAATTCCACGTGTAGCGGTGAAATGCGTAGAGATGTGGAGGAACACCGATGGCGAAGGCAGCCTTCTGGGCCAACACTGACGCTCATGCACGAAAGCGTGGGGAGCAAACAGGA	k__Bacteria	p__Proteobacteria	c__Gammaproteobacteria	o__Burkholderiales	f__Nitrosomonadaceae	g__MND1	Unclassified	[ASV360] g__MND1	0.0425849	0.0103563	0.0520129	0.0204562	0	0.0207641	0	0.0522739	0.0621891	0.0415067	0.0312435
GTTGTCCGGAATTACTGGGCGTAAAGAGCTCGTAGGTGGTTTGTCGCGTCGTCTGTGAAATCCCGGGGCTTAACTTCGGGCGTGCAGGCGATACGGGCATAACTAGAGTGCTGTAGGGGAGACTGGAATTCCTGGTGTAGCGGTGAAATGCGCAGATATCAGGAGGAACACCGATGGCGAAGGCAGGTCTCTGGGCAGTTACTGACGCTGAGGAGCGAAAGCATGGGTAGCGAACAGGA	k__Bacteria	p__Actinobacteriota	c__Actinobacteria	o__Corynebacteriales	f__Corynebacteriaceae	g__Corynebacterium	Unclassified	[ASV361] g__Corynebacterium	0.0319387	0	0.0104026	0.0204562	0.0735294	0.0519103	0	0.115003	0.0414594	0	0.0104145
GTTGTCCGGATTTACTGGGCGTAAAGGGCGCGCAGGCGGTCTGTTTAGTCTAGGGTGAAAGCTCCCGGCTCAACTGGGAGAGGTCCTTGGATACTGGCAGACTCGAGGGATGCAGAGGAAAGTGGAATTCCCGGTGTAGTGGTGATATGCGTAGATATCGGGAGGAACACCAGTGGCGAAGGCGGCTTTCTGGGCATTACCTGACGCTGAGGCGCGAAAGCGTGGGGAGCGAACCGGA	k__Bacteria	p__Chloroflexi	c__Dehalococcoidia	o__S085	f__S085	g__S085	Unclassified	[ASV362] g__S085	0.0638774	0.041425	0.0624155	0.0306843	0.0315126	0.0103821	0	0	0.0310945	0.0726367	0.0312435
GTTGTCCGGATTTATTGGGCGTAAAGAGCTCGTAGGCGGTTCGGTAAGTCGGGTGTGAAAACTCAGGGCTCAACCCTGAGACGCCACCCGATACTGCTGTGACTCGAGTCCGGTAGGGGAGCATGGAATTCCTGGTGTAGCGGTGAAATGCGCAGATATCAGGAGGAACACCAGTGGCGAAGGCGGTGCTCTGGGCCGGAACTGACGCTGAGGAGCGAAAGCGTGGGTAGCAAACAGGA	k__Bacteria	p__Actinobacteriota	c__Acidimicrobiia	o__Microtrichales	f__Ilumatobacteraceae	Unclassified	Unclassified	[ASV363] f__Ilumatobacteraceae	0.0319387	0.0621375	0.0312077	0	0.0105042	0.0311462	0.0104047	0.0104548	0.0207297	0.0415067	0.166632
GTTGTCCGGATTTATTGGGCGTAAAGAGCTCGTAGGTGGTTCGATAAGTCGGGTGTGAAACCTCCAGGCTCAACCTGGAGACGCCACCCGATACTGTCGTGACTAGAGTCCAGTAGGGGAGCGTGGAATTCCTGGTGTAGCGGTGAAATGCGCAGATATCAGGAGGAACACCAGCGGCGAAGGCGGCGCTCTGGGCTGGCACTGACACTGAGGAGCGAAAGCGTGGGGAGCGAACAGGA	k__Bacteria	p__Actinobacteriota	c__Acidimicrobiia	o__Microtrichales	f__Iamiaceae	g__Iamia	Unclassified	[ASV364] g__Iamia	0.0212925	0.041425	0.0416103	0.0409123	0.0630252	0.0622924	0.0104047	0	0	0.12452	0.020829
GTTGTTCGGAATTACTGGGCGTAAAGGGCGCGTAGGCGGCCTGTTTAGTCAGAAGTGAAAGCCCCGGGCTCAACCTGGGAATAGCTTTTGATACTGGCAGGCTTGAGTTCCGGAGAGGATGGTGGAATTCCCAGTGTAGAGGTGAAATTCGTAGATATTGGGAAGAACACCGGTGGCGAAGGCGGCCATCTGGACGGACACTGACGCTGAGGCGCGAAAGCGTGGGGAGCAAACAGGA	k__Bacteria	p__Proteobacteria	c__Alphaproteobacteria	o__Azospirillales	f__Azospirillaceae	g__Azospirillum	Unclassified	[ASV365] g__Azospirillum	0	0	0	0.153421	0	0.0311462	0	0	0	0	0
GTTATCCGGAATTATTGGGCGTAAAGAGCTCGTAGGCGGTTTGTCGCGTCTGCTGTGAAATCCCGAGGCTCAACCTCGGGTCTGCAGTGGGTACGGGCAGACTAGAGTGCGGTAGGGGAGATTGGAATTCCTGGTGTAGCGGTGGAATGCGCAGATATCAGGAGGAACACCGATGGCGAAGGCAGATCTCTGGGCCGTAACTGACGCTGAGGAGCGAAAGGGTGGGGAGCAAACAGGC	k__Bacteria	p__Actinobacteriota	c__Actinobacteria	o__Micrococcales	f__Microbacteriaceae	g__Microbacterium	Unclassified	[ASV366] g__Microbacterium	0.0638774	0	0	0	0	0.0830565	0	0	0	0	0.551968
GTTGTCCGGAATTATTGGGCGTAAAGCGCGCGCAGGCGGCCTTGTAAGTCTGTTGTTTAAACTTGGGGCTCAACCCCAAGTCGCAATGGAAACTGCAAAGCTTGAGTGCAGAAGAGGAAAGTGGAATTCCACGTGTAGCGGTGAAATGCGTAGAGATGTGGAGGAACACCAGTGGCGAAGGCGACTTTCTGGGCTGTAACTGACGCTGAGGCGCGAAAGCGTGGGGAGCAAACAGGA	k__Bacteria	p__Firmicutes	c__Bacilli	o__Paenibacillales	f__Paenibacillaceae	g__Paenibacillus	Unclassified	[ASV367] g__Paenibacillus	0	0.08285	0	0	0.577731	0.0622924	0	0	0	0	0
GTTGTCCGGAATTATTGGGCGTAAAGAGCTCGTAGGCGGTTTGTCGCGTCTGCTGTGAAATCCCGAGGCTCAACCTCGGGCCTGCAGTGGGTACGGGCAGACTAGAGTGCGGTAGGGGAGATTGGAATTCCTGGTGTAGCGGTGGAATGCGCAGATATCAGGAGGAACACCGATGGCGAAGGCAGATCTCTGGGCCGTAACTGACGCTGAGGAGCGAAAGCGTGGGGAGCGAACAGGA	k__Bacteria	p__Actinobacteriota	c__Actinobacteria	o__Micrococcales	f__Microbacteriaceae	g__Leifsonia	Unclassified.	[ASV368] g__Leifsonia	0.106462	0.0621375	0.104026	0	0	0.0207641	0	0	0.0518242	0.0103767	0.0937305
GTTGTCCGGATTTATTGGGTTTAAAGGGTGCGTAGGCGGCTTTTTAAGTCAGTGCTGAAATATCCCGGCTTAACCGGGAGGGTGGCATTGATACTGGAAGGCTTGAGTGAAGTCGAAGTAGGCGGAATTGACGGTGTAGCGGTGAAATGCTTAGATATCGTCAAGAACACCGATAGTGTAGACAGTTTACTAGGCTTTAACTGACGCTGAGGCACGAAAGTGTGGGGATCAAACAGGA	k__Bacteria	p__Bacteroidota	c__Bacteroidia	o__Cytophagales	f__Microscillaceae	Unclassified	Unclassified	[ASV369] f__Microscillaceae	0	0	0.156039	0.0204562	0.052521	0	0.041619	0.0627287	0.0103648	0.0830134	0.104145
GTTGTCCGGAATTATTGGGCGTAAAGGGCTCGTAGGCGGTTTGTCGCGTCGGGAGTGAAAACACTGGGCTTAACTCAGTGCTTGCTTCCGATACGGGCAGACTAGAGGTATGCAGGGGAGAACGGAATTCCTGGTGTAGCGGTGAAATGCGCAGATATCAGGAGGAACACCGGTGGCGAAGGCGGTTCTCTGGGCATTACCTGACGCTGAGGAGCGAAAGTGTGGGGAGCGAACAGGA	k__Bacteria	p__Actinobacteriota	c__Actinobacteria	o__Propionibacteriales	f__Nocardioidaceae	g__Nocardioides	Unclassified	[ASV370] g__Nocardioides	0.138401	0	0.0728181	0.0306843	0.0210084	0.124585	0.0104047	0.0313643	0.0103648	0.0207533	0.020829
GTTGTCCGGAATTATTGGGCGTAAAGGGCTCGTAGGCGGTTTGTCGCGTCGGGAGTGAAAACATCTGGCTTAACTGGGTGCTTGCTTTCGATACGGGCAGACTGGAGGTATGCAGGGGAGAACGGAATTCCTGGTGTAGCGGTGAAATGCGCAGATATCAGGAGGAACACCGGTGGCGAAGGCGGTTCTCTGGGCATGACCTGACGCTGAGGAGCGAAAGTGTGGGGAGCGAACAGGA	k__Bacteria	p__Actinobacteriota	c__Actinobacteria	o__Propionibacteriales	f__Nocardioidaceae	g__Nocardioides	Unclassified	[ASV371] g__Nocardioides	0.202278	0	0.0520129	0.0306843	0.0420168	0.0934385	0	0	0.0414594	0.0207533	0.0312435
GTTGTCCGGAATTATTGGGCGTAAAGAGCTCGTAGGCGGCTGGTCGCGTCTGTCGTGAAATCCTCTGGCTTAACTGGGGGCTTGCGGTGGGTACGGGCCGGCTTGAGTGCGGTAGGGGAGACTGGAACTCCTGGTGTAGCGGTGGAATGCGCAGATATCAGGAAGAACACCGGTGGCGAAGGCGGGTCTCTGGGCCGTTACTGACGCTGAGGAGCGAAAGCGTGGGGAGCGAACAGGA	k__Bacteria	p__Actinobacteriota	c__Actinobacteria	o__Actinomycetales	f__Actinomycetaceae	g__Actinomyces	Unclassified	[ASV372] g__Actinomyces	0.0425849	0	0.0208052	0	0.136555	0.0207641	0.0208095	0.125457	0	0.0207533	0.0729015
GTTGTCCGGAATCATTGGGCGTAAAGCGCGTGTAGGCGGCTTGGTAAGTCTGGTGTGAAAACTTGGGGCTCAACCCCAAGCCTGCACTGGAAACTGCCTCGCTTGAGTCCGGGAGGGGAGAGCGGAATTCCTAGTGTAGCGGTGAAATGCGCAGATATTAGGAAGAACACCGGTGGCGAAGGCGGCTCTCTGGAACGGTACTGACGCTGAGACGCGAAAGCGTGGGGAGCGAACAGGA	k__Bacteria	p__Actinobacteriota	c__Thermoleophilia	o__Gaiellales	Unclassified	Unclassified	Unclassified	[ASV373] o__Gaiellales	0.0851698	0	0.0312077	0.0715966	0.0630252	0.0415282	0	0.0418191	0	0	0
GTTATCCGGATTCACTGGGTTTAAAGGGTGCGTAGGAGGATAGGTAAGTCAGTGGTGAAATCTCCGGGCTTAACTCGGAAACTGCCGTTGATACTATTTATCTTGAATTCTGTGGAGGTGAGCGGAATATGTCATGTAGCGGTGAAATGCTTAGATATGACATAGAACACCAATTGCGAAGGCAGCTCACTACACAGCGATTGACTCTGAGGCACGAAAGCGTGGGGATCAAACAGGA	k__Bacteria	p__Bacteroidota	c__Bacteroidia	o__Chitinophagales	f__Chitinophagaceae	g__Flavisolibacter	Unclassified	[ASV374] g__Flavisolibacter	0.0319387	0	0.0208052	0.0409123	0.052521	0.0207641	0.041619	0.0418191	0.0518242	0.03113	0.0104145
GTTGCTCGGAATTACTGGGCGTAAAGGGCGCGTAGGCGGACAGTTTAGTCAGAGGTGAAAGCCCAGGGCTCAACCTTGGAATTGCCTTTGATACTGACTGTCTTGAGTACGGGAGAGGTGTGTGGAACTCCGAGTGTAGAGGTGAAATTCGTAGATATTCGGAAGAACACCAGTGGCGAAGGCGACACACTGGCCCGTTACTGACGCTGAGGCGCGAAAGCGTGGGGAGCAAACAGGA	k__Bacteria	p__Proteobacteria	c__Alphaproteobacteria	o__Caulobacterales	f__Caulobacteraceae	Unclassified	Unclassified	[ASV375] f__Caulobacteraceae	0.159693	0	0	0	0.0105042	0.0519103	0	0	0.0103648	0	0.0104145
GTTGTCCGGAATTATTGGGCGTAAAGGGCTCGTAGGCGGTTTGTCGCGTCGGGAGTGAAAACCATGGGCTTAACTCATGGCTTGCTTTCGATACGGGCAGACTAGAGGTATGCAGGGGAGAACGGAATTCCTGGTGTAGCGGTGAAATGCGCAGATATCAGGAGGAACACCGGTGGCGAAGGCGGTTCTCTGGGCATTACCTGACGCTGAGGAGCGAAAGTGTGGGGAGCGAACAGGA	k__Bacteria	p__Actinobacteriota	c__Actinobacteria	o__Propionibacteriales	f__Nocardioidaceae	g__Nocardioides	Unclassified	[ASV376] g__Nocardioides	0.138401	0.0621375	0.0936232	0.0613685	0	0.0830565	0	0.0313643	0	0	0
GTTGCTCGGAATCACTGGGCGTAAAGCGCACGTAGGCGGGTTGCTAAGTCAGGGGTGAAATCCCGGAGCTCAACTCCGGAACTGCCTTTGATACTGGCAACCTTGAGTCCGGGAGAGGTGAGTGGAACTGCGAGTGTAGAGGTGAAATTCGTAGATATTCGCAAGAACACCAGTGGCGAAGGCGGCTCACTGGCCCGGTACTGACGCTGAGGTGCGAAAGCGTGGGGAGCAAACAGGA	k__Bacteria	p__Proteobacteria	c__Alphaproteobacteria	o__Rhizobiales	f__Xanthobacteraceae	Unclassified	Unclassified	[ASV377] f__Xanthobacteraceae	0.0212925	0.0207125	0.0416103	0.0306843	0.0105042	0.0103821	0.0728332	0.0522739	0.0207297	0.03113	0.020829
GTTAATCGGAATTACTGGGCGTAAAGCGTGCGCAGGCGGTTATGCAAGACAGATGTGAAATCCCCGGGCTCAACCTGGGAACTGCATTTGTGACTGCATAGCTGGAGTGCGGCAGAGGGGGATGGAATTCCGCGTGTAGCAGTGAAATGCGTAGATATGCGGAGGAACACCGATGGCGAAGGCAATCCCCTGGGCCTGCACTGACGCTCATGCACGAAAGCGTGGGGAGCAAACAGGA	k__Bacteria	p__Proteobacteria	c__Gammaproteobacteria	o__Burkholderiales	f__Comamonadaceae	Unclassified	Unclassified	[ASV378] f__Comamonadaceae	0	0	0	0	0.315126	0.0415282	0.0208095	0	0.0310945	0	0
GTTGTCCGGATTTATTGGGTTTAAAGGGTGCGTAGGCGGCCCTGTAAGTCAGTGCTGAAATATCCCGGCTTAACCGGGAGGGTGGCATTGATACTGCAGGGCTTGAGTAAAGTTGAGGTAGGCGGAATTGACGGTGTAGCGGTGAAATGCTTAGATATCGTCAAGAACACCGATAGTGAAGACAGTTTACTAAGCTTTAACTGACGCTGAGGCACGAAAGTGTGGGGATCAAACAGGA	k__Bacteria	p__Bacteroidota	c__Bacteroidia	o__Cytophagales	f__Microscillaceae	Unclassified	Unclassified	[ASV379] f__Microscillaceae	0	0.0724938	0	0	0.0105042	0.0207641	0	0	0.165837	0.0415067	0.0729015
ATTATCCGGAGTGACTGGGCGTAAAGAGTTGCGTAGGCGGTTAGTTAAGTGAATAGTGAAACCTGGTGGCTCAACCATTCAGACTATTATTCAAACTGGCTAACTCGAGAGTAGCAGAGGTAACTGGAATTTCTTGTGTAGGAGTGAAATCCGTAGATATAAGAAGGAACACCAATGGCGTAGGCAGGTTACTGGGCTATTTCTGACGCTAAGGCACGAAAGCGTGGGGAGCGAACCGGA	k__Bacteria	p__Patescibacteria	c__Saccharimonadia	o__Saccharimonadales	f__Saccharimonadaceae	g__TM7x	Unclassified	[ASV380] g__TM7x	0.149047	0	0	0	0	0	0.0624285	0	0.0310945	0	0
GTTAATCGGAATTACTGGGCGTAAAGGGCGCGTAGGCGGTATATTAAGTTAGATGTGAAATCCCTGGGCTTAACCTAGGAACTGCATCTAAGACTGATAAGCTAGAGTGCGGTAGAGGATAGTGGAATTTCCGGTGTAGCGGTGAAATGCGTAGATATCGGAAGGAACACCAGTGGCGAAGGCGGCTATCTGGACTGACACTGACGCTGAGGCGCGAGAGCGTGGGGAGCAAACAGGA	k__Bacteria	p__Proteobacteria	c__Gammaproteobacteria	o__Diplorickettsiales	f__Diplorickettsiaceae	Unclassified	Unclassified	[ASV381] f__Diplorickettsiaceae	0.0425849	0.041425	0	0	0.0420168	0.0207641	0.0312142	0.0104548	0.0310945	0.0103767	0.114559
GTTATCCGGATTTACTGGGTTTAAAGGGTGCGTAGGTGGGTTGGTAAGTCCGTGGTGAAATCCCCGAGCTTAACTCGGGAACTGCCGTGGATACTATCAACCTTGAATACTGTGGAGGTCAGCGGAATATGTCATGTAGCGGTGAAATGCTTAGATATGACATAGAACACCAATTGCGAAGGCAGCTGGCTACACAAATATTGACACTGAGGCACGAAAGCGTGGGGATCAAACAGGA	k__Bacteria	p__Bacteroidota	c__Bacteroidia	o__Chitinophagales	f__Chitinophagaceae	g__Terrimonas	Unclassified	[ASV382] g__Terrimonas	0	0	0.0208052	0	0	0.0103821	0	0	0	0.03113	0.197875
GTTGTTCGGATTTACTGGGCGTAAAGCGCACGTAGGCGGATTGTTAAGTTAGAGGTGAAATCCCAGGGCTCAACCCTGGAACTGCCTTTAATACTGGCAATCTAGAGTCCGGAAGAGGTGAGTGGAACTCCTAGTGTAGAGGTGGAATTCGTAGATATTAGGAAGAACACCAGTGGCGAAGGCGGCTCACTGGTCCGGTACTGACGCTGAGGTGCGAAAGCGTGGGGAGCAAACAGGA	k__Bacteria	p__Proteobacteria	c__Alphaproteobacteria	o__Rhizobiales	f__Devosiaceae	Unclassified	Unclassified	[ASV383] f__Devosiaceae	0	0	0.145636	0.0715966	0.052521	0.0415282	0.0104047	0.0731835	0.0621891	0.0518834	0.0312435
GTTATCCGGATTCACTGGGTTTAAAGGGTGTGTAGGCGGACTGTTAAGTCAGTGGTGAAATCTCCGGGCTCAACCCGGAAACTGCCGTTGATACTATCAGTCTTGAATTCTGTTGAGGTGGGCGGAATACATCATGTAGCGGTGAAATGCTTAGATATGATGTAGAACACCGATTGCGAAGGCAGCTCACTAAGCAGCGATTGACGCTGAGGCACGAAAGCGTGGGGATCAAACAGGA	k__Bacteria	p__Bacteroidota	c__Bacteroidia	o__Chitinophagales	f__Chitinophagaceae	g__Edaphobaculum	Unclassified	[ASV384] g__Edaphobaculum	0.0212925	0	0.0104026	0	0.0210084	0	0	0	0	0.0726367	0.135388
GTTGTTCGGATTTACTGGGCGTAAAGCGCGTGTAGGCGGGTCGTTAAGTTGGGGGTGAAATCCCGGAGCTCAACTCCGGAACTGCCTTCAAAACTGGCGACCTGGACCTAAGTAGAGGCAAGTGGAATTGCGAGTGTAGAGGTGAAATTCGTAGATATTCGCAGGAACACCAGTGGCGAAGGCGACTTGCTGGACTTATGGTGACGCTGAGACGCGAAAGCGTGGGGAGCAAACAGGA	k__Bacteria	p__Proteobacteria	c__Alphaproteobacteria	o__Caulobacterales	f__Hyphomonadaceae	g__SWB02	Unclassified	[ASV385] g__SWB02	0.0425849	0.0103563	0.0312077	0	0.0210084	0.0726744	0.0104047	0.0522739	0.0207297	0.0207533	0.041658
GTTGTCCGGAATTATTGGGCGTAAAGGGCTCGTAGGCGGTTTGTCGCGTCGGGAGTGAAAACCAGGTGCTTAACACCTGGCTTGCTTTCGATACGGGCAGACTAGAGGTATGCAGGGGAGAACGGAATTCCTGGTGTAGCGGTGAAATGCGCAGATATCAGGAGGAACACCGGTGGCGAAGGCGGTTCTCTGGGCATGACCTGACGCTGAGGAGCGAAAGTGTGGGGAGCGAACAGGA	k__Bacteria	p__Actinobacteriota	c__Actinobacteria	o__Propionibacteriales	f__Nocardioidaceae	g__Nocardioides	Unclassified	[ASV386] g__Nocardioides	0.0319387	0	0.0312077	0.0409123	0.0735294	0.0934385	0	0.0209096	0.0103648	0.03113	0.062487
GTTGTCCGGAATTATTGGGCGTAAAGGGCTCGTAGGCGGTTTGTCGCGTCGGGAGTGAAAACATCCAGCTTAACTGGGTGCTTGCTTTCGATACGGGCAGACTTGAGGTATGCAGGGGAGAATGGAATTCCTGGTGTAGCGGTGAAATGCGCAGATATCAGGAGGAACACCGGTGGCGAAGGCGGTTCTCTGGGCATTACCTGACGCTGAGGAGCGAAAGTGTGGGGAGCGAACAGGA	k__Bacteria	p__Actinobacteriota	c__Actinobacteria	o__Propionibacteriales	f__Nocardioidaceae	g__Nocardioides	Unclassified	[ASV387] g__Nocardioides	0.0319387	0.0103563	0.0208052	0.0613685	0.0315126	0.0934385	0	0	0.0621891	0.0103767	0.0104145
GTTGTTCGGAATTACTGGGCGTAAAGCGCACGTAGGCGGACCAGAAAGTTGGGGGTGAAATCCCGGGGCTCAACCTCGGAACTGCCTTCAAAACTATTGGTCTGGAGTTCGAGAGAGGTGAGTGGAATTCCGAGTGTAGAGGTGAAATTCGTAGATATTCGGAGGAACACCAGTGGCGAAGGCGGCTCACTGGCTCGATACTGACGCTGAGGTGCGAAAGCGTGGGGAGCAAACAGGA	k__Bacteria	p__Proteobacteria	c__Alphaproteobacteria	o__Rhodobacterales	f__Rhodobacteraceae	g__Paracoccus	Unclassified	[ASV388] g__Paracoccus	0	0	0	0	0	0	0	0.135912	0	0	0.385336
GTTGTTCGGAATTACTGGGCGTAAAGCGCGCGCAGGCGGCCATTCAAGTCAGGGGTGAAAGCCCAGAGCTCAACTCTGGAACTGCCCTTGAAACTGTATGGCTTGAGTATGAGAGAGGTGAGTGGAATTCCCAGTGTAGAGGTGAAATTCGTAGATATTGGGAAGAACACCGGTGGCGAAGGCGGCTCACTGGCTCATTACTGACGCTCAGGCGCGACAGCGTGGGGATCAAACAGGA	k__Bacteria	p__Proteobacteria	c__Alphaproteobacteria	o__Micropepsales	f__Micropepsaceae	Unclassified	Unclassified	[ASV389] f__Micropepsaceae	0.0425849	0	0.0104026	0.0511404	0.0630252	0.0103821	0.0520237	0.0627287	0.0310945	0	0
GTTGTCCGGATTTATTGGGTTTAAAGGGTGCGTAGGCGGCCAATTAAGTCAGTGCTGAAATATCCCGGCTTAACCGGGAGGGTGGCATTGATACTGGTTGGCTTGAGTGAAGTCGAAGTAGGCGGAATTGACGGTGTAGCGGTGAAATGCTTAGATATCGTCAAGAACACCGATAGTGTAGACAGTTTACTAGGCTTTAACTGACGCTGAGGCACGAAAGTGTGGGGATCAAACAGGA	k__Bacteria	p__Bacteroidota	c__Bacteroidia	o__Cytophagales	f__Microscillaceae	Unclassified	Unclassified	[ASV390] f__Microscillaceae	0	0	0.156039	0	0	0.0622924	0.083238	0.0731835	0	0.0103767	0.0104145
GTTAATCGGAATTACTGGGCGTAAAGCGCGCGTAGGCGGTTGTGTAAGTTGGATGTGAAAGCCCCGGGCTCAACCTGGGAATTGCATTCAAAACTGCACGGCTAGAGTACGGGAGAGGGGGGTAGAATTCCAGGTGTAGCGGTGAAATGCGTAGAGATCTGGAGGAATACCGATGGCGAAGGCAGCCCCCTGGCCTGATACTGACGCTGAGGTGCGAAAGCATGGGGAGCAAACAGGA	k__Bacteria	p__Proteobacteria	c__Gammaproteobacteria	o__Pseudomonadales	f__Moraxellaceae	g__Cavicella	Unclassified	[ASV391] g__Cavicella	0.0319387	0	0	0.0102281	0.0630252	0	0.0104047	0.0627287	0.0103648	0	0.0104145
GTTAATCGGAATTACTGGGCGTAAAGGGTGCGTAGGTGGTTGATTAAGTTATCTGTGAAATACCCAGGCTTAACCTGGGCAGGTCAGATAATACTGAATAACTAGAGTATGGGAGAGGGTAGTGGAATTTCCGGTGTAGCGGTGAAATGCGTAGAGATCGGAAGGAACACCAGTGGCGAAGGCGGCTACCTGGCCTAATACTGACACTGAGGCACGAAAGCGTGGGGAGCAAACAGGA	k__Bacteria	p__Proteobacteria	c__Gammaproteobacteria	o__Legionellales	f__Legionellaceae	g__Legionella	Unclassified	[ASV392] g__Legionella	0	0	0.0624155	0.0204562	0	0.0207641	0.0208095	0	0.0310945	0.0207533	0.020829
GTTGTTCGGAATTACTGGGCGTAAAGCGCGCGTAGGCGGTTTTTTAAGTCAGAGGTGAAAGCCCGGGGCTCAACCCCGGAATAGCCTTTGAAACTGGAAGACTTGAATCTTGGAGAGGTCAGTGGAATTCCGAGTGTAGAGGTGAAATTCGTAGATATTCGGAAGAACACCAGTGGCGAAGGCGACTGACTGGACAAGTATTGACGCTGAGGTGCGAAAGCGTGGGGAGCAAACAGGA	k__Bacteria	p__Proteobacteria	c__Alphaproteobacteria	o__Sphingomonadales	f__Sphingomonadaceae	g__Sphingopyxis	Unclassified	[ASV393] g__Sphingopyxis	0	0	0	0	0	0	0	0	0	0	0.041658
GTTGTCCGGAATTATTGGGCGTAAAGAGCTCGTAGGCGGCTTGTCGCGTCGGATGTGAAAGCCCGGGGCTTAACCCCGGGTCTGCATTCGATACGGGCAGGCTAGAGTTCGGTAGGGGAGATCGGAATTCCTGGTGTAGCGGTGAAATGCGCAGATATCAGGAGGAACACCGGTGGCGAAGGCGGATCTCTGGGCCGATACTGACGCTGAGGAGCGAAAGCGTGGGGAGCGAACAGGA	k__Bacteria	p__Actinobacteriota	c__Actinobacteria	o__Streptomycetales	f__Streptomycetaceae	g__Streptomyces	Unclassified	[ASV394] g__Streptomyces	0.0532311	0.041425	0	0.0306843	0.052521	0.0207641	0.0104047	0.0313643	0.0621891	0.03113	0.0104145
GTTGTCCGGAATTATTGGGCGTAAAGGGCTCGTAGGCGGTTTGTCACGTCGGGAGTGAAAACTCAGGGCTTAACCCTGAGCCTGCTTCCGATACGGGCAGACTAGAGGTATGCAGGGGAGAACGGAATTCCTGGTGTAGCGGTGAAATGCGCAGATATCAGGAGGAACACCGGTGGCGAAGGCGGTTCTCTGGGCATTACCTGACGCTGAGGAGCGAAAGTGTGGGGAGCGAACAGGA	k__Bacteria	p__Actinobacteriota	c__Actinobacteria	o__Propionibacteriales	f__Nocardioidaceae	g__Nocardioides	Unclassified	[ASV395] g__Nocardioides	0.127755	0	0.0312077	0.0613685	0.0735294	0.0311462	0	0	0.0725539	0	0
GTTGTCCGGATTTATTGGGCGTAAAGAGCTCGTAGGCGGTTCGATAAGTCGGGTGTGAAACCTCCAGGCTCAACCTGGAGACGCCACCCGATACTGTCGTGACTAGAGTCCAGTAGGGGAGCGTGGAATTCCTGGTGTAGCGGTGAAATGCGCAGATATCAGGAGGAACACCAGCGGCGAAGGCGGCGCTCTGGGCTGGCACTGACGCTGAGGAGCGAAAGCGTGGGGAGCGAACAGGA	k__Bacteria	p__Actinobacteriota	c__Acidimicrobiia	o__Microtrichales	f__Iamiaceae	g__Iamia	Unclassified	[ASV396] g__Iamia	0.0532311	0	0.0208052	0.0204562	0.0630252	0.0311462	0	0	0.0103648	0.0207533	0.062487
GTTGTTCGGAATCACTGGGCGTAAAGCGCACGTAGGCGGATTGTTAAGTCAGGGGTGAAATCCCGAGGCTCAACCTCGGAACTGCCTTTGATACTGGCAATCTTCGAGTCCGGGAGAGGTGAGTGGAACTCCGAGTGTAGAGGTGAAATTCGTAGATATTCGGAAGAACACCAGTGGCGAAGGCGGCTCACTGGCCCGGTACTGACGCTGAGGTGCGAAAGCGTGGGGAGCAAACAGGA	k__Bacteria	p__Proteobacteria	c__Alphaproteobacteria	o__Rhizobiales	Unclassified	g__Bauldia	Unclassified	[ASV397] g__Bauldia	0.0425849	0.0310688	0.0208052	0.0613685	0.0420168	0.0415282	0.0208095	0.0104548	0	0.0207533	0.0312435
GTTGTCCGGAATTACTGGGCGTAAAGAGCTCGTAGGTGGTTTGTCGCGTCGTTTGTGGAATACCGCAGCTTAACTGCGGGGTTGCAGGCGATACGGGCATAACTTGAGTGCTGTAGGGGAGACTGGAATTCCTGGTGTAGCGGTGGAATGCGCAGATATCAGGAGGAACACCGATGGCGAAGGCAGGTCTCTGGGCAGTAACTGACGCTGAGGAGCGAAAGCATGGGGAGCGAACAGGA	k__Bacteria	p__Actinobacteriota	c__Actinobacteria	o__Corynebacteriales	f__Corynebacteriaceae	g__Corynebacterium	Unclassified	[ASV398] g__Corynebacterium	0.0106462	0.0103563	0.0312077	0	0.0840336	0.0207641	0	0.094093	0	0.0415067	0.114559
GTTGTTCGGAATTACTGGGCGTAAAGCGTATGCAGGCGGATCGTTAAGTCGGGGGTGAAATCCCGAGGCTCAACCTCGGAACTGCCTTCGATACTGGCGATCTTGAGTCCGGGAGAGGTGAGTGGAACTCCGAGTGTAGAGGTGAAATTCGTAGATATTCGGAAGAACACCAGTGGCGAAGGCGGCTCACTGGCCCGGTACTGACGCTGAGATACGAAAGCGTGGGGAGCAAACAGGA	k__Bacteria	p__Proteobacteria	c__Alphaproteobacteria	o__Rhizobiales	Unclassified	g__Bauldia	Unclassified	[ASV399] g__Bauldia	0.0212925	0	0.0416103	0.0409123	0.0315126	0.0519103	0.041619	0.0209096	0.0103648	0.03113	0.020829
GTTGTTCGGAATTACTGGGCGTAAAGCGCACGTAGGCGGCTTTGTAAGTTAGAGGTGAAAGCCTGGAGCTCAACTCCAGAACTGCCTTTAAGACTGCATCGCTTGAATCCAGGAGAGGTGAGTGGAATTCCGAGTGTAGAGGTGAAATTCGTAGATATTCGGAAGAACACCAGTGGCGAAGGCGGCTCACTGGACTGGTATTGACGCTGAGGTGCGAAAGCGTGGGGAGCAAACAGGA	k__Bacteria	p__Proteobacteria	c__Alphaproteobacteria	o__Sphingomonadales	f__Sphingomonadaceae	g__Sphingomonas	Unclassified	[ASV400] g__Sphingomonas	0.0745236	0.0310688	0.0208052	0.0204562	0.0315126	0.0103821	0	0.094093	0.0310945	0	0.020829
GTTGTCCGGAATCATTGGGCGTAAAGCGCGCGTAGGCGGCCTCATAAGTCCGTTGTGAAAGTCAAAGGCTCAACCTTTGAAAGCCGATGGATACTGTGAGGCTAGAGTTCGGAAGAGGCGAGTGGAATTCCTGGTGTAGCGGTGGAATGCGCAGATATCAGGAGGAACACCAATAGCGAAGGCAGCTCGCTGGGACGATACTGACGCTAAGGCGCGAAAGCGTGGGGAGCGAACAGGA	k__Bacteria	p__Actinobacteriota	c__Thermoleophilia	o__Solirubrobacterales	f__67-14	g__67-14	Unclassified	[ASV401] g__67-14	0.0106462	0.0103563	0	0.0102281	0.0420168	0.0207641	0.0520237	0.0209096	0	0.0415067	0
GTTAATCGGAATTACTGGGCGTAAAGCGCGCGTAGGTGGTTTGTTAAGTTGGATGTGAAATCCCCGGGCTCAACCTGGGAACTGCATTCAAAACTGACAAGCTAGAGTATGGTAGAGGGTGGTGGAATTTCCTGTGTAGCGGTGAAATGCGTAGATATAGGAAGGAACACCAGTGGCGAAGGCGACCACCTGGACTGATACTGACACTGAGGTGCGAAAGCGTGGGGAGCAAACAGGA	k__Bacteria	p__Proteobacteria	c__Gammaproteobacteria	o__Pseudomonadales	f__Pseudomonadaceae	g__Pseudomonas	Unclassified	[ASV402] g__Pseudomonas	0	0	0	0	0.0420168	0	0	0	0	0	0
GTTGTTCGGAATTACTGGGCGTAAAGCGTATGTAGGCGGATCTTTAAGTCAGGGGTGAAATCCCGAGGCTCAACCTCGGAACTGCCTTTGATACTGGGGATCTTGAGTCCGGGAGAGGTTAGTGGAACTGCGAGTGTAGAGGTGAAATTCGTAGATATTCGCAAGAACACCAGTGGCGAAGGCGGCTAACTGGCCCGGTACTGACGCTGAAATACGAAAGCGTGGGGAGCAAACAGGA	k__Bacteria	p__Proteobacteria	c__Alphaproteobacteria	o__Rhizobiales	Unclassified	g__Bauldia	Unclassified	[ASV403] g__Bauldia	0.0638774	0	0.0208052	0.0204562	0.0315126	0.0415282	0.0208095	0.0209096	0	0	0.0312435
GTTGCTCGGAATCACTGGGCGTAAAGGGCGCGTAGGCGGCTGATTTAGTCGAGGGTGAAAGCCCGTGGCTCAACCACGGAATGGCCTTCGATACTGATTGGCTTGAGACCGGAAGAGGACAGCGGAACTGCGAGTGTAGAGGTGAAATTCGTAGATATTCGCAAGAACACCAGTGGCGAAGGCGGCTGTCTGGTCCGGTTCTGACGCTGAGGCGCGAAAGCGTGGGGAGCAAACAGGA	k__Bacteria	p__Proteobacteria	c__Alphaproteobacteria	o__Rhizobiales	f__Beijerinckiaceae	g__Methylobacterium-Methylorubrum	Unclassified	[ASV404] g__Methylobacterium-Methylorubrum	0.106462	0	0.0104026	0.0102281	0.0315126	0.0415282	0	0.0627287	0.0829187	0	0.0104145
GTTGTCCGGAATTATTGGGCGTAAAGCGCGCGCAGGTGGTTTAATAAGTCTGATGTGAAAGCCCACGGCTCAACCGTGGAGGGTCATTGGAAACTGTTAAACTTGAGTGCAGGAGAGAAAAGTGGAATTCCTAGTGTAGCGGTGAAATGCGTAGAGATTAGGAGGAACACCAGTGGCGAAGGCGGCTTTTTGGCCTGTAACTGACACTGAGGCGCGAAAGCGTGGGGAGCAAACAGGA	k__Bacteria	p__Firmicutes	c__Bacilli	o__Staphylococcales	f__Gemellaceae	g__Gemella	Unclassified	[ASV405] g__Gemella	0	0	0.0104026	0	0.0210084	0	0	0.0104548	0.0103648	0	0.0937305
GTTGTCCGGATTTATTGGGTTTAAAGGGTGCGTAGGCGGCCTATTAAGTCAGTTCTGAAATATCCCGGCTTAACCGGGAGGGTGGGATTGATACTGATGGGCTTGAGTGGACTCGAGGTAGGCGGAATTGACGGTGTAGCGGTGAAATGCTTAGATATCGTCAAGAACACCGATAGTGTAGACAGCTTACTAGATTTCAACTGACGCTGAGGCACGAAAGTGTGGGGATCAAACAGGA	k__Bacteria	p__Bacteroidota	c__Bacteroidia	o__Cytophagales	f__Microscillaceae	Unclassified	Unclassified	[ASV406] f__Microscillaceae	0	0	0.0520129	0	0	0	0.041619	0	0.217662	0.0933901	0.062487
GTTGTTCGGAATTATTGGGCGTAAAGCGCACGTAGGCGGCCCGTTAAGTCTCATGGTGAAAGGCCGGGGCTCAACCCCGAGCAAGCCGGGGATACTGGGGGGCTGGAGACAGGTAGAGGCCAGCGGAATTCCGGGTGTAGCGGTGGAATGCGTAGAGATCCGGAAGAACACCGGAGGCGAAGGCGGCTGGCTGGACCTGATCTGACGCTGAGGTGCGAAAGCGTGGGGAGCGAACAGGA	k__Bacteria	p__Gemmatimonadota	c__Longimicrobia	o__Longimicrobiales	f__Longimicrobiaceae	g__Longimicrobiaceae	Unclassified	[ASV407] g__Longimicrobiaceae	0.095816	0.08285	0.0624155	0.0306843	0.0420168	0	0.0520237	0.0313643	0.0103648	0.0103767	0.020829
ATTAATCGGATTTATTGGGCGTAAAGGGCGCGTAGGCGGGAAGGTAAGTCAGATGTGAAATCCCGGGGCTCAACCCCGGAACAGCATTTGAAACTGCTTTTCTAAGAGGGTAGACGGAGAAAATGGAATTCCACAAGTAGCGGTGAAATGCGTAGATATGTGGAAGAACACCAGTGGCGAAGGCGATTTTCTAGTTTATACCTGACGCTAAAGCGCGAAAGCTAGGGGAGCAAACAGGA	k__Bacteria	p__Verrucomicrobiota	c__Chlamydiae	o__Chlamydiales	f__Parachlamydiaceae	g__Neochlamydia	Unclassified	[ASV408] g__Neochlamydia	0	0.0103563	0	0	0.0210084	0	0.343357	0.0313643	0.0103648	0.0518834	0
GTTGTTCGGAATCACTGGGCGTAAAGCGCACGTAGGCGGATCGTTAAGTCGGGGGTGAAATCCCGAGGCTCAACCTCGGAACTGCCTTCGATACTGGCGATCTTTGAGTCCGGGAGAGGTGAGTGGAACTCCGAGTGTAGAGGTGAAATTCGTAGATATTCGGAAGAACACCAGTGGCGAAGGCGGCTCACTGGCCCGGTACTGACGCTGAGGTGCGAAAGCGTGGGGAGCAAACAGGA	k__Bacteria	p__Proteobacteria	c__Alphaproteobacteria	o__Rhizobiales	Unclassified	g__Bauldia	Unclassified	[ASV409] g__Bauldia	0.0638774	0.0207125	0.0208052	0.0204562	0.0420168	0.0207641	0.0624285	0.0522739	0	0.0415067	0.020829
GTTGTTCGGAATCACTGGGCTTAAAGCGTACGTAGGTGGTTGTATAAGTAAGAAGTGAAAGCCCCGGGCTCAACCTGGGAACTGCTTTTTAGACTGTATGGCTAGAGTCCCGGAGAGGTTAGGAGAATTCCGAGTGTAGAGGTGAAATTCGCAGATATTCGGAGGAATACCAGTGGCGAAGGCGCCTAACTGGACGGGTACTGACACTGAAGTACGAAAGCGTGGGTAGCAAACAGGA	k__Bacteria	p__Proteobacteria	c__Alphaproteobacteria	o__Micavibrionales	f__Micavibrionaceae	Unclassified	Unclassified	[ASV410] f__Micavibrionaceae	0	0	0.0312077	0	0.0420168	0.0103821	0.0728332	0.0104548	0.0103648	0	0.0937305
GTTGTTCGGAAATACTGGGCGTAAAGCGCACGTAGGCGGCGCAGCAAGTCAGGGGTGAAATCCCGGGGCTCAACCCCGGAACTGCCCTTGAAACTGCAGTGCTAGAATCTTGGAGAGGCGAGTGGAATTCCGAGTGTAGAGGTGAAATTCGTAGATATTCGGAAGAACACCAGTGGCGAAGGCGACTCGCTGGACAAGTATTGACGCTGAGGTGCGAAAGCGTGGGGAGCAAACAGGA	k__Bacteria	p__Proteobacteria	c__Alphaproteobacteria	o__Sphingomonadales	f__Sphingomonadaceae	g__Altererythrobacter	Unclassified	[ASV411] g__Altererythrobacter	0.0106462	0	0.0728181	0.0204562	0.0630252	0	0	0	0	0	0
GTTGTTCGGAATTACTGGGCGTAAAGCGCACGTAGGCGGCTTTGTAAGTTAGAGGTGAAAGCCTGGAGCTCAACTCCAGAATTGCCTTTAAGACTGCATCGCTTGAATCCAGGAGAGGTGAGTGGAATTCCGAGTGTAGAGGTGAAATTCGTAGATATTCGGAAGAACACCAGTGGCGAAGGCGGCTCACTGGACTGGTATTGACGCTGAGGTGCGAAAGCGTGGGGAGCAAACAGGA	k__Bacteria	p__Proteobacteria	c__Alphaproteobacteria	o__Sphingomonadales	f__Sphingomonadaceae	g__Sphingomonas	Unclassified	[ASV412] g__Sphingomonas	0.095816	0	0.0208052	0	0.0630252	0.0622924	0.041619	0	0	0.0518834	0
GTTGTCCGGATTTATTGGGTTTAAAGGGTGCGTAGGCGGCCTATTAAGTCAGTTCTGAAATATCCCGGCTTAACCGGGAGGGTGGGATTGATACTGATGGGCTTGAGTGGATTCGAGGTAGGCGGAATTGACGGTGTAGCGGTGAAATGCTTAGATATCGTCAAGAACACCGATAGTGTAGACAGCTTACTAGACTTCAACTGACGCTGAGGCACGAAAGTGTGGGGATCAAACAGGA	k__Bacteria	p__Bacteroidota	c__Bacteroidia	o__Cytophagales	f__Microscillaceae	Unclassified	Unclassified	[ASV413] f__Microscillaceae	0.0638774	0	0	0	0.0315126	0	0.0624285	0.0731835	0	0.0103767	0.0104145
GTTGTTCGGAATTACTGGGCGTAAAGCGCACGTAGGCGGATATTTAAGTCAGGGGTGAAATCCCAGAGCTCAACTCTGGAACTGCCTTTGATACTGGGTATCTAGAGTATGGAAGAGGTGAGTGGAATTCCGAGTGTAGAGGTGAAATTCGTAGATATTCGGAGGAACACCAGTGGCGAAGGCGGCTCACTGGTCCATTACTGACGCTGAGGTGCGAAAGCGTGGGGAGCAAACAGGA	k__Bacteria	p__Proteobacteria	c__Alphaproteobacteria	o__Rhizobiales	f__Rhizobiaceae	g__Allorhizobium-Neorhizobium-Pararhizobium-Rhizobium	Unclassified	[ASV414] g__Allorhizobium-Neorhizobium-Pararhizobium-Rhizobium	0	0	0	0	0	0.134967	0	0	0	0.0830134	0
GTTGCTCGGAATTACTGGGCGTAAAGGGCGCGTAGGCGGACGATTAAGTTGGGGGTGAAATCCCAGGGCTCAACCCTGGAACTGCCTCCAAAACTGGTCGTCTTGAGTATGGGAGAGGTGTGTGGAACTCCGAGTGTAGAGGTGAAATTCGTAGATATTCGGAAGAACACCAGTGGCGAAGGCGACACACTGGCCCATTACTGACGCTGAGGCGCGAAAGCGTGGGGAGCAAACAGGA	k__Bacteria	p__Proteobacteria	c__Alphaproteobacteria	o__Caulobacterales	f__Caulobacteraceae	g__PMMR1	Unclassified	[ASV415] g__PMMR1	0.0212925	0.134631	0.0208052	0.0102281	0.0210084	0.0311462	0.083238	0.0104548	0.0103648	0.0103767	0.0104145
GTTGTCCGGAATTACTGGGCGTAAAGAGCTCGTAGGCGGTTTGTCGCGTCGTCTGTGAAAACCCGCAGCTCAACTGCGGGCTTGCAGGCGATACGGGCAGACTTGAGTACTGCAGGGGAGACTGGAATTCCTGGTGTAGCGGTGAAATGCGCAGATATCAGGAGGAACACCGGTGGCGAAGGCGGGTCTCTGGGCAGTAACTGACGCTGAGGAGCGAAAGCGTGGGTAGCGAACAGGA	k__Bacteria	p__Actinobacteriota	c__Actinobacteria	o__Corynebacteriales	f__Nocardiaceae	g__Rhodococcus	Unclassified	[ASV416] g__Rhodococcus	0	0	0	0	0.0420168	0	0	0.0313643	0.0103648	0.0726367	0
GTTGTCCGGAATTATTGGGCGTAAAGAGCTCGTAGGCGGCTTGTCACGTCTGCTGTGAAAACTTGGGGCTCAACTCCAAGCCTGCAGTGGATACGGGCTAGCTAGAGTGCGGTAGGGGAGACTGGAATTCCTGGTGTAGCGGTGAAATGCGCAGATATCAGGAGGAACACCGGTGGCGAAGGCGGGTCTCTGGACCGATACTGACGCTGAGGAGCGAAAGCGTGGGGAGCGAACAGGA	k__Bacteria	p__Actinobacteriota	c__Actinobacteria	o__Frankiales	f__Sporichthyaceae	g__Sporichthya	Unclassified	[ASV417] g__Sporichthya	0.0638774	0	0.0312077	0	0.0630252	0.0207641	0	0	0	0.0933901	0
GTTGCTCGGAATCACTGGGCGTAAAGGGCGCGTAGGCGGACTTTTAAGTCGGAGGTGAAAGCCCAGGGCTCAACCCTGGAATTGCCTTCGATACTGGGAGTCTTGAGTTCGGAAGAGGTTGGTGGAACTGCGAGTGTAGAGGTGAAATTCGTAGATATTCGCAAGAACACCGGTGGCGAAGGCGGCCAACTGGTCCGATACTGACGCTGAGGCGCGAAAGCGTGGGGAGCAAACAGGA	k__Bacteria	p__Proteobacteria	c__Alphaproteobacteria	o__Rhizobiales	f__Beijerinckiaceae	g__Bosea	Unclassified	[ASV418] g__Bosea	0	0	0	0	0	0	0.0520237	0	0	0	0
GTTGTCCGGAATTATTGGGCGTAAAGGGCTCGTAGGCGGTTTGTCGCGTCGGGAGTGAAAACATCGGGCTTAACTCGATGCTTGCTTTCGATACGGGCAGACTTGAGGTATGCAGGGGAGAATGGAATTCCTGGTGTAGCGGTGAAATGCGCAGATATCAGGAGGAACACCGGTGGCGAAGGCGGTTCTCTGGGCATTACCTGACGCTGAGGAGCGAAAGTGTGGGGAGCGAACAGGA	k__Bacteria	p__Actinobacteriota	c__Actinobacteria	o__Propionibacteriales	f__Nocardioidaceae	g__Nocardioides	Unclassified	[ASV419] g__Nocardioides	0	0	0.0104026	0	0	0.0519103	0	0	0.124378	0	0
GTTGTCCGGAATTACTGGGCGTAAAGAGCTCGTAGGTGGTTTGTCGCGTCGTTTGTGTAAGCCCGCAGCTTAACTGCGGGACTGCAGGCGATACGGGCATAACTTGAGTGCTGTAGGGGAGACTGGAATTCCTGGTGTAGCGGTGGAATGCGCAGATATCAGGAGGAACACCGATGGCGAAGGCAGGTCTCTGGGCAGTAACTGACGCTGAGGAGCGAAAGCATGGGGAGCGAACAGGA	k__Bacteria	p__Actinobacteriota	c__Actinobacteria	o__Corynebacteriales	f__Corynebacteriaceae	g__Corynebacterium	Unclassified	[ASV420] g__Corynebacterium	0.095816	0	0	0	0.0840336	0.0415282	0.0104047	0	0	0	0
GTTGTCCGGAATTATTGGGCGTAAAGGGCTCGTAGGCGGTTTGTTGCGTCGGGAGTGAAAACATCGGGCTTAACTCGATGCTTGCTTTCGATACGGGCAGACTTGAGGTATGCAGGGGAGAATGGAATTCCTGGTGTAGCGGTGAAATGCGCAGATATCAGGAGGAACACCGGTGGCGAAGGCGGTTCTCTGGGCATTACCTGACGCTGAGGAGCGAAAGTGTGGGGAGCGAACAGGA	k__Bacteria	p__Actinobacteriota	c__Actinobacteria	o__Propionibacteriales	f__Nocardioidaceae	g__Nocardioides	Unclassified	[ASV421] g__Nocardioides	0	0	0	0.0306843	0.0420168	0	0	0.0522739	0	0.0207533	0.062487
GTTGTTCGGAATTACTGGGCGTAAAGGGCGCGTAGGCGGCTCTGATCGTCGGATGTGAAAGGCCTGGGCTCAACCTGGGAACGGCATCCGATACGGCGGGGCTTGAGTGTGGGAGAGGTTGGTGGAATTCCCAGTGTAGAGGTGAAATTCGTAGATATTGGGAAGAACACCGGTGGCGAAGGCGGCCAACTGGACCACAACTGACGCTGAGGCGCGAAAGCGTGGGGAGCAAACAGGA	k__Bacteria	p__Proteobacteria	c__Alphaproteobacteria	Unclassified	Unclassified	Unclassified	Unclassified	[ASV422] c__Alphaproteobacteria	0.0106462	0.0207125	0.0208052	0	0.052521	0.0103821	0.0312142	0.0104548	0.0103648	0.0518834	0.020829
GTTGTCCGGAATTATTGGGCGTAAAGGGCTCGTAGGCGGTCTGTTGCGTCGGGAGTGAAAACTTACAGCTTAACTGTGAGCGTGCTTCCGATACGGGCAGACTTGAGGTATTCAGGGGAGAACGGAATTCCTGGTGTAGCGGTGAAATGCGCAGATATCAGGAGGAACACCGGTGGCGAAGGCGGTTCTCTGGGAATATCCTGACGCTGAGGAGCGAAAGTGTGGGGAGCGAACAGGA	k__Bacteria	p__Actinobacteriota	c__Actinobacteria	o__Propionibacteriales	f__Nocardioidaceae	g__Nocardioides	Unclassified	[ASV423] g__Nocardioides	0.0851698	0.041425	0.0312077	0.0306843	0.0210084	0.0103821	0.0104047	0.0104548	0.0103648	0.0518834	0.020829
GTTGTCCGGAATCATTGGGCGTAAAGCGCGCGTAGGTGGCTTCGTAAGTCCGTTGTGAAAGTCAAAGGCTCAACCTTTGAATGCCGATGGATACTGCGGAGCTAGAGTACGGAAGAGGCGAGTGGAATTCCTGGTGTAGCGGTGGAATGCGCAGATATCAGGAGGAACACCAATAGCGAAGGCAGCTCGCTGGGACGTTACTGACACTAAGGCGCGAAAGCGTGGGGAGCGAACAGGA	k__Bacteria	p__Actinobacteriota	c__Thermoleophilia	o__Solirubrobacterales	f__67-14	g__67-14	Unclassified	[ASV424] g__67-14	0.0212925	0.186413	0.0208052	0.0409123	0	0	0.041619	0	0.0621891	0.03113	0.062487
GTTATCCGGATTCACTGGGTTTAAAGGGTGCGTAGGTGGATATGTAAGTCCGTGGTGAAATCTCTAAGCTTAACTTAGAAACTGCCCTGGATACTATATGTCTTGAATGTTGTGGAGGTTAGCGGAATATGTCATGTAGCGGTGAAATGCATAGATATGACATAGAACACCAATTGCGAAGGCAGCTGGCTACCCAACGATTGACACTGAGGCACGAAAGCGTGGGGATCAAACAGGA	k__Bacteria	p__Bacteroidota	c__Bacteroidia	o__Chitinophagales	f__Chitinophagaceae	g__Chitinophaga	Unclassified	[ASV425] g__Chitinophaga	0	0.3314	0.0104026	0	0	0.0207641	0	0	0	0.0103767	0
GTTAATCGGAATTACTGGGCGTAAAGCGCGCGTAGGTGGTTAGTTAAGTTGGATGTGAAATCCCCGGGCTCAACCTGGGAACTGCATTCAAAACTGACTGACTAGAGTATGGTAGAGGGTGGTGGAATTTCCTGTGTAGCGGTGAAATGCGTAGATATAGGAAGGAACACCAGTGGCGAAGGCGACCACCTGGACTGATACTGACACTGAGGTGCGAAAGCGTGGGGAGCAAACAGGA	k__Bacteria	p__Proteobacteria	c__Gammaproteobacteria	o__Pseudomonadales	f__Pseudomonadaceae	g__Pseudomonas	Unclassified	[ASV426] g__Pseudomonas	0	0	0	0	0.052521	0	0	0.334553	0	0.145273	0
GTTGTCCGGATTTATTGGGTTTAAAGGGTGCGTAGGTGGCTGTTTAAGTCAGTGGTGAAATACGGTTGCTCAACAATCGAGGTGCCATTGATACTGAATAGCTTGAAATAATTGGAGGCTGCCGGAATGGATGGTGTAGCGGTGAAATGCATAGATATCATCCAGAACACCGATTGCGAAGGCAGGTGGCTACGATTGGTTTGACACTGAGGCACGAAAGCATGGGGAGCAAACAGGA	k__Bacteria	p__Bacteroidota	c__Bacteroidia	o__Cytophagales	f__Spirosomaceae	g__Dyadobacter	Unclassified	[ASV427] g__Dyadobacter	0	0	0	0	0.577731	0	0	0	0	0	0
GTTGTCCGGATTTATTGGGTTTAAAGGGTGCGTAGGCGGCTATTTAAGTCAGTGGTGAAATCCTGCAGCTTAACTGTAGAATTGCCATTGATACTGGATAGCTTGAGTACAGACGAGGTAGGCGGAATTTATGGTGTAGCGGTGAAATGCATAGATACCATAAAGAACCCCTATTGCGAAGGCAGCTTACTAGGCTGTAACTGACGCTGAGGCACGAAAGCGTGGGGATCAAACAGGA	k__Bacteria	p__Bacteroidota	c__Bacteroidia	o__Cytophagales	f__Cytophagaceae	g__Sporocytophaga	Unclassified	[ASV428] g__Sporocytophaga	0	0	0	0	0	0	0	0	0	0.0207533	0
GTTACTCGGAATTACTGGGCGTAAAGCGTGCGTAGGTGGTTTGTTAAGTCTGATGTGAAAGCCCCGGGCTCAACCTGGGAATGGCATTGGATACTGGCAGGCTAGAGTGCGGTAGAGGGTAGTGGAATTCCCGGTGTAGCAGTGAAATGCGTAGAGATCGGGAGGAACATCTGTGGCGAAGGCGACTGCCTGGACCAGCACTGACACTGAGGCACGAAAGCGTGGGGAGCAAACAGGA	k__Bacteria	p__Proteobacteria	c__Gammaproteobacteria	o__Xanthomonadales	f__Xanthomonadaceae	g__Luteimonas	Unclassified	[ASV429] g__Luteimonas	0	0	0	0	0.0105042	0.0519103	0.145666	0.0627287	0	0	0.0937305
GTTACTCGGAATTACTGGGCGTAAAGCGTGCGTAGGCGGTTCGTTAAGTCTGTCGTGAAAGCCCTGGGCTCAACCTGGGAATTGCGATGGATACTGGCGAGCTAGAGTGCGGTAGAGGATGGTGGAATTCCCGGTGTAGCGGTGAAATGCGTAGAGATCGGGAGGAACACCCGTGGCGAAGGCGGCCATCTGGACCAGCACTGACGCTGAGGCACGAAAGCGTGGGGAGCAAACAGGA	k__Bacteria	p__Proteobacteria	c__Gammaproteobacteria	o__Xanthomonadales	f__Rhodanobacteraceae	g__Dokdonella	Unclassified	[ASV430] g__Dokdonella	0.0106462	0.0103563	0.0104026	0.0409123	0.0105042	0	0.0104047	0.0104548	0	0.0726367	0
GTTAATCGGAGTTACTGGGCGTAAAGGGCGCGTAGGCGGTTCGATAAGTCGGGTGTGAAAGCCCCGGGCTTAACCTGGGAATTGCATTCGAGACTGTCGGGCTAGAGTATGGTAGAGGAAAGCGGAATTCCACATGTAGCGGTGAAATGCGTAGATATGTGGAGGAACATCAGTGGCGAAGGCGGCTTTCTGGACTAATACTGACGCTGAGGCGCGAAAGCGTGGGGAGCAAACAGGA	k__Bacteria	p__Proteobacteria	c__Gammaproteobacteria	o__Ectothiorhodospirales	f__Thioalkalispiraceae	Unclassified	Unclassified	[ASV431] f__Thioalkalispiraceae	0.0106462	0.0207125	0.0208052	0.0613685	0.0210084	0.0103821	0.0104047	0.0418191	0.0207297	0.03113	0.0104145
GTTATCCGGATTCACTGGGTTTAAAGGGTGCGTAGGTGGGTTGGAAAGTCAGTGGTGAAATCCCCGAGCTTAACTTGGGAACTGCCATTGATACTATCAGTCTTGAATATCGTGGAGGTTAGCGGAATATGTCATGTAGCGGTGAAATGCTTAGATATGACATAGAACACCAATTGCGAAGGCAGCTGGCTACACGAATATTGACACTGAGGCACGAAAGCGTGGGGATCAAACAGGA	k__Bacteria	p__Bacteroidota	c__Bacteroidia	o__Chitinophagales	f__Chitinophagaceae	g__Terrimonas	Unclassified	[ASV432] g__Terrimonas	0	0	0	0	0.0105042	0.0726744	0	0.0522739	0	0.0103767	0.0104145
ATTAATCGGATTTATTGGGCGTAAAGGGCGCGTAGGCGGGAATGTAAGTCGTATGTTAAAGATCGGGGCTCAACCTCGAAAAAGCATTTGATACTGCGTTTCTAGAGGATAGACGGAGAAAATAGAATTCCACAAGTAGCGGTGAAATGCGTAGATATGTGGAGGAATACCGGTGGCGAAGGCGGTTTTCTAGTTTATACCTGACGCTGAGGCGCGAAAGCAAGGGGAGCAAACAGGA	k__Bacteria	p__Verrucomicrobiota	c__Chlamydiae	o__Chlamydiales	f__Parachlamydiaceae	g__Neochlamydia	Unclassified	[ASV433] g__Neochlamydia	0.0745236	0.0310688	0.0208052	0	0.0105042	0.0103821	0.083238	0	0.0207297	0.0103767	0.0104145
GTTGCTCGGAATCACTGGGCGTAAAGGGTGCGTAGGCGGGTCTTTAAGTCAGGGGTGAAATCCTGGAGCTCAACTCCAGAACTGCCTTTGATACTGAGGATCTTGAGTTCGGGAGAGGTGAGTGGAACTGCGAGTGTAGAGGTGAAATTCGTAGATATTCGCAAGAACACCAGTGGCGAAGGCGGCTCACTGGCCCGATACTGACGCTGAGGCACGAAAGCGTGGGGAGCAAACAGGA	k__Bacteria	p__Proteobacteria	c__Alphaproteobacteria	o__Rhizobiales	f__Xanthobacteraceae	g__Bradyrhizobium	Unclassified	[ASV434] g__Bradyrhizobium	0.0425849	0.0207125	0.0104026	0.0306843	0	0.0415282	0.0312142	0.0313643	0.0414594	0.0207533	0.0312435
GTTGTCCGGATTTATTGGGTTTAAAGGGTGCGTAGGCGGCCTTGTAAGTCAGTGCTGAAATATCCCGGCTTAACCGGGAGGGTGGCATTGATACTGCAGGGCTTGAGTAGAGTCGAGGTAGGCGGAATTGACGGTGTAGCGGTGAAATGCTTAGATATCGTCAAGAACACCGATAGTGTAGACAGCTTACTAGGCTCAAACTGACGCTGAGGCACGAAAGTGTGGGGATCAAACAGGA	k__Bacteria	p__Bacteroidota	c__Bacteroidia	o__Cytophagales	f__Microscillaceae	Unclassified	Unclassified	[ASV435] f__Microscillaceae	0.0212925	0.0103563	0.0312077	0.0204562	0	0	0.0312142	0.0209096	0.0103648	0.0415067	0.0312435
GTTGCTCGGAATTACTGGGCGTAAAGCGCACGTAGGCGGTCTTTTAAGTCGGGGGTGAAATCCTGGAGCTCAACTCCAGAACTGCCTTCGATACTGGAAGACTTGAGTCCGGGAGAGGTGAGTGGAACTGCGAGTGTAGAGGTGAAATTCGTAGATATTCGCAAGAACACCAGTGGCGAAGGCGGCTCACTGGCCCGGTACTGACGCTGAGGTGCGAAAGCGTGGGGAGCAAACAGGA	k__Bacteria	p__Proteobacteria	c__Alphaproteobacteria	o__Rhizobiales	f__Xanthobacteraceae	g__Pseudolabrys	Unclassified	[ASV436] g__Pseudolabrys	0.0532311	0	0.0312077	0	0.0735294	0.0519103	0.0104047	0	0	0.0207533	0.062487
GTTATCCGGAATTATTGGGCGTAAAGAGCTCGTAGGCGGTTTGTCGCGTCTGCTGTGAAATCTGGGGGCTCAACCCCCAGCCTGCAGTGGGTACGGGCAGACTAGAGTGCGGTAGGGGAGATTGGAATTCCTGGTGTAGCGGTGGAATGCGCAGATATCAGGAGGAACACCGATGGCGAAGGCAGATCTCTGGGCCGTTACTGACGCTGAGGAGCGAAAGGGTGGGGAGCAAACAGGC	k__Bacteria	p__Actinobacteriota	c__Actinobacteria	o__Micrococcales	f__Microbacteriaceae	g__Microbacterium	Unclassified.	[ASV437] g__Microbacterium	0.266156	0	0	0	0	0	0	0	0	0.0103767	0
ATTAATCGGATTTATTGGGCGTAAAGGGCGCGTAGGCGGGAAGGCAAGTCAGATGTTAAAGCTCGAGGCTTAACCTCGAAAAAGCATTTGATACTGCCATTCTAGAGGGTAGACGGAGAAAATAGAATTCCACAAGTAGCGGTGAAATGCGTAGATATGTGGAGGAATACCGGTGGCGAAGGCGGTTTTCTAGTTTATACCTGACGCTGAGGCGCGAAAGCAAGGGGAGCAAACAGGA	k__Bacteria	p__Verrucomicrobiota	c__Chlamydiae	o__Chlamydiales	f__Parachlamydiaceae	g__Neochlamydia	Unclassified	[ASV438] g__Neochlamydia	0.0319387	0.0310688	0.0104026	0.0102281	0.0315126	0.0311462	0.0624285	0.0209096	0.0103648	0	0.020829
GTTGTCCGGAGTTACTGGGCGTAAAGCGCGCGCAGGCGGCGGTGCTGGCCCGGCGTGAAAGCCCCCGGCTCAACCGGGGAGGGTCGTCGGGGACCGCACCGCTTGAGGGCGGTAGGGGCTGGTGGAATGCCTGGTGTAGTGGTGAAATGCGTAGAGATCAGGCGGAACACCTGTGGCGAAGGCGGCCAGCTGGGCCGTCCCTGACGCTGAGGCGCGAAGGCGTGGGGAGCGAACGGGA	k__Bacteria	p__Chloroflexi	c__Chloroflexia	o__Thermomicrobiales	f__JG30-KF-CM45	g__JG30-KF-CM45	Unclassified	[ASV439] g__JG30-KF-CM45	0.0745236	0.0103563	0.0416103	0.0102281	0.0210084	0.0207641	0.0104047	0.0104548	0	0.0207533	0.0104145
GTTGTCCGGATTTATTGGGCGTAAAGAGCTCGTAGGCGGTTTGGCAAGTCGGGTGTGAAAACTCCGGGCTCAACTCGGAGACGCCACTCGATACTGCCATGACTCGAGTCCGGTAGGGGAGTGCGGAATTCCTGGTGTAGCGGTGAAATGCGCAGATATCAGGAGGAACACCGGTGGCGAAGGCGGCACTCTGGGCCGGAACTGACGCTGAGGAGCGAAAGCGTGGGGAGCGAACAGGA	k__Bacteria	p__Actinobacteriota	c__Acidimicrobiia	o__IMCC26256	f__IMCC26256	g__IMCC26256	Unclassified	[ASV440] g__IMCC26256	0	0	0.0104026	0.0613685	0	0.0726744	0	0.0209096	0.0207297	0.0207533	0
GTTGTTCGGAATTACTGGGCGTAAAGCGCGCGTAGGCGGTTTTTTAAGTCAGAGGTGAAAGCCCGGGGCTCAACCCCGGAATTGCCTTTGAAACTGGAAAACTTGAATCTTGGAGAGGTCAGTGGAATTCCGAGTGTAGAGGTGAAATTCGTAGATATTCGGAAGAACACCAGTGGCGAAGGCGACTGACTGGACAAGTATTGACGCTGAGGTGCGAAAGCGTGGGGAGCAAACAGGA	k__Bacteria	p__Proteobacteria	c__Alphaproteobacteria	o__Sphingomonadales	f__Sphingomonadaceae	g__Sphingopyxis	s__Sphingopyxis_macrogoltabida	[ASV441] s__Sphingopyxis_macrogoltabida	0	0	0	0	0	0	0	0	0	0	0
GTTATCCGGATTCACTGGGTTTAAAGGGTGCGTAGGAGGGCAGGTAAGTCAGTGGTGAAATCTCCAAGCTTAACTTGGAAACTGCCGTTGATACTATCTGTCTTGAATACCGTGGAGATGAGCGGAATATGTCATGTAGCGGTGAAATGCTTAGATATGACATAGAACACCAATTGCGAAGGCAGCTCGTTACACGAATATTGACTCTGAGGCACGAAAGCGTGGGGATCAAACAGGA	k__Bacteria	p__Bacteroidota	c__Bacteroidia	o__Chitinophagales	f__Chitinophagaceae	g__Flavisolibacter	Unclassified	[ASV442] g__Flavisolibacter	0.0106462	0.0103563	0.0104026	0.0409123	0.0105042	0	0.0312142	0.0313643	0	0.0103767	0.0104145
GTTGTCCGGATTTATTGGGTTTAAAGGGTGCGTAGGCGGTCTTGTAAGTCAGTTCTGAAATATCCCGGCTTAACCGGGAGGGTGGGATTGATACTGCAGGACTTGAGTAGAGTCGAGGTAGGCGGAATTGACGGTGTAGCGGTGAAATGCTTAGATATCGTCAAGAACACCGATAGTGTAGACAGCTTACTAGACTCAAACTGACGCTGAGGCACGAAAGTGTGGGGATCAAACAGGA	k__Bacteria	p__Bacteroidota	c__Bacteroidia	o__Cytophagales	f__Microscillaceae	Unclassified	Unclassified	[ASV443] f__Microscillaceae	0.0212925	0.0207125	0.0520129	0.0204562	0.0210084	0.0207641	0.0208095	0	0	0	0.0104145
GTTGCTCGGAATTACTGGGCGTAAAGGGCGCGTAGGCGGACATTTAAGTCAGAGGTGAAAGCCCAGGGCTCAACCTTGGAATTGCCTTTGATACTGGATGTCTTGAGTTCGGGAGAGGTGAGTGGAATGCCGAGTGTAGAGGTGAAATTCGTAGATATTCGGCGGAACACCAGTGGCGAAGGCGACTCACTGGCCCGATACTGACGCTGAGGCGCGAAAGCGTGGGGAGCAAACAGGA	k__Bacteria	p__Proteobacteria	c__Alphaproteobacteria	o__Caulobacterales	f__Caulobacteraceae	g__Phenylobacterium	Unclassified	[ASV444] g__Phenylobacterium	0.0425849	0.0207125	0.0208052	0.0204562	0.0420168	0.0726744	0.0208095	0.0104548	0	0.0103767	0.0729015
GTTATCCGGATTCATTGGGTTTAAAGGGTGCGTAGGCGGAACAATAAGTCAGCGGTGAAAGCCTGCAGCTTAACTGTAGAATTGCCGTTGATACTGTTGTTCTTGAGTACGCTTGACGTGGGCGGAATGTGCCGTGTAGCGGTGAAATGCTTAGATATGGCACAGAACACCGATAGTGAAGACAGCTCACGAAGGCGAAACTGACGCTGAGGCACGAAAGCGTGGGGAGCGAACAGGA	k__Bacteria	p__Bacteroidota	c__Bacteroidia	o__Flavobacteriales	f__NS9_marine_group	g__NS9_marine_group	Unclassified	[ASV445] g__NS9_marine_group	0	0	0	0	0.0420168	0	0	0	0.0310945	0	0.020829
GTTGCTCGGAATTACTGGGCGTAAAGCGTACGCAGGCGGATCGTTAAGTCGGGTGTGAAAGCCCGGGGCTCAACCCCGGAACTGCATTCGATACTGGCGATCTTGAGTACGGGAGAGGGAAGTGGAATTCCTGGTGTAGAGGTGAAATTCGTAGATATCAGGAGGAACACCTGTGGCGAAAGCGGCTTCCTGGCCCGATACTGACGCTCATGTACGAAAGCGTGGGGAGCAAACAGGA	k__Bacteria	p__Bdellovibrionota	c__Bdellovibrionia	o__Bdellovibrionales	f__Bdellovibrionaceae	g__OM27_clade	Unclassified	[ASV446] g__OM27_clade	0.0106462	0.0517813	0.0208052	0.0102281	0.0210084	0.0519103	0.0312142	0	0.0103648	0	0.0520725
GTTGTTCGGAATTACTGGGCGTAAAGCGTGCGCAGGCGGATTTCCAAGTCAGGAGTGAAATCCCAGGGCTCAACCCTGGAATTGCTTTTGAAACTGGATGTCTTGAGTCTCGGAGAGGTTGGCGGAATTCCCAGTGTAGAGGTGAAATTCGTAGATATTGGGAGGAACACCAGTGGCGTAAGCGGCCAACTGGACGAGAACTGACGCTCATGCACGAAAGTGTGGGGATCAAACAGGA	k__Bacteria	p__Proteobacteria	c__Alphaproteobacteria	o__Micavibrionales	Unclassified	Unclassified	Unclassified	[ASV447] o__Micavibrionales	0	0	0.0104026	0	0.0105042	0	0.145666	0	0.0621891	0.0103767	0
GTTGTCCGGAATTATTGGGCGTAAAGCGCGTGTAGGCGGCTCGATAAGTCTGCTGTGAAAGTCCAGGGCTCAACCCTGGAATGCCGGTGGATACTGTCGAGCTCGAGTCCGGAAGAGGCGAGTGGAATTCCTGGTGTAGCGGTGAAATGCGCAGATATCAGGAGGAACACCAATGGCGAAGGCAGCTCGCTGGGACGGTACTGACGCTGAGACGCGAAAGCGTGGGGAGCAAACAGGA	k__Bacteria	p__Actinobacteriota	c__Thermoleophilia	o__Solirubrobacterales	f__Solirubrobacteraceae	g__Conexibacter	Unclassified	[ASV448] g__Conexibacter	0.127755	0	0.0104026	0	0.0945378	0.0622924	0.0312142	0.135912	0.0621891	0	0.0104145
GTTGTCCGGAATTATTGGGCGTAAAGAGCTCGTAGGCGGTCTGTCGCGTCGGCTGTGAAATCCCGAGGCTCAACCTCGGGTCTGCAGTCGATACGGGCAAACTAGAGTGTTGCAGGGGAGACTGGAATTCCTGGTGTAGCGGTGAAATGCGCAGATATCAGGAGGAACACCGGTGGCGAAGGCGGGTCTCTGGGCAACAACTGACGCTGAGGAGCGAAAGCGTGGGGAGCGAACAGGA	k__Bacteria	p__Actinobacteriota	c__Actinobacteria	o__Frankiales	f__Geodermatophilaceae	g__Modestobacter	Unclassified	[ASV449] g__Modestobacter	0.159693	0	0.0104026	0	0.052521	0.0415282	0	0.0313643	0.0829187	0.0207533	0
GTTGTCCGGAATTATTGGGCGTAAAGCGCGTGTAGGCGGCTCGGTAAGTCTGCTGTGAAAGTCCAGGGCTCAACCCTGGAATGCCGGTGGATACTGTCGAGCTCGAGTCCGGAAGAGGCGAGTGGAATTCCTGGTGTAGCGGTGAAATGCGCAGATATCAGGAGGAACACCAATGGCGAAGGCAGCTCGCTGGGACGGTACTGACGCTGAGACGCGAAAGCGTGGGGAGCAAACAGGA	k__Bacteria	p__Actinobacteriota	c__Thermoleophilia	o__Solirubrobacterales	f__Solirubrobacteraceae	g__Conexibacter	Unclassified	[ASV450] g__Conexibacter	0	0.0621375	0	0	0	0.0311462	0.0208095	0	0	0	0.020829
GTTGTCCGGATTTATTGGGCGTAAAGAGCTCGTAGGCGGTTCGGTAAGTCGGGTGTGAAACCTCCAGGCTCAACCTGGAGACGCCACCCGATACTGCTGTGACTCGAGTCCGGTAGGGGAGCGTGGAATTCCTGGTGTAGCGGTGAAATGCGCAGATATCAGGAGGAACACCAGCGGCGAAGGCGGCGCTCTGGGCCGGTACTGACGCTGAGGAGCGAAAGCGTGGGTAGCAAACAGGA	k__Bacteria	p__Actinobacteriota	c__Acidimicrobiia	o__Microtrichales	f__Iamiaceae	g__Iamia	Unclassified	[ASV451] g__Iamia	0.0106462	0.0103563	0.0104026	0.0204562	0.0315126	0.0207641	0	0.0313643	0	0.0207533	0
GTTGTTCGGAATTACTGGGCGTAAAGCGCGCGTAGGCGGTTTATCAAGTCAGGCGTGAAAGCCCCGGGCTCAACCCGGGAATTGCGCTTGATACTGGTTGACTAGAGGCCGGGAGAGGGTAGTGGAATTCCCAGTGTAGAGGTGAAATTCGTAGATATTGGGAAGAACACCGGTGGCGAAGGCGGCTACCTGGACCGGACCTGACGCTGAGGTGCGAAAGCGTGGGGAGCAAACAGGA	k__Bacteria	p__Proteobacteria	c__Alphaproteobacteria	o__Rhodospirillales	f__Magnetospiraceae	Unclassified	Unclassified	[ASV452] f__Magnetospiraceae	0.0425849	0.0103563	0.0104026	0.0306843	0	0	0.0208095	0	0	0.03113	0
GTTGTTCGGAATTACTGGGCGTAAAGCGTATGTAGGCGGCTTCGTAAGACAGATGTGAAATCCCAGAGCTTAACTTTGGAACTGCATTTGTGACTGCAAGGCTTGAGTATCGGAGAGGTTGGCGGAATTCCAAGTGTAGAGGTGAAATTCGCAGATATTTGGAGGAACACCGATGGCGTAAGCAGCCAACTGGACGATTACTGACGCTGAGATACGAAAGCGTGGGGAGCAAACAGGA	k__Bacteria	p__Proteobacteria	c__Alphaproteobacteria	Unclassified	Unclassified	Unclassified	Unclassified	[ASV453] c__Alphaproteobacteria	0.0106462	0	0	0	0.0105042	0.0311462	0.0624285	0.0627287	0	0	0.0104145
GTTATCCGGATTCACTGGGTTTAAAGGGTGCGTAGGCGGACAGGTAAGTCAGTGGTGAAATCTTCGAGCTTAACTCGGAAACTGCCGTTGATACTATCAGTCTTGAATATCGTTGAGGTAAGCGGAATATGTCATGTAGCGGTGAAATGCTTAGATATGACATAGAACACCAATTGCGAAGGCAGCTTGCTAAACGATCATTGACGCTGATGCACGAAAGCGTGGGGATCAAACAGGA	k__Bacteria	p__Bacteroidota	c__Bacteroidia	o__Chitinophagales	f__Chitinophagaceae	Unclassified	Unclassified	[ASV454] f__Chitinophagaceae	0.0106462	0	0.0416103	0	0.0105042	0.0311462	0.0208095	0	0	0	0.0104145
GTTGTCCGGAATTATTGGGCGTAAAGGGCTTGTAGGCGGTTGGTCGCGTCTGCCGTGAAATCCTCTGGCTTAACTGGGGGCGTGCGGTGGGTACGGGCTGACTTGAGTGCGGTAGGGGAGACTGGAACTCCTGGTGTAGCGGTGGAATGCGCAGATATCAGGAAGAACACCGGTGGCGAAGGCGGGTCTCTGGGCCGTTACTGACGCTGAGGAGCGAAAGCGTGGGGAGCGAACAGGA	k__Bacteria	p__Actinobacteriota	c__Actinobacteria	o__Actinomycetales	f__Actinomycetaceae	g__Actinomyces	Unclassified	[ASV455] g__Actinomyces	0	0	0	0	0.0315126	0.0207641	0	0.0104548	0.0414594	0	0.0312435
GTTATCCGGATTCACTGGGTTTAAAGGGAGCGTAGGCGGGCAGGTAAGTCAGTGGTGAAATCTCCGGGCTTAACCCGGAAACTGCCATTGATACTATCTGTCTTGAATATCCTGGAGGTAAGCGGAATATGTCATGTAGCGGTGAAATGCTTAGATATGACATAGAACACCCATTGCGAAGGCAGCTTACTACGGGATGATTGACGCTGAGGCTCGAAAGCGTGGGGATCAAACAGGA	k__Bacteria	p__Bacteroidota	c__Bacteroidia	o__Chitinophagales	f__Chitinophagaceae	Unclassified	Unclassified	[ASV456] f__Chitinophagaceae	0.0532311	0.0103563	0.0104026	0.0102281	0.0420168	0.0207641	0.0312142	0.0209096	0	0.0103767	0.0104145
GTTATCCGGAATTATTGGGCGTAAAGAGCTCGTAGGCGGTCTGTCGCGTCTGCTGTGAAATCCCGAGGCTCAACCTCGGGCCTGCAGTGGGTACGGGCAGACTAGAGTGCGGTAGGGGAGATTGGAATTCCTGGTGTAGCGGTGGAATGCGCAGATATCAGGAGGAACACCGATGGCGAAGGCAGATCTCTGGGCCGTAACTGACGCTGAGGAGCGAAAGGGTGGGGAGCAAACAGGC	k__Bacteria	p__Actinobacteriota	c__Actinobacteria	o__Micrococcales	f__Microbacteriaceae	g__Microbacterium	Unclassified	[ASV457] g__Microbacterium	0	0	0	0	0	0	0	0	0	0	0.62487
GTTGTCCGGATTTATTGGGTTTAAAGGGTGCGTAGGCGGTCTATTAAGTCAGTGCTGAAATATCCCGGCTTAACCGGGAGGGTGGCATTGATACTGATGGACTTGAGTTCAGTCGAGGTAGGCGGAATTGACGGTGTAGCGGTGAAATGCTTAGATATCGTCAAGAACACCGATAGTGTAGACAGCTTACTAGGCTGAAACTGACGCTGAGGCACGAAAGTGTGGGGATCAAACAGGA	k__Bacteria	p__Bacteroidota	c__Bacteroidia	o__Cytophagales	f__Microscillaceae	Unclassified	Unclassified	[ASV458] f__Microscillaceae	0.0319387	0	0.0416103	0.0102281	0.0315126	0.0311462	0	0	0	0	0
GTTGCTCGGAATTACTGGGCGTAAAGGGAGCGTAGGCGGACAGTTTAGTCAGAGGTGAAAGCCCAGGGCTCAACCTTGGAATTGCCTTTGATACTGACTGTCTTGAGTATGGGAGAGGTAAGCGGAACTCCGAGTGTAGAGGTGAAATTCGTAGATATTCGGAAGAACACCAGTGGCGAAGGCGGCTTACTGGCCCATTACTGACGCTGAGGCTCGAAAGCGTGGGGAGCAAACAGGA	k__Bacteria	p__Proteobacteria	c__Alphaproteobacteria	o__Caulobacterales	f__Caulobacteraceae	g__Caulobacter	Unclassified	[ASV459] g__Caulobacter	0.0212925	0.0103563	0	0.0204562	0.0210084	0	0.0208095	0.0627287	0.0621891	0	0.020829
GTTGTCCGGAATTATTGGGCGTAAAGGGCTCGTAGGCGGTTTGTCACGTCGGGCGTGAAAACTCAGGGCTCAACCCTGAGCGTGCGTCCGATACGGGCAGACTAGAGGTATGCAGGGGAGAACGGAATTCCTGGTGTAGCGGTGGAATGCGCAGATATCAGGAGGAACACCGGTGGCGAAGGCGGTTCTCTGGGCATTACCTGACGCTGAGGAGCGAAAGCATGGGGAGCGAACAGGA	k__Bacteria	p__Actinobacteriota	c__Actinobacteria	o__Propionibacteriales	f__Nocardioidaceae	g__Aeromicrobium	Unclassified	[ASV460] g__Aeromicrobium	0.0212925	0	0.0104026	0.0409123	0	0.0622924	0	0	0	0	0
GTTGTCCGGATTTACTGGGTGTAAAGGGCGCGCAGGCGGATTGACAAGTCAGAGGTGAAATCCTGCAGCTTAACTGCAGAACTGCCTTTGAAACTGTCAATCTTGAGTACGGAAGAGAGAGACGGAATTCCAGGTGTAGTGGTGAAATACGTAGATATCTGGAAGAACACCAGTTGCGAAGGCGGTCTCTTGGTCCGTTACTGACGCTCAGGCGCGAAAGCGTGGGTAGCAAACAGGA	k__Bacteria	p__Bacteroidota	c__Ignavibacteria	o__Ignavibacteriales	f__Ignavibacteriaceae	g__Ignavibacterium	Unclassified	[ASV461] g__Ignavibacterium	0.0319387	0.0103563	0.0104026	0.0102281	0.0210084	0	0.0104047	0.0209096	0.0310945	0	0.0312435
GTTGCTCGGAATTACTGGGCGTAAAGCGCACGTAGGCGGGCTTTTAAGTCGGAGGTGAAATCCTGGAGCTTAACTCCAGAACTGCCTTCGAAACTGAAAGTCTTGAGTTCGGGAGAGGTGAGTGGAACTGCGAGTGTAGAGGTGAAATTCGTAGATATTCGCAAGAACACCAGTGGCGAAGGCGGCTCACTGGCCCGATACTGACGCTGAGGTGCGAAAGCGTGGGGAGCAAACAGGA	k__Bacteria	p__Proteobacteria	c__Alphaproteobacteria	o__Rhizobiales	f__Xanthobacteraceae	g__Pseudolabrys	Unclassified	[ASV462] g__Pseudolabrys	0.0319387	0.0207125	0.0728181	0	0.0105042	0	0	0.0627287	0	0	0.0729015
GTTGTCCGGAATTATTGGGCGTAAAGAGCTTGTAGGCGGTTTGTCGCGTCTGCCGTGAAATTTCGGGGCTCAACCCCGAACTTGCGGTGGGTACGGGCAGACTAGAGTGTGGTAGGGGAGACTGGAATTCCTGGTGTAGCGGTGAAATGCGCAGATATCAGGAGGAACACCGATGGCGAAGGCAGGTCTCTGGGCCACTACTGACGCTGAGAAGCGAAAGCATGGGGAGCGAACAGGA	k__Bacteria	p__Actinobacteriota	c__Actinobacteria	o__Micrococcales	f__Intrasporangiaceae	Unclassified	Unclassified	[ASV463] f__Intrasporangiaceae	0.127755	0.041425	0	0	0	0.0311462	0	0	0.0207297	0	0.0104145
GTTGTCCGGATTTATTGGGTTTAAAGGGTGCGTAGGTGGCCTTGTAAGTCAGTGTTTAAAGTCTGCAGCTTAACTGTAGGAATGGCATTGATACTGCATGGCTTGAGTAAAGTTGAGGTAGGCGGAATTGAAGGTGTAGCGGTGAAATGCATAGATATCTTCAAGAACACCGATTGCGAAGGCAGCTTACTAAGCTTTAACTGACACTGAGGCACGAAAGCGTGGGGATCAAACAGGA	k__Bacteria	p__Bacteroidota	c__Bacteroidia	o__Cytophagales	f__Cyclobacteriaceae	Unclassified	Unclassified	[ASV464] f__Cyclobacteriaceae	0	0	0.0312077	0	0	0	0	0.48092	0.0518242	0	0
GTTATCCGGATTCACTGGGTTTAAAGGGTGCGTAGGCGGGCATTTAAGTCAGTGGTGAAATACCTGAGCTTAACTTGGGAACTGCCATTGATACTATTTGTCTTGAATGTCGTGGAGGTTAGCGGAATATGTCATGTAGCGGTGAAATGCTTAGATATGACATAGAACACCTATTGCGAAGGCAGCTAACTACGCGAATATTGACGCTGAGGCACGAAAGCGTGGGGATCAAACAGGA	k__Bacteria	p__Bacteroidota	c__Bacteroidia	o__Chitinophagales	f__Chitinophagaceae	Unclassified	Unclassified	[ASV465] f__Chitinophagaceae	0	0	0	0.0204562	0.0420168	0	0.0104047	0.0313643	0.0103648	0	0
GTTGCTCGGAATCACTGGGCGTAAAGCGCACGTAGGCGGACTCTTAAGTCGGGGGTGAAATCCTGGAGCTCAACTCCAGAACTGCCTTCGATACTGAGAGTCTTGAGTCCGGGAGAGGTGAGTGGAACTGCGAGTGTAGAGGTGAAATTCGTAGATATTCGCAAGAACACCAGTGGCGAAGGCGGCTCACTGGCCCGGTACTGACGCTGAGGTGCGAAAGCGTGGGGAGCAAACAGGA	k__Bacteria	p__Proteobacteria	c__Alphaproteobacteria	o__Rhizobiales	f__Xanthobacteraceae	Unclassified	Unclassified	[ASV466] f__Xanthobacteraceae	0.0745236	0	0.0416103	0	0.0105042	0	0	0.0104548	0	0	0.041658
GTTGTCCGGATTTATTGGGCGTAAAGAGCGTGTAGGCGGTCAGGTAGGTCCGTTGTGAAAACTCGAGGCTCAACCTCGAGACGCCGATGGAAACCATCTGACTAGAGTCCGGAAGAGGAGAGTGGAATTCCTGGTGTAGCGGTGAAATGCGCAGATATCAGGAAGAACACCCGTGGCTAAGGCGGCTCTCTAGTACGGTACTGACGCTGAGACGCGAAAGCGTGGGGAGCGAACAGGA	k__Bacteria	p__Actinobacteriota	c__Thermoleophilia	o__Gaiellales	Unclassified	Unclassified	Unclassified	[ASV467] o__Gaiellales	0.0425849	0.0517813	0	0.0306843	0.0105042	0.0207641	0.041619	0.0209096	0	0.0103767	0.0104145
GTTGTTCGGAATTACTGGGCGTAAAGCGCACGTAGGCGGACATTTAAGTCAGGGGTGAAATCCCGGGGCTCAACCCCGGAACTGCCTTTGATACTGGGTGTCTTGAGTGTGGAAGAGGTGAGTGGAATTCCGAGTGTAGAGGTGAAATTCGTAGATATTCGGAGGAACACCAGTGGCGAAGGCGGCTCACTGGTCCATTACTGACGCTGAGGTGCGAAAGCGTGGGGAGCAAACAGGA	k__Bacteria	p__Proteobacteria	c__Alphaproteobacteria	o__Rhizobiales	f__Rhizobiaceae	Unclassified	Unclassified	[ASV468] f__Rhizobiaceae	0	0	0	0	0	0	0	0.0209096	0	0	0.020829
GTTGTCCGGAATTATTGGGCGTAAAGAGCTCGTAGGCGGTGTGTCGCGTCGGCCGTGAAAACTTGGGGCTTAACTCTGAGCGTGCGGTCGATACGGGCATCACTTGAGTTCGGCAGGGGAGACTGGAATTCCTGGTGTAGCGGTGAAATGCGCAGATATCAGGAGGAACACCGGTGGCGAAGGCGGGTCTCTGGGCCGATACTGACGCTGAGGAGCGAAAGCGTGGGGAGCGAACAGGA	k__Bacteria	p__Actinobacteriota	c__Actinobacteria	o__Pseudonocardiales	f__Pseudonocardiaceae	g__Pseudonocardia	Unclassified.	[ASV469] g__Pseudonocardia	0	0	0.0208052	0	0	0.0830565	0	0	0	0	0
GTTGTCCGGAATTACTGGGCGTAAAGAGCTCGTAGGTGGTTTGTCGCGTTGTCCGTGAAATTCCCTGGCTTAACTGGGGGCGTGCGGGCGATACGGGCAGACTGGAGTACTGCAGGGGAGACTGGAATTCCTGGTGTAGCGGTGGAATGCGCAGATATCAGGAGGAACACCGGTGGCGAAGGCGGGTCTCTGGGCAGTAACTGACGCTGAGGAGCGAAAGCGTGGGGAGCGAACAGGA	k__Bacteria	p__Actinobacteriota	c__Actinobacteria	o__Corynebacteriales	f__Mycobacteriaceae	g__Mycobacterium	Unclassified	[ASV470] g__Mycobacterium	0.0425849	0.0103563	0.0104026	0.0102281	0.0315126	0.0311462	0	0.0418191	0.0518242	0	0.041658
GTTGTCCGGAATTATTGGGCGTAAAGAGCTCGTAGGCGGTTTGTCGCGTCTGCTGTGAAAGCCCGGGGCTTAACCCCGGGTGTGCAGTGGGTACGGGCAGACTTGAGTGCAGTAGGGGAGACTGGAACTCCTGGTGTAGCGGTGAAATGCGCAGATATCAGGAAGAACACCGATGGCGAAGGCAGGTCTCTGGGCTGTTACTGACGCTGAGGAGCGAAAGCATGGGGAGCGAACAGGA	k__Bacteria	p__Actinobacteriota	c__Actinobacteria	o__Micrococcales	f__Micrococcaceae	g__Kocuria	Unclassified	[ASV471] g__Kocuria	0	0	0	0	0.0420168	0	0	0	0.0414594	0	0
GTTGTCCGGAATTACTGGGCGTAAAGAGTTCGTAGGCGGTTTGTCACGTCGTTTGTGAAAACTCACAGCTCAACTGTGAGCCTGCAGGCGATACGGGCAGACTTGAGTACTGCAGGGGAGACTGGAATTCCTGGTGTAGCGGTGAAATGCGCAGATATCAGGAGGAACACCGGTGGCGAAGGCGGGTCTCTGGGCAGTAACTGACGCTGAGGAACGAAAGCGTGGGTAGCGAACAGGA	k__Bacteria	p__Actinobacteriota	c__Actinobacteria	o__Corynebacteriales	f__Nocardiaceae	g__Rhodococcus	Unclassified	[ASV472] g__Rhodococcus	0.0106462	0	0	0	0.0315126	0.0103821	0.0104047	0	0.165837	0	0
GTTGTCCGGATTTATTGGGTTTAAAGGGTGCGTAGGCGGCCCTGTAAGTCAGTGCTGAAATACCCCGGCTTAACCGGGGGGGTGGCATTGATACTGTAGGGCTTGAGTACAGATGAGGTAGGCGGAATTGACGGTGTAGCGGTGAAATGCATAGATATCGTCAAGAACACCTATAGCGAAGGCAGCTTACTGGGCTGTAACTGACGCTGAGGCACGAAAGTGTGGGGATCAAACAGGA	k__Bacteria	p__Bacteroidota	c__Bacteroidia	o__Cytophagales	f__Microscillaceae	Unclassified	Unclassified	[ASV473] f__Microscillaceae	0	0	0	0	0	0	0	0	0.487148	0	0
GTTATCCGGATTCACTGGGTTTAAAGGGTGCGTAGGCGGGCAGTTAAGTCAGTGGTGAAATCCTAGAGCTTAACTCTAGAACTGCCATTGATACTATCTGTCTTGAATATTGTGGAGGTAAGCGGAATATGTCATGTAGCGGTGAAATGCTTAGATATGACATAGAACACCTATTGCGAAGGCAGCTTACTACGCATATATTGACGCTGAGGCACGAAAGCGTGGGGATCAAACAGGA	k__Bacteria	p__Bacteroidota	c__Bacteroidia	o__Chitinophagales	f__Chitinophagaceae	g__Sediminibacterium	Unclassified	[ASV474] g__Sediminibacterium	0.0319387	0	0.0104026	0	0.0420168	0.0311462	0.0208095	0.0104548	0.0414594	0.0207533	0.020829
GTTGTTCGGAATTACTGGGCGTAAAGCGCACGTAGGCGGCTTTGTAAGTCAGAGGTGAAAGCCCGGAGCTTAACTCCGGAATTGCCTTTGAGACTGCATCGCTTGAATCCGGGAGAGGTGAGTGGAATTCCGAGTGTAGAGGTGAAATTCGTAGATATTCGGAAGAACACCAGTGGCGAAGGCGGCTCACTGGACCGGTATTGACGCTGAGGTGCGAAAGCGTGGGGAGCAAACAGGA	k__Bacteria	p__Proteobacteria	c__Alphaproteobacteria	o__Sphingomonadales	f__Sphingomonadaceae	g__Sphingomonas	Unclassified	[ASV475] g__Sphingomonas	0	0	0.0104026	0.0102281	0.0105042	0.0103821	0	0.0313643	0	0.0103767	0.020829
GTTGTTCGGAATTACTGGGCGTAAAGCGCGCGTAGGCGGCTTTGTAAGTTAGAGGTGAAAGCCCGGGGCTCAACCCCGGAACTGCCTTTAAAACTGCATCGCTTGAATCCGGGAGAGGTGAGTGGAATTCCGAGTGTAGAGGTGAAATTCGTAGATATTCGGAAGAACACCAGTGGCGAAGGCGGCTCACTGGACCGGTATTGACGCTGAGGTGCGAAAGCGTGGGGAGCAAACAGGA	k__Bacteria	p__Proteobacteria	c__Alphaproteobacteria	o__Sphingomonadales	f__Sphingomonadaceae	Unclassified	Unclassified	[ASV476] f__Sphingomonadaceae	0.0532311	0	0.0416103	0.0102281	0.0210084	0.0311462	0.0104047	0	0	0.03113	0.020829
GTTGTTCGGAATTACTGGGCGTAAAGCGCGCGTAGGCGGATTTGTAAGTCGGGGGTGAAAGCCCGAGGCTCAACCTCGGAATTGCCTTCGATACTGCAAATCTAGAGTCCGAGAGAGGTGAGTGGAATTCCTAGTGTAGAGGTGAAATTCGTAGATATTAGGAAGAACACCAGTGGCGAAGGCGGCTCACTGGCTCGGTACTGACGCTGAGGCGCGAAAGCGTGGGGAGCAAACAGGA	k__Bacteria	p__Proteobacteria	c__Alphaproteobacteria	o__Rhizobiales	f__Methyloligellaceae	Unclassified	Unclassified	[ASV477] f__Methyloligellaceae	0.0425849	0.0310688	0.0104026	0.0409123	0.0210084	0.0311462	0.0104047	0.0104548	0	0	0
GTTACTCGGAATTACTGGGCGTAAAGCGTGCGTAGGTGGTTTGTTAAGTCTGATGTGAAAGCCCCGGGCTCAACCTGGGAATGGCATTGGATACTGGCAGTCTAGAGTGCGGTAGAGGGTAGTGGAATTCCCGGTGTAGCAGTGAAATGCGTAGATATCGGGAGGAACATCCGTGGCGAAGGCGACTACCTGGACCAGCACTGACACTGAGGCACGAAAGCGTGGGGAGCAAACAGGA	k__Bacteria	p__Proteobacteria	c__Gammaproteobacteria	o__Xanthomonadales	f__Xanthomonadaceae	g__Lysobacter	Unclassified	[ASV478] g__Lysobacter	0	0	0	0.327299	0	0	0	0.0104548	0	0	0
GTTGTTCGGAATTACTGGGCGTAAAGGGCGTGTAGGCGGCCAGCTAAGTCACGTGTGAAAGCCCCGGGCTTAACCCGGGAATTGCGCGTGAGACTGGTTGGCTAGAATCCGGGAGAGGGTAGTGGAATTCCCAGTGTAGAGGTGAAATTCGTAGATATTGGGAAGAACACCAGTGGCGAAGGCGGCTACCTGGACCGGCATTGACGCTAAGGCGCGAAAGCGTGGGGAGCAAACAGGA	k__Bacteria	p__Proteobacteria	c__Alphaproteobacteria	o__Thalassobaculales	f__Nisaeaceae	g__OM75_clade	Unclassified	[ASV479] g__OM75_clade	0.0106462	0	0.0208052	0.0102281	0.0210084	0.0103821	0.0208095	0	0	0.03113	0.0104145
GTTGTCCGGATTTATTGGGTTTAAAGGGTGCGTAGGTGGCCTTGTAAGTCAGTGTTTAAAGTCTTCAGCTTAACTGGAGGAGTGGCATTGATACTGCGAGGCTTGAGTAAAGTTGAGGTAGGCGGAATTGAAGGTGTAGCGGTGAAATGCATAGATATCTTCAAGAACACCGATTGCGAAGGCAGCTTACTAAGCTTTAACTGACACTGAGGCACGAAAGCGTGGGGATCAAACAGGA	k__Bacteria	p__Bacteroidota	c__Bacteroidia	o__Cytophagales	f__Cyclobacteriaceae	Unclassified	Unclassified	[ASV480] f__Cyclobacteriaceae	0	0	0	0	0	0	0	0	0	0	0.551968
GTTATCCGGATTCACTGGGTTTAAAGGGTGTGTAGGCGGATATTTAAGTCAGTGGTGAAATCTCCGGGCTCAACCCGGAAACTGCCGTTGATACTATTTATCTTGAATTCTGTTGAGGTGGGCGGAATACATCATGTAGCGGTGAAATGCTTAGATATGATGTAGAACACCGATTGCGAAGGCAGCTCACTAAGCAGACATTGACGCTGAGGCACGAAAGCGTGGGGATCAAACAGGA	k__Bacteria	p__Bacteroidota	c__Bacteroidia	o__Chitinophagales	f__Chitinophagaceae	g__Edaphobaculum	Unclassified	[ASV481] g__Edaphobaculum	0	0	0	0.0204562	0.0420168	0.0103821	0	0.0418191	0	0.0103767	0
GTTGTCCGGATTTATTGGGCGTAAAGAGCTCGTAGGCGGTTCCGTAAGTCGAGTGTGAAAAATCTGGGCTCAACCCAGTGGAGCACTCGATACTGCGGTGACTAGAGTACGGTAGAGGAGTGTGGAATTCCTGGTGTAGCGGTGAAATGCGCAGATATCAGGAGGAACACCAACGGCGAAGGCAGCACTCTGGGCCGGTACTGACGCTGAGGAGCGAAAGCGTGGGGAGCAAACAGGA	k__Bacteria	p__Actinobacteriota	c__Acidimicrobiia	o__Microtrichales	f__Microtrichaceae	Unclassified	Unclassified	[ASV482] f__Microtrichaceae	0.0319387	0	0.0416103	0	0.0210084	0.0103821	0.0104047	0.0104548	0.0103648	0.0933901	0
GTTGTCCGGATTTATTGGGCGTAAAGAGCTCGTAGGTGGTTCGATAAGTCGGGTGTGAAAACTCTGGGCTTAACCCAGAGACGCCACCCGATACTGTCGTGACTGGAGTCTGGTAGGGGAGTGTGGAATTCCCGGTGTAGCGGTGAAATGCGCAGATATCGGGAGGAACACCAGTGGCGAAGGCGGCACTCTGGGCCAGTACTGACACTGAGGAGCGAAAGCGTGGGTAGCGAACAGGA	k__Bacteria	p__Actinobacteriota	c__Acidimicrobiia	o__Microtrichales	f__Iamiaceae	g__Iamia	Unclassified	[ASV483] g__Iamia	0.0106462	0.0621375	0	0.0306843	0.0315126	0.0103821	0	0	0.0103648	0.0415067	0
GTTGTCCGGAATTATTGGGCGTAAAGGGCTCGTAGGCGGTTTGTCGCGTCGGGAGTGAAAACCTACAGCTTAACTGTGGGCTTGCTTTCGATACGGGCAGACTAGAGGTATGCAGGGGAGAATGGAATTCCTGGTGTAGCGGTGAAATGCGCAGATATCAGGAGGAACACCGGTGGCGAAGGCGGTTCTCTGGGCATTACCTGACGCTGAGGAGCGAAAGTGTGGGGAGCGAACAGGA	k__Bacteria	p__Actinobacteriota	c__Actinobacteria	o__Propionibacteriales	f__Nocardioidaceae	g__Nocardioides	Unclassified	[ASV484] g__Nocardioides	0.0745236	0.0103563	0.0520129	0.0511404	0.0105042	0.0311462	0	0	0.248756	0	0
GTTATCCGGATTCACTGGGTTTAAAGGGTGCGTAGGCGGGCAGGTAAGTCAGTGGTGAAATCTCCGGGCTTAACCCGGAAACTGCCGTTGATACTATCTGTCTTGAATATAGTGGAGGTGAGCGGAATATGTCATGTAGCGGTGAAATGCTTAGATATGACATAGAACACCCATTGCGAAGGCAGCTCGCTACACTATCATTGACGCTGAGGCACGAAAGCGTGGGGATCAAACAGGA	k__Bacteria	p__Bacteroidota	c__Bacteroidia	o__Chitinophagales	f__Chitinophagaceae	g__Puia	Unclassified	[ASV485] g__Puia	0	0.0103563	0.0208052	0.0204562	0	0.0415282	0.0312142	0	0.0103648	0.0103767	0.041658
GTTATCCGGATTTATTGGGTTTAAAGGGTGCGTAGGCGGCCTGTTAAGTCAGCGGTGAAATCTAGGAGCTTAACTCCTAAATTGCCATTGATACTGGCGGGCTTGAGTGTAGATGAGGTAGGCGGAATGCGTGGTGTAGCGGTGGAATGCATAGATATCACGCAGAACTCCGATTGCGAAGGCAGCTTACTAAGGTACAACTGACGCTGAAGCACGAAAGCGTGGGTATCAAACAGGA	k__Bacteria	p__Bacteroidota	c__Bacteroidia	o__Bacteroidales	f__Porphyromonadaceae	g__Porphyromonas	Unclassified	[ASV486] g__Porphyromonas	0	0	0	0	0.052521	0.0103821	0.0104047	0	0.0103648	0	0.062487
GTTGCTCGGAATCACTGGGCGTAAAGGGTGCGTAGGCGGGTTCTTAAGTCAGAGGTGAAATCCTGGAGCTCAACTCCAGAACTGCCTTTGATACTGAGAGTCTTGAGTATGACAGAGGTGAGTGGAACTGCGAGTGTAGAGGTGAAATTCGTAGATATTCGCAAGAACACCAGTGGCGAAGGCGGCTCACTGGGTCATTACTGACGCTGAGGCACGAAAGCGTGGGGAGCAAACAGGA	k__Bacteria	p__Proteobacteria	c__Alphaproteobacteria	o__Rhizobiales	f__Xanthobacteraceae	g__Rhodopseudomonas	Unclassified	[ASV487] g__Rhodopseudomonas	0.0106462	0.0207125	0.0104026	0	0.0210084	0	0.0208095	0.0522739	0.0207297	0.0207533	0.0104145
GTTAATCGGATTTACTGGGCGTAAAGCGTGCGTAGGCGGCTTTTTAAGTCGGATGTGAAATCCCTGAGCTTAACTTAGGAATTGCATTCGATACTGGGAGGCTAGAGTATAGGAGAGGATGGTAGAATTCCAGGTGTAGCGGTGAAATGCGTAGAGATCTGGAGGAATACCGATGGCGAAGGCAGCCATCTGGCCTAATACTGACGCTGAGGTACGAAAGCATGGGGAGCAAACAGGA	k__Bacteria	p__Proteobacteria	c__Gammaproteobacteria	o__Pseudomonadales	f__Moraxellaceae	g__Acinetobacter	Unclassified	[ASV488] g__Acinetobacter	0	0	0	0	0	0	0	0	0	0	0
GTTGTCCGGAATTACTGGGCGTAAAGCGCGCGTAGGTGGTCGTGTGCGTCGGTGCTGAAAGCGCCGGGCTTAACCCGGCGAGGTGTGCCGATACGACACGACTTGAGGCAGGGAGAGGGTGGCGGAATTCCGGGTGTAGTGGTGAAATGCGTAGAGATCCGGAGGAACGCCAGTGACGAAGGTGGCCACCTGGCCCTGGCCTGACACTGAGGCGCGATAGCGTGGGGAGCGAACCGGA	k__Bacteria	p__Chloroflexi	c__Chloroflexia	o__Chloroflexales	f__Chloroflexaceae	Unclassified	Unclassified	[ASV489] f__Chloroflexaceae	0.0212925	0	0	0	0.0210084	0	0	0.0104548	0.0207297	0	0.0104145
GTTGTCCGGATTTATTGGGCGTAAAGCGAGCGCAGGCGGTTCCTTAAGTCTGATGTGAAAGCCCCCGGCTCAACCGGGGAGGGTCATTGGAAACTGGGGAACTTGAGTGCAGAAGAGGAGAGTGGAATTCCATGTGTAGCGGTGAAATGCGTAGATATATGGAGGAACACCAGTGGCGAAGGCGACTCTCTGGTCTGTAACTGACGCTGAGGCTCGAAAGCGTGGGTAGCAAACAGGA	k__Bacteria	p__Firmicutes	c__Bacilli	o__Lactobacillales	f__Carnobacteriaceae	g__Granulicatella	Unclassified	[ASV490] g__Granulicatella	0.0532311	0	0	0	0.0315126	0.0103821	0	0.0731835	0.0310945	0.0207533	0.0520725
ATTGATCGGAATTACTGGGCGTAAAGGGCGCGTAGGCGGCAAGAAAAGTCAGATGTGAAATTCCGGGGCTCAACCTCGGAGCTGCATTTGAAACTTTCTAGCTAGAGGCCAGTTAGGGTAAACGGAATTCCACGTGTAGCGGTGAAATGCGTAGATATGTGGAAGAACACCGGTGGTGAAGACGGTTTACTGGGCTGGAACTGACGCTGAGGCGCGAAAGCATGGGGAGCAAACAGGA	k__Bacteria	p__Verrucomicrobiota	c__Chlamydiae	o__Chlamydiales	f__cvE6	g__cvE6	Unclassified	[ASV491] g__cvE6	0.095816	0.08285	0.0208052	0	0.0210084	0.0622924	0.0208095	0.0313643	0	0	0.020829
ATTAATCGGATTTATTGGGCGTAAAGGGCGCGTAGGCGGAAGCGTAAGTCAGATGTTAAAGCTCGGGGCTCAACCTCGAAAAAGCATTTGATACTGCGCATCTTGAGGGTAGGCGGAGAAAATAGAATTCCACAAGTAGCGGTGAAATGCGTAGATATGTGGAGGAATACCGGTGGCGAAGGCGGTTTTCTAGCTTATACCTGACGCTGAGGCGCGAAAGCAAGGGGAGCAAACAGGA	k__Bacteria	p__Verrucomicrobiota	c__Chlamydiae	o__Chlamydiales	f__Parachlamydiaceae	Unclassified	Unclassified	[ASV492] f__Parachlamydiaceae	0.138401	0.0103563	0.0104026	0	0.052521	0.0415282	0.0208095	0.0104548	0	0.0207533	0.020829
GTTGTTCGGAATTACTGGGCGTAAAGCGCGCGTAGGCGGTGATCCATGTCAGAGGTGAAAGCCCGGGGCTCAACTCCGGAATTGCCTTTGAAACGGGATCGCTAGAGTCCGAGAGAGGATGGCGGAATTCCTAGTGTAGAGGTGAAATTCGTAGATATTAGGAAGAACACCGGTGGCGAAGGCGGCCATCTGGCTCGGTACTGACGCTCAGGCGCGAAAGCGTGGGGAGCAAACAGGA	k__Bacteria	p__Proteobacteria	c__Alphaproteobacteria	o__Rhodospirillales	f__Rhodospirillaceae	Unclassified	Unclassified	[ASV493] f__Rhodospirillaceae	0.0212925	0	0.0104026	0.0102281	0.0105042	0.0207641	0	0.0104548	0.0207297	0	0.0312435
GTTAATCGGAATTACTGGGCGTAAAGCGTGCGTAGGCGGTTCGTTATGTCTGCTGTGAAATCCCCGGGCTCAACCTGGGAATGGCAGTGGAAACTGGCGGGCTTGAGTGTGGCAGAGGGGGGTGGAATTCCGCGTGTAGCAGTGAAATGCGTAGAGATGCGGAGGAACACCGATGGCGAAGGCAGCCCCCTGGGCTGACACTGACGCTGAGGCACGAAAGCGTGGGGAGCAAACAGGA	k__Bacteria	p__Proteobacteria	c__Gammaproteobacteria	o__Burkholderiales	f__SC-I-84	g__SC-I-84	Unclassified	[ASV494] g__SC-I-84	0.0212925	0.0310688	0	0.0204562	0	0.0103821	0.0208095	0.0104548	0.0207297	0.0103767	0.020829
GTTAATCGGAATTACTGGGCGTAAAGCGCGCGTAGGTGGTTTGTTAAGTTGGAAGTGAAAGCCCCGGGCTCAACCTGGGAACTGCTTTCAAAACTGGCAGGCTAGAGTATGGCAGAGGGTGGTGGAATTTCCTGTGTAGCGGTGAAATGCGTAGATATAGGAAGGAACACCAGTGGCGAAGGCGACCACCTGGGCTAATACTGACACTGAGGTGCGAAAGCGTGGGGAGCAAACAGGA	k__Bacteria	p__Proteobacteria	c__Gammaproteobacteria	o__Pseudomonadales	f__Pseudomonadaceae	g__Pseudomonas	Unclassified.	[ASV495] g__Pseudomonas	0	0	0	0	0.241597	0	0	0	0	0	0
GTTGTTCGGAATTACTGGGCGTAAAGCGCACGTAGGCGGCATTCCAAGTTGGAGGTGAAATCCCCGGGCTTAACCTGGGAACTGCCTCCAAAACTGGGAAGCTCGAGTCCGAGAGAGGTGAGTGGAATTTCCAGTGTAGAGGTGAAATTCGTAGATATTGGAAAGAACACCAGTGGCGAAGGCGGCTCACTGGCTCGGTACTGACGCTGAGGAGCGACAGCGTGGGGAGCAAACAGGA	k__Bacteria	p__Proteobacteria	c__Alphaproteobacteria	o__Parvibaculales	f__Parvibaculaceae	g__Parvibaculum	Unclassified	[ASV496] g__Parvibaculum	0	0	0.0208052	0.0102281	0	0	0.0312142	0	0	0	0
GTTGTCCGGAATTACTGGGCGTAAAGAGCTCGTAGGTGGTTTGTCGCGTTGTTCGTGAAAACCGGGGGCTTAACCCTCGGCGTGCGGGCGATACGGGCAGACTGGAGTACTGCAGGGGAGACTGGAATTCCTGGTGTAGCGGTGGAATGCGCAGATATCAGGAGGAACACCGGTGGCGAAGGCGGGTCTCTGGGCAGTAACTGACGCTGAGGAGCGAAAGCGTGGGGAGCGAACAGGA	k__Bacteria	p__Actinobacteriota	c__Actinobacteria	o__Corynebacteriales	f__Mycobacteriaceae	g__Mycobacterium	Unclassified	[ASV497] g__Mycobacterium	0.0212925	0.0103563	0	0	0.0315126	0.0207641	0	0.0418191	0.0310945	0.0103767	0
GTTGTCCGGAATTACTGGGCGTAAAGGGCGCGTAGGCGGCTCGATAAGTAGGGGGTGAAATTCCACGGCTCAACCGTGGACCTGCCTTCTAGACTGTCGGACTTGAGCACGGTAGAGGCAGATGGAATTCCCGGTGTAGCGGTGGAATGCGTAGAGATCGGGAAGAACACCAGTGGCGAAGGCGGTCTGCTGGGCCGTTGCTGACGCTGAGGCGCGATAGCGTGGGGAGCAAACAGGA	k__Bacteria	p__Gemmatimonadota	c__Gemmatimonadetes	o__Gemmatimonadales	f__Gemmatimonadaceae	Unclassified	Unclassified	[ASV498] f__Gemmatimonadaceae	0	0.0103563	0	0	0.0420168	0	0.0208095	0.0209096	0	0.06226	0.0104145
GTTGTCCGGAATTACTGGGCGTAAAGAGCTCGTAGGTGGTTTGTCGCGTCGTTTGTGTAATACCGCAGCTTAACTGCGGGGTTGCAGGCGATACGGGCATAACTTGAGTGCTGTAGGGGAGACTGGAATTCCTGGTGTAGCGGTGGAATGCGCAGATATCAGGAGGAACACCGATGGCGAAGGCAGGTCTCTGGGCAGTAACTGACGCTGAGGAGCGAAAGCATGGGTAGCGAACAGGA	k__Bacteria	p__Actinobacteriota	c__Actinobacteria	o__Corynebacteriales	f__Corynebacteriaceae	g__Corynebacterium	Unclassified	[ASV499] g__Corynebacterium	0	0	0	0	0.0420168	0	0	0	0	0	0.0104145
ATTAATCGGATTTATTGGGCGTAAAGGGCGCGTAGGCTGATTTATAAGTCGGATGTGAAAGCCCGGGGCTCAACCCCGGAACGGCATCTGAAACTATTAATCTAGAGGGTAGGCGGAGAAAACGGAATTCCACAAGTAGCGGTGAAATGCGTAGATATGTGGAAGAACACCGGTGGCGAAGGCGGTTTTCTAGCTTACTCCTGACGCTGAGGCGCGAAAGCTAGGGGAGCAAACAGGA	k__Bacteria	p__Verrucomicrobiota	c__Chlamydiae	o__Chlamydiales	f__Parachlamydiaceae	Unclassified	Unclassified	[ASV500] f__Parachlamydiaceae	0.0425849	0	0	0	0.0210084	0.0103821	0.104047	0	0.0207297	0.0415067	0.041658
GTTACTCGGAATTACTGGGCGTAAAGCGTGCGTAGGTGGTTGTTTAAGTCTGTCGTGAAAGCCCTGGGCTCAACCTGGGAATTGCGATGGATACTGGGCAACTAGAGTGTGGTAGAGGATAGTGGAATTTCCGGTGTAGCAGTGAAATGCGTAGAGATCGGAAGGAACATCTGTGGCGAAGGCGACTATCTGGGCCAACACTGACACTGAGGCACGAAAGCGTGGGGAGCAAACAGGA	k__Bacteria	p__Proteobacteria	c__Gammaproteobacteria	o__Xanthomonadales	f__Xanthomonadaceae	g__Pseudoxanthomonas	Unclassified	[ASV501] g__Pseudoxanthomonas	0	0	0.0208052	0	0.052521	0.0207641	0	0	0	0.0207533	0
GTTGTTCGGAATTACTGGGCGTAAAGCGCGCGTAGGCGGTTTTTTAAGTCAGGGGTGAAAGCCCGGAGCTCAACTCCGGAATAGCCTTTGAAACTGGAAGACTTGAATCTTGGAGAGGTCAGTGGAATTCCGAGTGTAGAGGTGAAATTCGTAGATATTCGGAAGAACACCAGTGGCGAAGGCGACTGACTGGACAAGTATTGACGCTGAGGTGCGAAAGCGTGGGGAGCAAACAGGA	k__Bacteria	p__Proteobacteria	c__Alphaproteobacteria	o__Sphingomonadales	f__Sphingomonadaceae	g__Sphingopyxis	Unclassified	[ASV502] g__Sphingopyxis	0	0	0.0520129	0	0	0.0103821	0	0	0	0.0103767	0
GTTGTCCGGATTTATTGGGCGTAAAGAGCGTGTAGGCGGTTTTACAGGTCCGCTGTGAAAACTCGAGGCTCAACCTCGAGCTGTCGGTGGAAACCGTAAGGCTAGAGTCCGGAAGAGGAGAGTGGAATTCCTGGTGTAGCGGTGAAATGCGCAGATATCAGGAAGAACACCCGTGGCGAAGGCGGCTCTCTGGGACGGTACTGACGCTGAGACGCGAAAGCGTGGGGAGCGAACAGGA	k__Bacteria	p__Actinobacteriota	c__Thermoleophilia	o__Gaiellales	Unclassified	Unclassified	Unclassified	[ASV503] o__Gaiellales	0.0638774	0	0	0.0306843	0.0315126	0.0103821	0	0.0418191	0.0103648	0.0415067	0.0520725
GTTAATCGGAATTACTGGGCGTAAAGCGTGCGCAGGCGGTTTTGTAAGTCAGATGTGAAATCCCCGGGCTTAACCTGGGAACTGCGTTTGAAACTACAAGGCTAGAGTGTAGCAGAGGGGGGTGGAATTCCACGTGTAGCAGTGAAATGCGTAGAGATGTGGAGGAACACCGATGGCGAAGGCAGCCCCCTGGGTTAACACTGACGCTCAGGCACGAAAGCGTGGGGAGCAAACAGGA	k__Bacteria	p__Proteobacteria	c__Gammaproteobacteria	o__Burkholderiales	f__Nitrosomonadaceae	g__Nitrosospira	Unclassified	[ASV504] g__Nitrosospira	0	0	0	0	0	0	0	0	0	0	0
GTTATCCGGATTCACTGGGTTTAAAGGGTGCGTAGGCGGATAAGTAAGTCAGTGGTGAAATCTCCGAGCTTAACTCGGAAACTGCCGTTGATACTATTTGTCTTGAATGTTGTGGAGGTAAGCGGAATATGTCATGTAGCGGTGAAATGCTTAGATATGACATAGAACACCAATTGCGAAGGCAGCTTACTACACAATTATTGACGCTGAGGCACGAAAGCGTGGGGATCAAACAGGA	k__Bacteria	p__Bacteroidota	c__Bacteroidia	o__Chitinophagales	f__Chitinophagaceae	Unclassified	Unclassified	[ASV505] f__Chitinophagaceae	0.0212925	0	0.0312077	0.0818247	0	0	0.0208095	0	0	0	0.020829
GTTGTCCGGATTTACTGGGCGTAAAGCGTATGCAGGCGGACCGTTAAGTAGGAAGTGAAAGGTTGGAGCTCAACTCTAACACTGCTCCCTATACTGGCGGTCTTGAGTGGCGGAGAGGAAGACGGAACGACACGTGTAGCGGTGAAATGCGTTGATATGTGTCGGAACACCAATGGCGAAAGCAGTCTTCTGGACGCAAACTGACGCTGAGATACGAAAGCCAAGGTAGCAAACAGGA	k__Bacteria	p__Abditibacteriota	c__Abditibacteria	o__Abditibacteriales	f__Abditibacteriaceae	g__Abditibacterium	Unclassified	[ASV506] g__Abditibacterium	0.0425849	0.0310688	0.0208052	0	0	0	0	0.0104548	0.0103648	0.0103767	0.0104145
GTTGTTCGGAATTACTGGGCGTAAAGCGTATGTAGGCGGATCTTTAAGTCAGGGGTGAAATCCCGAGGCTCAACCTCGGAACTGCCTTTGATACTGGGGATCTTGAGTCCGGGAGAGGTGAGTGGAACTCCGAGTGTAGAGGTGAAATTCGTAGATATTCGGAAGAACACCAGTGGCGAAGGCGGCTCACTGGCCCGGTACTGACGCTGAAATACGAAAGCGTGGGGAGCAAACAGGA	k__Bacteria	p__Proteobacteria	c__Alphaproteobacteria	o__Rhizobiales	Unclassified	g__Bauldia	Unclassified	[ASV507] g__Bauldia	0.0106462	0	0.0104026	0.0204562	0	0	0.0104047	0.0104548	0.0207297	0.0207533	0.020829
GTTGTCCGGATTTACTGGGCGTAAAGGGCGCGTAGGCGGTCTACCAAGCGTGAAGTGAAATCTCCAGGGCTCAACCCGGAAACTGCTTCGCGAACTGGCAGACTAGAGGAAGGTAGAGGTGAATGGAATTCCTGGTGTAGCGGTGACATGCATTGATATCAGGAGGAACACCCGTGGCGAAGGCGGTTCACTGGGCCTTTCCTGACGCTGAGGCGCGAAAGCGTGGGTAGCAAACAGGA	k__Bacteria	p__Armatimonadota	c__Fimbriimonadia	o__Fimbriimonadales	f__Fimbriimonadaceae	g__Fimbriimonadaceae	Unclassified	[ASV508] g__Fimbriimonadaceae	0	0.0207125	0.0312077	0	0.0420168	0.0103821	0.041619	0.0104548	0.0103648	0.0207533	0
GTTGTTCGGAATTACTGGGCGTAAAGCGCGTGTAGGCGGTCTACTAAGTCAGATGTGAAATCCTGGGGCTCAACTCCAGAAGTGCATTTGAAACTATTAGGCTAGAGTGATGTAGAGGATGGCGGAATACCCAGTGTAGAGGTGAAATTCGTAGAGATTGGGTAGAACACCGGTGGCGAAGGCGGCCATCTGGGCATTAACTGACGCTGAGACGCGAAAGCGTGGGGAGCAAACAGGA	k__Bacteria	p__Bdellovibrionota	c__Oligoflexia	o__0319-6G20	f__0319-6G20	g__0319-6G20	Unclassified	[ASV509] g__0319-6G20	0	0	0	0	0.0210084	0	0	0.0104548	0.0207297	0	0.062487
ATTATCCGGAGTGACTGGGCGTAAAGAGTTGCGTAGGTGGACAAGTAAGCGAATAGTGAAATCTGATGGCTCAACCATACAGACTATTATTCGAACTGCTTGTCTTGAGAATAGCAGAGGTAACTGGAATTTCTTGTGTAGGAGTGAAATCCGTAGATATAAGAAGGAACACCAATGGCGTAGGCAGGTTACTGGGCTATTTCTGACACTGAGGCACGAAAGCGTGGGGAGCGAACCGGA	k__Bacteria	p__Patescibacteria	c__Saccharimonadia	o__Saccharimonadales	f__Saccharimonadales	g__Saccharimonadales	Unclassified	[ASV510] g__Saccharimonadales	0.0532311	0.0310688	0.0312077	0.0204562	0.0105042	0.0207641	0.0312142	0	0.0207297	0	0.020829
GTTGTCCGGATTTATTGGGTTTAAAGGGTGCGTAGGCGGCTATTTAAGTCAGTGGTGAAATCCTGCAGCTCAACTGTAGAATTGCCATTGATACTGGATAGCTTGAGTACAGACGAGGTAGGCGGAATTTATGGTGTAGCGGTGAAATGCATAGATACCATAAAGAACCCCTATTGCGAAGGCAGCTTACTAGGCTGTAACTGACGCTGAGGCACGAAAGCGTGGGGATCAAACAGGA	k__Bacteria	p__Bacteroidota	c__Bacteroidia	o__Cytophagales	f__Cytophagaceae	g__Sporocytophaga	Unclassified	[ASV511] g__Sporocytophaga	0	0	0	0	0	0	0	0	0	0	0
GTTGCTCGGAATTACTGGGCGTAAAGGGAGCGTAGGCGGACATTTAAGTCAGAGGTGAAATCCCGGAGCTTAACTTCGGAACTGCCTTTGATACTGGATGTCTTGAGTGTGAGAGAGGTATGTGGAACTCCGAGTGTAGAGGTGAAATTCGTAGATATTCGGAAGAACACCAGTGGCGAAGGCGACATACTGGCTCATTACTGACGCTGAGGCTCGAAAGCGTGGGGAGCAAACAGGA	k__Bacteria	p__Proteobacteria	c__Alphaproteobacteria	o__Caulobacterales	f__Caulobacteraceae	g__Brevundimonas	Unclassified	[ASV512] g__Brevundimonas	0	0	0	0	0	0	0.0104047	0	0	0	0.041658
ATTGATCGGAATTACTGGGCGTAAAGGGCGCGTAGGCGGTTATAAAAGTCGGATGTGAAATTCCGGGGCTCAACCCCGGAGCTGCATTTGAAACTCTATAGCTAGAGTTCAGTTAGGGTAAACGGAATTCCACGTGTAGCGGTGAAATGCGTAGATATGTGGAAGAACACCGGTGGTGAAGACGGTTTACTGGGCTGATACTGACGCTGAGGCGCGAAAGCATGGGGAGCAAACAGGA	k__Bacteria	p__Verrucomicrobiota	c__Chlamydiae	o__Chlamydiales	f__cvE6	g__cvE6	Unclassified	[ASV513] g__cvE6	0	0	0	0	0	0	0	0	0	0	0
GTTGTCCGGATTTATTGGGCGTAAAGAGCTCGTAGGCGGTTTGGTAAGTCGGGTGTGAAATCTCCACGCTCAACGTGGAGGGGCCACTCGATACTGCCATGACTCGAGTCCGGTAGAGGAGTGTGGAATTCCCGGTGTAGCGGTGAAATGCGCAGATATCGGGAGGAACACCCGTAGCGAAGGCGGCACTCTGGGCCGGAACTGACGCTGAGGAGCGAAAGCGTGGGGAGCAAACAGGA	k__Bacteria	p__Actinobacteriota	c__Acidimicrobiia	o__IMCC26256	f__IMCC26256	g__IMCC26256	Unclassified	[ASV514] g__IMCC26256	0.0106462	0.0207125	0.0208052	0.0511404	0.0315126	0.0207641	0	0.0104548	0	0.0415067	0.020829
GTTGTTCGGAATTACTGGGCGTAAAGGGCGCGTAGGCGGTTTATCAAGTCAGGCGTGAAAGCCCCGGGCTCAACCTGGGAATTGCGTTTGATACTGGTAGACTTGAGTTCGGGAGAGGTGAGTGGAATTCCCAGTGTAGAGGTGAAATTCGTAGATATTGGGAAGAACACCGGTGGCGAAGGCGGCTCACTGGACCGATACTGACGCTGAGGCGCGAAAGCGTGGGGAGCAAACAGGA	k__Bacteria	p__Proteobacteria	c__Alphaproteobacteria	o__Azospirillales	f__Azospirillaceae	g__Nitrospirillum	Unclassified	[ASV515] g__Nitrospirillum	0.0319387	0.0207125	0.0416103	0	0.0420168	0.0415282	0.0104047	0.0209096	0.0310945	0.0207533	0
GTTGTCCGGAATTATTGGGCGTAAAGAGCTTGTAGGCGGTCTGTCGCGTCTGCTGTGAAAGACCGGGGCTTAACTCCGGTTCTGCAGTGGGTACGGGCAGACTAGAGTGTGGTAGGGGAGACTGGAATTCCTGGTGTAGCGGTGAAATGCGCAGATATCAGGAGGAACACCGATGGCGAAGGCAGGTCTCTGGGCCATTACTGACGCTGAGAAGCGAAAGCATGGGGAGCGAACAGGA	k__Bacteria	p__Actinobacteriota	c__Actinobacteria	o__Micrococcales	f__Dermacoccaceae	g__Dermacoccus	Unclassified	[ASV516] g__Dermacoccus	0.0319387	0	0	0	0.0630252	0.124585	0	0.0522739	0.0103648	0	0
GTTGTCCGGATTTATTGGGTTTAAAGGGTGCGTAGGCGGCCTAGTAAGTCAGTGCTGAAATATCCCGGCTTAACCGGGAGGGTGGCATTGATACTGCTGGGCTTGAGTGGACTCGAGGTAGGCGGAATTGACGGTGTAGCGGTGAAATGCTTAGATATCGTCAAGAACACCGATAGTGTAGACAGCTTACTAGATTTCAACTGACGCTGAGGCACGAAAGTGTGGGGATCAAACAGGA	k__Bacteria	p__Bacteroidota	c__Bacteroidia	o__Cytophagales	f__Microscillaceae	Unclassified	Unclassified	[ASV517] f__Microscillaceae	0.0212925	0.0517813	0.0104026	0.0102281	0	0	0.0208095	0.0313643	0.0310945	0.0415067	0.0104145
GTTAATCGGAATTACTGGGCGTAAAGGGTGCGTAGGTGGTTATTTAAGTTATCTGTGAAATTCCTGGGCTCAACCTGGGCATGTCAGCTAATACTGAGTAACTTGAGTATAGGAGAGGGTAGTGGAATTTCCGGTGTAGCGGTGAAATGCGTAGAGATCGGAAGGAACACCAGTGGCGAAGGCGGCTACCTGGCCTAATACTGACACTGAGGCACGAAAGCGTGGGGAGCAAACAGGA	k__Bacteria	p__Proteobacteria	c__Gammaproteobacteria	o__Legionellales	f__Legionellaceae	g__Legionella	Unclassified	[ASV518] g__Legionella	0.0851698	0.0103563	0.0208052	0.0102281	0.0630252	0.0207641	0.0312142	0.0418191	0.0207297	0.0103767	0
GTTGTCCGGAATTATTGGGCGTAAAGGGCTCGTAGGCGGTCTGTTGCGTCGGGAGTGAAAACTCAGGGCTTAACCCTGAGCCTGCTTCCGATACGGGCAGACTAGAGGTATGCAGGGGAGAACGGAATTCCTGGTGTAGCGGTGAAATGCGCAGATATCAGGAGGAACACCGGTGGCGAAGGCGGTTCTCTGGGCATTACCTGACGCTGAGGAGCGAAAGTGTGGGGAGCGAACAGGA	k__Bacteria	p__Actinobacteriota	c__Actinobacteria	o__Propionibacteriales	f__Nocardioidaceae	g__Marmoricola	Unclassified	[ASV519] g__Marmoricola	0.0106462	0.0207125	0	0	0.0630252	0.0726744	0	0	0.0207297	0.0726367	0
GTTAATCGGAATTACTGGGCGTAAAGAGTGCGCAGGCGGTTTTGCAAGACCGATGTGAAATCCCCGGGCTTAACCTGGGAACTGCATTGGTGACTGCAAGGCTAGAGTGTGTCAGAGGGAGGTGGAATTCCGCATGTAGCAGTGAAATGCGTAGATATGCGGAGGAACACCGATGGCGAAGGCAGCCTCCTGGGATAACACTGACGCTCATGCACGAAAGCGTGGGGAGCAAACAGGA	k__Bacteria	p__Proteobacteria	c__Gammaproteobacteria	o__Burkholderiales	f__Burkholderiaceae	g__Lautropia	Unclassified	[ASV520] g__Lautropia	0	0	0	0.0204562	0.0315126	0.0103821	0.0104047	0	0.0414594	0	0.020829
GTTATCCGGATTTATTGGGTTTAAAGGGAGCGTAGGCGGCCCGTTAAGTCAGGGGTGAAAGACGGTGGCTCAACCATCGCAGTGCCTTTGATACTGACGGGCTTGAATACACCTGAGGTAGGCGGAATGTGGCAAGTAGCGGTGAAATGCATAGATATGCCACAGAACACCGATTGCGAAGGCAGCTTACTAAAGTGTGATTGACGCTGAGGCTCGAAAGCGTGGGGATCAAACAGGA	k__Bacteria	p__Bacteroidota	c__Bacteroidia	o__Sphingobacteriales	f__Sphingobacteriaceae	Unclassified	Unclassified	[ASV521] f__Sphingobacteriaceae	0	0	0.0208052	0	0	0	0.0208095	0	0.0932836	0	0.041658
GTTGTTCGGATTTACTGGGCGTAAAGCGCACGTAGGCGGATCATTAAGTCAGGGGTGAAATCCTGGAGCTCAACTCCAGAACTGCCTCTGATACTGGTGATCTTGAGTCCGGAAGAGGTGAGTGGAACTCCTAGTGTAGAGGTGGAATTCGTAGATATTAGGAAGAACACCAGTGGCGAAGGCGGCTCACTGGTCCGGTACTGACGCTGAGGTGCGAAAGCGTGGGGAGCAAACAGGA	k__Bacteria	p__Proteobacteria	c__Alphaproteobacteria	o__Rhizobiales	f__Devosiaceae	g__Devosia	Unclassified	[ASV522] g__Devosia	0.0106462	0	0.0208052	0.0102281	0.0210084	0	0.0104047	0.0313643	0.0414594	0.0103767	0.0104145
GTTAATCGGAATTACTGGGCGTAAAGCGCGCGTAGGCGGCTTTTCAAGTCGATTGTGAAATCCCCGGGCTCAACCTGGGAACTGCAGTCGAGACTGTCTAGCTAGAGTATGGGAGAGGGAAGTGGAATTTCAGGTGTAGCGGTGAAATGCGTAGATATCTGAAGGAACATCAGTGGCGAAAGCGACTTCCTGGACCAATACTGACGCTCATGTGCGAAAGCGTGGGGAGCAAACAGGA	k__Bacteria	p__Proteobacteria	c__Gammaproteobacteria	o__Steroidobacterales	f__Steroidobacteraceae	g__Steroidobacter	Unclassified	[ASV523] g__Steroidobacter	0.0106462	0	0	0.0511404	0.0210084	0.0103821	0	0.0104548	0	0	0.020829
GTTGTCCGGAATTATTGGGCGTAAAGAGCTCGTAGGCGGTCTGTCGCGTCGGATGTGAAAACCCAGGGCTCAACCCTGGGCCTGCATTCGATACGGGCAGACTAGAGTTCGGTAGGGGAGACTGGAATTCCTGGTGTAGCGGTGAAATGCGCAGATATCAGGAGGAACACCGGTGGCGAAGGCGGGTCTCTGGGCCGAAACTGACGCTGAGGAGCGAAAGCGTGGGGAGCAAACAGGA	k__Bacteria	p__Actinobacteriota	c__Actinobacteria	o__Frankiales	f__Sporichthyaceae	Unclassified	Unclassified	[ASV524] f__Sporichthyaceae	0.0532311	0	0	0	0.0105042	0.0103821	0	0.0209096	0	0.06226	0
GTTGTCCGGAATCATTGGGCGTAAAGAGCGTGTAGGCGGCCCGATAAGTCCGCTGTGAAAGTCCAGGGCTCAACCCTGGAATGCCGGTGGATACTGTCGGGCTCGAATCCGGAAGAGGTGAGTGGAATTCCTGGTGTAGCGGTGAAATGCGCAGATATCAGGAGGAACACCAATGGCGAAGGCAGCTCACTGGGACGGTATTGACGCTGAGACGCGAAAGCGTGGGGAGCAAACAGGA	k__Bacteria	p__Actinobacteriota	c__Thermoleophilia	o__Solirubrobacterales	f__Solirubrobacteraceae	Unclassified	Unclassified	[ASV525] f__Solirubrobacteraceae	0.0212925	0	0.0104026	0.0102281	0.0210084	0	0.0104047	0	0.0103648	0.0103767	0.0104145
GTTGTTCGGATTTACTGGGCGTAAAGGGCGCGTAGGCGGTGCGATAAGTCAGGCGTGAAAGCCCCGGGCTCAACCCGGGAATTGCGCTTGATACTGTTGCGCTTGAATCCAGGAGAGGATGGCGGAATTCCCAGTGTAGAGGTGAAATTCGTAGATATTGGGAAGAACACCAGTGGCGAAGGCGGCCATCTGGCCTGGAATTGACGCTGAGGCGCGAAAGCGTGGGGAGCAAACAGGA	k__Bacteria	p__Proteobacteria	c__Alphaproteobacteria	Unclassified	Unclassified	Unclassified	Unclassified	[ASV526] c__Alphaproteobacteria	0	0	0.0728181	0	0.0210084	0.0415282	0.0312142	0.0627287	0	0.0103767	0
GTTGTTCGGATTTACTGGGCGTAAAGCGCACGTAGGCGGATCGTTAAGTGAGGGGTGAAATCCCAGGGCTCAACCCTGGAACTGCCTTTCATACTGGCGATCTCGAGTCCGGAAGAGGTGAGTGGAACTCCTAGTGTAGAGGTGGAATTCGTAGATATTAGGAAGAACACCAGTGGCGAAGGCGGCTCACTGGTCCGGTACTGACGCTGAGGTGCGAAAGCGTGGGGAGCAAACAGGA	k__Bacteria	p__Proteobacteria	c__Alphaproteobacteria	o__Rhizobiales	f__Devosiaceae	Unclassified	Unclassified	[ASV527] f__Devosiaceae	0	0	0.0312077	0.0102281	0	0.0207641	0	0	0.0310945	0.0207533	0
GTTACTCGGAATTACTGGGCGTAAAGCGTGCGTAGGTGGTTGTTTAAGTCTGCTGTGAAAGCCCTGGGCTCAACCTGGGAATTGCAGTGGATACTGGGCGACTAGAGTGTGGTAGAGGATAGTGGAATTTCCGGTGTAGCAGTGAAATGCGTAGAGATCGGAAGGAACATCTGTGGCGAAGGCGACTATCTGGGCCAACACTGACACTGAGGCACGAAAGCGTGGGGAGCAAACAGGA	k__Bacteria	p__Proteobacteria	c__Gammaproteobacteria	o__Xanthomonadales	f__Xanthomonadaceae	g__Pseudoxanthomonas	Unclassified	[ASV528] g__Pseudoxanthomonas	0	0.041425	0.0936232	0	0	0	0	0	0	0.0207533	0
GTTGTTCGGAATTACTGGGCGTAAAGCGCACGTAGGCGGCGATTTAAGTCAGAGGTGAAAGCCCGGGGCTCAACCCCGGAACTGCCTTTGAGACTGGATTGCTAGAATCTTGGAGAGGCGGGTGGAATTCCGAGTGTAGAGGTGAAATTCGTAGATATTCGGAAGAACACCAGTGGCGAAGGCGGCCCGCTGGACAAGTATTGACGCTGAGGTGCGAAAGCGTGGGGAGCAAACAGGA	k__Bacteria	p__Proteobacteria	c__Alphaproteobacteria	o__Sphingomonadales	f__Sphingomonadaceae	g__Sphingobium	Unclassified	[ASV529] g__Sphingobium	0	0	0	0	0	0	0	0	0	0.03113	0
ATTATCCGGAGTGACTGGGCGTAAAGAGTTGCGTAGGTGGCTTTGTAAGCGAATAGTGAAATCTGATGGCTCAACCATACAGACTATTATTCGAACTGCAAGGCTTGAGAATAGCAGAGGTAACTGGAATTTCTAGTGTAGGAGTGAAATCCGTAGATATTAGAAGGAACACCAATGGCGTAGGCAGGTTACTGGGCTATTTCTGACACTGAGGCACGAAAGCGTGGGGAGCGAACCGGA	k__Bacteria	p__Patescibacteria	c__Saccharimonadia	o__Saccharimonadales	f__Saccharimonadales	g__Saccharimonadales	Unclassified	[ASV530] g__Saccharimonadales	0	0.0103563	0.0208052	0.0102281	0.0315126	0	0.0104047	0	0	0.0103767	0.020829
GTTGTTCGGAATTACTGGGCGTAAAGGGCTCGTAGGCGGCCCTCTAAGTCACACGTGAAATCCCCCGGCTCAACCGGGGAACTGCGTGTGAGACTGGGGGGCTAGAGTTTGGGAGAGGAATGCGGAATTCCAGGTGTAGCGGTGAAATGCGTAGATATCTGGAGGAACACCGGTGGCGAAGGCGGCATTCTGGACCAACACTGACGCTGAGGAGCGAAAGCCAGGGGAGCAAACGGGA	k__Bacteria	p__Acidobacteriota	c__Vicinamibacteria	o__Vicinamibacterales	f__Vicinamibacteraceae	Unclassified	Unclassified	[ASV531] f__Vicinamibacteraceae	0.0212925	0	0	0	0.0105042	0	0.0104047	0.0313643	0.0207297	0	0.0312435
GTTGTTCGGAATTACTGGGCGTAAAGCGCACGTAGGCGGACTTTTAAGTCAGGGGTGAAATCCCGGGGCTCAACCCCGGAACTGCCTTTGATACTGGAAGTCTTGAGTTCGAGAGAGGTGAGTGGAATTCCGAGTGTAGAGGTGAAATTCGTAGATATTCGGAGGAACACCAGTGGCGAAGGCGGCTCACTGGCTCGATACTGACGCTGAGGTGCGAAAGCGTGGGGAGCAAACAGGA	k__Bacteria	p__Proteobacteria	c__Alphaproteobacteria	o__Rhizobiales	f__Rhizobiaceae	g__Phyllobacterium	Unclassified	[ASV532] g__Phyllobacterium	0	0.0207125	0.0208052	0	0.0105042	0.0311462	0.0208095	0.0731835	0	0.0103767	0
GTTATCCGGAATTATTGGGCGTAAAGCGCGCGCAGGCGGTTTCTTAAGTCTGATGTGAAAGCCCACGGCTCAACCGTGGAGGGTCATTGGAAACTGGGGAACTTGAGTGCAGAAGAGAAAAGCGGAATTCCACGTGTAGCGGTGAAATGCGTAGAGATGTGGAGGAACACCAGTGGCGAAGGCGGCTTTTTGGTCTGTAACTGACGCTGAGGCGCGAAAGCGTGGGGAGCAAACAGGA	k__Bacteria	p__Firmicutes	c__Bacilli	o__Bacillales	f__Bacillaceae	g__Bacillus	s__Bacillus_megaterium	[ASV533] s__Bacillus_megaterium	0.0319387	0	0	0	0.0105042	0	0.0104047	0	0.0103648	0	0
GTTGTTCGGAATTATTGGGCGTAAAGCGCGCGTAGGCGGGTTTGTAAGTCGATTGTGAAAGCCCTGGGCTCAACCTGGGAATGGCAGTCGAAACTGCAAATCTTGAATGTCTGAGAGGATGGCGGAATTCCCGGTGTAGTAGTGAAATACGTAGATATCGGGAGGAACACCTGAGGCGAAGGCGGCTATCTGGCGGTACATTGACGCTGAGGCGCGAAAGCGTGGGGAGCAAACAGGA	k__Bacteria	p__Bdellovibrionota	c__Oligoflexia	o__Oligoflexales	Unclassified	Unclassified	Unclassified	[ASV534] o__Oligoflexales	0	0.0207125	0.0312077	0.0102281	0	0	0.0208095	0.0104548	0.0310945	0.03113	0.0104145
GTTAATCGGAATTACTGGGCGTAAAGGGTGCGTAGGTTGTTTATTAAGTTATTTGTGAAATCCCTGGGCTTAACCTGGGCAGGTCAGATAATACTGATAGACTCGAGTATGGGAGAGGGTAGTGGAATTTCCGGTGTAGCGGTGAAATGCGTAGAGATCGGAAGGAACACCAGTGGCGAAGGCGGCTACCTGGCCTAATACTGACACTGAGGCACGAAAGCGTGGGGAGCAAACAGGA	k__Bacteria	p__Proteobacteria	c__Gammaproteobacteria	o__Legionellales	f__Legionellaceae	g__Legionella	Unclassified	[ASV535] g__Legionella	0.0425849	0.0310688	0.0104026	0	0.0630252	0.0207641	0	0.0418191	0.0207297	0	0
GTTGTCCGGAATCACTGGGCGTAAAGCGCGCGTAGGTGGCACGGTGCGTCGGTGCTGAAAGCGCCGGGCTTAACCCGGCGAGGTGTGCCGATACGACCGGGCTCGAGGCCAGCAGAGGGTGGCGGAATTCCGGGTGTAGTGGTGAAATGCGTAGAGATCCGGAGGAACGCCGGTGGTGAAGACGGCCACCTGGGCTGGACCTGACACTGAGGCGCGATAGCGTGGGGAGCGAACCGGA	k__Bacteria	p__Chloroflexi	c__Chloroflexia	o__Chloroflexales	f__Chloroflexaceae	g__Candidatus_Chloroploca	Unclassified	[ASV536] g__Candidatus_Chloroploca	0	0	0	0	0	0	0	0	0	0.0207533	0.020829
GTTGTCCGGAATTATTGGGCGTAAAGCGCTCGCAGGCGGTCTTTTAAGTCTGATGTGAAAGCCCACGGCTTAACCGTGGAGGGTCATTGGAAACTGGAGGACTTGAGTACAGAAGAGGAGAGTGGAATTCCACGTGTAGCGGTGAAATGCGTAGAGATGTGGAGGAACACCAGTGGCGAAGGCGACTCTCTGGTCTGTAACTGACGCTGAGGAGCGAAAGCGTGGGGAGCGAACAGGA	k__Bacteria	p__Firmicutes	c__Bacilli	o__Bacillales	f__Bacillaceae	g__Oceanobacillus	Unclassified	[ASV537] g__Oceanobacillus	0.0425849	0	0	0	0	0	0	0	0	0	0
GTTGTCCGGATTCATTGGGCGTAAAGAGCGTGTAGGCGGCCAGGTAGGTCGGTTGTGAAAACTGGAGGCTCAACCTTCAGAGGTCGACCGAAACCATCTGGCTAGAGTCCGGGAGAGGAGAGTGGAATTCCTGGTGTAGCGGTGAAATGCGCAGATATCAGGAAGAACACCCGTGGCGAAAGCGGCTCTCTGGAACGGTACTGACGCTGAGACGCGAAAGCGTGGGGAGCGAACAGGA	k__Bacteria	p__Actinobacteriota	c__Thermoleophilia	o__Gaiellales	f__Gaiellaceae	g__Gaiella	Unclassified	[ASV538] g__Gaiella	0.0212925	0	0	0	0.0210084	0.0103821	0.0208095	0.0313643	0	0.0518834	0.0104145
GTTGTCCGGAATTATTGGGCGTAAAGAGCTCGTAGGCGGTTTGTTGCGTCGGCTGTGAAATCCCGAGGCTCAACCTCGGGTCTGCAGTCGATACGAGCAAACTAGAGTGTTGCAGGGGAGACTGGAATTCCTGGTGTAGCGGTGAAATGCGCAGATATCAGGAGGAACACCGGTGGCGAAGGCGGGTCTCTGGGCAACAACTGACGCTGAGGAGCGAAAGCGTGGGGAGCGAACAGGA	k__Bacteria	p__Actinobacteriota	c__Actinobacteria	o__Frankiales	f__Geodermatophilaceae	g__Blastococcus	Unclassified	[ASV539] g__Blastococcus	0.0212925	0	0.0208052	0.0511404	0.0210084	0	0.041619	0	0	0.0518834	0.020829
GTTGTCCGGAATTATTGGGCGTAAAGAGCTTGTAGGCGGTTTGTCGCGTCTGCCGTGAAAGCCCAGGGCTTAACCCTGGGTCTGCGGTGGGTACGGGCAGACTAGAGTGTGGTAGGGGAGACTGGAATTCCTGGTGTAGCGGTGAAATGCGCAGATATCAGGAGGAACACCGATGGCGAAGGCAGGTCTCTGGGCCACTACTGACGCTGAGAAGCGAAAGCATGGGGAGCAAACAGGA	k__Bacteria	p__Actinobacteriota	c__Actinobacteria	o__Micrococcales	f__Dermacoccaceae	g__Flexivirga	Unclassified	[ASV540] g__Flexivirga	0.0745236	0.0207125	0.0208052	0	0	0.0311462	0.0104047	0.0209096	0.0207297	0.03113	0.0104145
GTTGTCCGGAATTATTGGGCGTAAAGGGCTCGTAGGCGGTTTGTCGCGTCGGGAGTGAAATCACCAGGCTTAACTTGGTGCTTGCTTTCGATACGGGCAGACTAGAGGTATGCAGGGGAGAATGGAATTCCTGGTGTAGCGGTGAAATGCGCAGATATCAGGAGGAACACCGGTGGCGAAGGCGGTTCTCTGGGCATTACCTGACGCTGAGGAGCGAAAGTGTGGGGAGCGAACAGGA	k__Bacteria	p__Actinobacteriota	c__Actinobacteria	o__Propionibacteriales	f__Nocardioidaceae	g__Nocardioides	Unclassified.	[ASV541] g__Nocardioides	0	0	0	0	0	0	0	0	0	0	0
GTTATTCGGAATCACTGGGCGTAAAGCGTGCGTAGGCTGCTCCGCAAGTCAGAAGTGAAAGCCCAGGGCTCAACCCTGGAATTGCTTTTGAAACTGCGGGGCTTCGAATTTGGGAGAGGGTAGCGGAATTGTCAGTGTAGCAGTGAAATGCGTAGATATTGACAGGAACACCAGTGGCGAAAGCGGCTACCTGGACCAACATTGACGCTGAGGCACGAAAGCGTGGGGATCAAACAGGA	k__Bacteria	p__Proteobacteria	c__Alphaproteobacteria	o__Rhodospirillales	Unclassified	Unclassified	Unclassified	[ASV542] o__Rhodospirillales	0.0425849	0.0517813	0.0624155	0.0102281	0.0210084	0.0207641	0.0208095	0	0.0207297	0.0207533	0.041658
GTTGCTCGGAATCACTGGGCGTAAAGGGTGCGTAGGCGGGTCTTTAAGTCAGGGGTGAAATCCTGGAGCTCAACTCCAGAACTGCCTTTGATACTGAAGATCTTGAGTTCGGGAGAGGTGAGTGGAACTGCGAGTGTAGAGGTGAAATTCGTAGATATTCGCAAGAACACCAGTGGCGAAGGCGGCTCACTGGCCCGATACTGACGCTGAGGCACGAAAGCGTGGGGAGCAAACAGGA	k__Bacteria	p__Proteobacteria	c__Alphaproteobacteria	o__Rhizobiales	f__Xanthobacteraceae	g__Bradyrhizobium	Unclassified.	[ASV543] g__Bradyrhizobium	0.0532311	0	0	0.0409123	0.0420168	0.0726744	0.0208095	0.0104548	0.0310945	0	0
GTTAATCGGAATTACTGGGCGTAAAGGGTGCGTAGGCGGTTGTTTAAGTCTGTCGTGAAATCCCCGGGCTCAACCTGGGAATGGCGATGGATACTGGACAGCTAGAGTGTGTCAGAGGATGGTGGAATTCCCGGTGTAGCGGTGAAATGCGTAGAGATCGGGAGGAACATCAGTGGCGAAGGCGGCCATCTGGGACAACACTGACGCTGAAGCACGAAAGCGTGGGGAGCAAACAGGA	k__Bacteria	p__Proteobacteria	c__Gammaproteobacteria	o__Xanthomonadales	f__Rhodanobacteraceae	g__Rhodanobacter	Unclassified	[ASV544] g__Rhodanobacter	0	0	0	0	0.0210084	0	0	0	0	0	0.0520725
GTTGCTCGGAATTACTGGGCGTAAAGCGCACGTAGGCGGCTTCTTAAGTCGGAGGTGAAATCCTGGAGCTCAACTCCAGAACTGCCTTCGATACTGGGAAGCTTGAGTTCGGGAGAGGTGAGTGGAACTGCGAGTGTAGAGGTGAAATTCGTAGATATTCGCAAGAACACCAGTGGCGAAGGCGGCTCACTGGCCCGATACTGACGCTGAGGTGCGAAAGCGTGGGGAGCAAACAGGA	k__Bacteria	p__Proteobacteria	c__Alphaproteobacteria	o__Rhizobiales	f__Xanthobacteraceae	g__Pseudolabrys	Unclassified	[ASV545] g__Pseudolabrys	0.0638774	0	0	0.0306843	0	0.0207641	0.0104047	0.0209096	0	0.0103767	0.0312435
GTTACTCGGAATTACTGGGCGTAAAGCGTGCGTAGGTGGTTTGTTAAGTCTGATGTGAAAGCCCCGGGCTCAACCTGGGAATGGCATTGGATACTGGCAGTCTAGAGTGCGGTAGAGGGGTGTGGAATTCCCGGTGTAGCAGTGAAATGCGTAGATATCGGGAGGAACATCCGTGGCGAAGGCGACACCCTGGACCAGCACTGACACTGAGGCACGAAAGCGTGGGGAGCAAACAGGA	k__Bacteria	p__Proteobacteria	c__Gammaproteobacteria	o__Xanthomonadales	f__Xanthomonadaceae	g__Lysobacter	Unclassified	[ASV546] g__Lysobacter	0	0	0.0832206	0.0613685	0.0105042	0	0	0.0209096	0	0	0
GTTGCTCGGAATTACTGGGCGTAAAGCGCACGTAGGCGGCTTGTTAAGTCAGGGGTGAAATCCTGGAGCTCAACTCCAGAACTGCCTTTGATACTGGCGAGCTTGAGTCCGGGAGAGGTGAGTGGAACTGCGAGTGTAGAGGTGAAATTCGTAGATATTCGCAAGAACACCAGTGGCGAAGGCGGCTCACTGGCCCGGTACTGACGCTGAGGTGCGAAAGCGTGGGGAGCAAACAGGA	k__Bacteria	p__Proteobacteria	c__Alphaproteobacteria	o__Rhizobiales	f__Xanthobacteraceae	Unclassified	Unclassified	[ASV547] f__Xanthobacteraceae	0.0212925	0	0	0.0409123	0.0210084	0.0207641	0.0208095	0	0.0207297	0.0415067	0.0104145
GTTGTTCGGAATTACTGGGCGTAAAGCGCACGTAGGCGGGTCTGTAAGTAGGGGGTGAAATCCCAGGGCTCAACCCTGGAACTGCCTTCTAGACTGCAGGCCTGGAGGTCAGGAGAGGCGAGTGGAATACCGAGTGTAGAGGTGAAATTCGTAGATATTCGGTGGAACACCAGTGGCGAAGGCGACTCGCTGGACTGATACTGACGCTGAGGTGCGAAAGCGTGGGGAGCAAACAGGA	k__Bacteria	p__Proteobacteria	c__Alphaproteobacteria	o__Caulobacterales	f__Hyphomonadaceae	g__Hirschia	Unclassified	[ASV548] g__Hirschia	0	0.0310688	0	0	0.0630252	0.0519103	0	0	0	0	0
GTTGTTCGGAATCATTGGGCGTAAAGCGTGAGTAGGTGGTTTGCTAAGTCGGGTGTGAAAGCCCTGGGCTCAACCCAGGAAGTGCATTCGAAACTAGCTCACTTGAAGATGGTAGAGGAAGGTGGAATTCCAAGTGTAGAGGTGAAATTCGTAGATATTTGGAGGAATACCGGCGGCGAAGGCGGCCTTCTGGACCATTCTTGACACTGAGACACGAAAGCGTGGGTAGCAAACAGGA	k__Bacteria	p__Bdellovibrionota	c__Oligoflexia	o__0319-6G20	f__0319-6G20	g__0319-6G20	Unclassified	[ASV549] g__0319-6G20	0.0532311	0	0.0312077	0	0.0315126	0.0207641	0.0208095	0.0104548	0.0207297	0.0103767	0
GTTGTCCGGAATTATTGGGCGTAAAGAGCTCGTAGGCGGCTTGTCACGTCTGCTGTGAAAACTCGGGGCTCAACCCCGAGCCTGCAGTGGATACGGGCTAGCTAGAGTGCGGTAGGGGAGACTGGAATTCCTGGTGTAGCGGTGAAATGCGCAGATATCAGGAGGAACACCGGTGGCGAAGGCGGGTCTCTGGACCGATACTGACGCTGAGGAGCGAAAGCGTGGGGAGCGAACAGGA	k__Bacteria	p__Actinobacteriota	c__Actinobacteria	o__Frankiales	f__Sporichthyaceae	g__Sporichthya	Unclassified	[ASV550] g__Sporichthya	0.0532311	0	0	0	0	0	0	0	0	0	0
GTTATCCGGATTTACTGGGTTTAAAGGGTGCGTAGGTGGGCAGGTAAGTCAGTGGTGAAATCTTCGAGCTTAACTCGGAAACTGCCATTGATACTATCTGTCTTGAATTTCCTGGAGGTAAGCGGAATATGTCATGTAGCGGTGAAATGCTTAGATATGACATAGAACACCAATTGCGAAGGCAGCTTACTACGGGAATATTGACACTGAGGCACGAAAGCGTGGGGATCAAACAGGA	k__Bacteria	p__Bacteroidota	c__Bacteroidia	o__Chitinophagales	f__Chitinophagaceae	g__Ferruginibacter	Unclassified	[ASV551] g__Ferruginibacter	0	0	0	0.0102281	0	0	0.0312142	0.0104548	0.0207297	0.0103767	0
GTTGTCCGGAATTATTGGGCGTAAAGGGCTCGTAGGCGGTTTGTCGCGTCGGGAGTGAAAACACCGGGCTTAACTCGGTGCTTGCTTTCGATACGGGCAGACTAGAGGTATGCAGGGGAGAATGGAATTCCTGGTGTAGCGGTGAAATGCGCAGATATCAGGAGGAACACCGGTGGCGAAGGCGGTTCTCTGGGCATTACCTGACGCTGAGGAGCGAAAGTGTGGGGAGCGAACAGGA	k__Bacteria	p__Actinobacteriota	c__Actinobacteria	o__Propionibacteriales	f__Nocardioidaceae	g__Nocardioides	Unclassified.	[ASV552] g__Nocardioides	0	0	0	0	0	0	0	0	0.0932836	0.06226	0
GTTGTCCGGAATTACTGGGCGTAAAGAGCTCGTAGGTGGTTTGTCGCGTCGTTTGTGGAATACCGCAGCTTAACTGCGGGGTTGCAGGCGATACGGGCATAACTTGAGTGCTGTAGGGGAGACTGGAATTCCTGGTGTAGCGGTGGAATGCGCAGATATCAGGAGGAACACCGATGGCGAAGGCAGGTCTCTGGGCAGTAACTGACGCTGAGGAGCGAAAGCATGGGTAGCGAACAGGA	k__Bacteria	p__Actinobacteriota	c__Actinobacteria	o__Corynebacteriales	f__Corynebacteriaceae	g__Corynebacterium	Unclassified	[ASV553] g__Corynebacterium	0.0532311	0	0	0	0.0210084	0.0207641	0.0208095	0	0.0518242	0	0
GTTATCCGGATTTACTGGGTTTAAAGGGTGTGTAGGCGGGCATTTAAGTCTGGGGTGAAATCTCCGAGCTCAACTCGGAAACTGCCTTGGATACTATTTGTCTTGAATTATGTTGAGGTTGGCGGAATATAACATGTAGCGGTGAAATGCATAGATATGTTATAGAACACCGATTGCGAAGGCAGCTAACTAAGCATATATTGACGCTGAGGCACGAAAGCGTGGGGATCAAACAGGA	k__Bacteria	p__Bacteroidota	c__Bacteroidia	o__Chitinophagales	f__Chitinophagaceae	g__Taibaiella	Unclassified	[ASV554] g__Taibaiella	0	0	0	0	0	0.238787	0	0	0	0	0
GTTGTCCGGATTTATTGGGCGTAAAGAGCTCGTAGGCGGTTTGGTAAGTCAGGTGTGAAATCTCCACGCTCAACGTGGAGGGGCCACCTGATACTGCCATGACTTGAGTACGGTAGAGGAGTGTGGAATTCCCGGTGTAGCGGTGAAATGCGCAGATATCGGGAGGAACACCCGTAGCGAAGGCGGCACTCTGGGCCGATACTGACGCTGAGGAGCGAAAGCGTGGGGAGCAAACAGGA	k__Bacteria	p__Actinobacteriota	c__Acidimicrobiia	o__IMCC26256	f__IMCC26256	g__IMCC26256	Unclassified	[ASV555] g__IMCC26256	0.0425849	0.0103563	0	0	0.0315126	0.0103821	0.0104047	0.0313643	0.0103648	0	0
GTTATCCGGAATCATTGGGTTTAAAGGGTCCGTAGGCGGGCTAATAAGTCAGAGGTGAAAGCGCTCAGCTCAACTGAGCAACTGCCTTTGAAACTGTTAGTCTTGAATGGTTGTGAAGTAGTTGGAATGTGTAGTGTAGCGGTGAAATGCTTAGATATTACACAGAACACCGATAGCGAAGGCATATTACTAACAATTAATTGACGCTGATGGACGAAAGCGTGGGGAGCGAACAGGA	k__Bacteria	p__Bacteroidota	c__Bacteroidia	o__Flavobacteriales	f__Flavobacteriaceae	g__Capnocytophaga	Unclassified	[ASV556] g__Capnocytophaga	0	0	0.0104026	0	0	0	0	0	0	0	0.104145
GTTATTCGGAATCATTTGGGCGTAAAGGGTGCGTAGACGGCTTATTAAGTCAACTGTTAAATTCTCCGGCCTAACTGGAGGTCAGCGGTAGAAACTGATGAGCTTGAGGTTGGAAGAGAGAAGTGGAATTCTCGGAGTAGCGGTAAAATGCGTAGATCTCGAGAGGAACACCGATGGCGAAGGCAGCTTCTTGGTCCAAATCTGACGTTGAGGCACGAAAGCGTGGGGAGCAAACAGGA	k__Bacteria	p__Dependentiae	c__Babeliae	o__Babeliales	f__Vermiphilaceae	g__Vermiphilaceae	Unclassified	[ASV557] g__Vermiphilaceae	0.0212925	0.0207125	0	0	0.0105042	0	0.0624285	0	0	0	0.0312435
GTTGTTCGGAATTATTGGGCGTAAAGGGCAGGTAGGTGGTCTCATAAGTCTACTGTGAAATCCCTGGGCTTAACCCAGGAAGTGCGGTGGATACTGTGAGACTAGAGTACTGGAGGGGTTCGTGGAATTCCCGGTGTAGCGGTGAAATGCGTAGATATCGGGAGGAACACCAGAGGCGAAGGCGGCGAACTGGACAGTAACTGACACTCAACTGCGAAAGCGTGGGGAGCAAACAGGA	k__Bacteria	p__Bdellovibrionota	c__Oligoflexia	o__0319-6G20	f__0319-6G20	g__0319-6G20	Unclassified	[ASV558] g__0319-6G20	0	0.0310688	0.0104026	0	0	0.0311462	0	0	0.0829187	0	0.0312435
ATTATCCGGAGTGACTGGGCGTAAAGAGTTGCGTAGGCGGTTTAATAAGTGAATAGTGAAACCTGGTGGCTCAACCATACAGACTATTATTCAAACTGTTAAACTCGAGAATGGTAGAGGTAACTGGAATTTCTTGTGTAGGAGTGAAATCCGTAGATATAAGAAGGAACACCAATGGCGTAGGCAGGTTACTGGGCCATTTCTGACGCTAAGGCACGAAAGCGTGGGGAGCGAACCGGA	k__Bacteria	p__Patescibacteria	c__Saccharimonadia	o__Saccharimonadales	f__Saccharimonadaceae	g__TM7x	Unclassified	[ASV559] g__TM7x	0	0	0	0	0	0	0	0	0	0	0.0520725
GTTGTTCGGAATCACTGGGCGTAAAGCGCATGCAGGCGGATCAGTCAGTCAGGGGTGAAATCCCGAGGCTCAACCTCGGAACTGCCTTTGATACTGCTGATCTTGAGTCCGGGAGAGGTGAGTGGAACTCCGAGTGTAGAGGTGAAATTCGTAGATATTCGGAAGAACACCAGTGGCGAAGGCGGCTCACTGGCCCGGTACTGACGCTGAGATGCGAAAGCGTGGGGAGCAAACAGGA	k__Bacteria	p__Proteobacteria	c__Alphaproteobacteria	o__Rhizobiales	Unclassified	g__Bauldia	Unclassified	[ASV560] g__Bauldia	0.0425849	0	0.0208052	0	0.0315126	0	0.0312142	0.0104548	0.0207297	0.03113	0
GTTAATCGGAATTACTGGGCGTAAAGCGCACGCAGGCGGTCTGTCAAGTCGGATGTGAAATCCCCGGGCTCAACCTGGGAACTGCATTCGAAACTGGCAGGCTAGAGTCTTGTAGAGGGGGGTAGAATTCCAGGTGTAGCGGTGAAATGCGTAGAGATCTGGAGGAATACCGGTGGCGAAGGCGGCCCCCTGGACAAAGACTGACGCTCAGGTGCGAAAGCGTGGGGAGCAAACAGGA	k__Bacteria	p__Proteobacteria	c__Gammaproteobacteria	o__Enterobacterales	f__Enterobacteriaceae	g__Enterobacter	Unclassified	[ASV561] g__Enterobacter	0.0212925	0	0.0104026	0	0.0210084	0.0207641	0	0	0	0.03113	0
GTTAATCGGATTTACTGGGCGTAAAGCGTGTGTAGGTGGTTGCTCAAGTCGGTTGTGAAATCCCCGGGCTCAACCTGGGAACTGCTTCCGAGACTGAATGACTAGAGTACGGTAGAGGGCGGTGGAATTTCCGGTGTAGCGGTGAAATGCGTAGATATCGGAAGGAACACCAATGGCGAAGGCAGCCGCCTGGGCCTGTACTGACACTGAGACACGAAAGCGTGGGGATCAAACAGGA	k__Bacteria	p__Proteobacteria	c__Gammaproteobacteria	o__Salinisphaerales	f__Solimonadaceae	Unclassified	Unclassified	[ASV563] f__Solimonadaceae	0.149047	0.0207125	0	0.0102281	0	0	0	0	0	0	0
GTTATCCGGATTCACTGGGTTTAAAGGGTGCGTAGGTGGGTTGGTAAGTCAGTGGTGAAATCCCCGAGCTTAACTTGGGAACTGCCATTGATACTATCAGTCTTGAATACCGTGGAGGTTAGCGGAATATGTCATGTAGCGGTGAAATGCTTAGATATGACATAGAACACCAATTGCGAAGGCAGCTGGCTACACGAATATTGACACTGAGGCACGAAAGCGTGGGGATCAAACAGGA	k__Bacteria	p__Bacteroidota	c__Bacteroidia	o__Chitinophagales	f__Chitinophagaceae	g__Terrimonas	Unclassified	[ASV564] g__Terrimonas	0	0.0621375	0	0	0.0420168	0	0.0208095	0	0	0	0
GTTAATCGGATTTACTGGGCGTAAAGCGTGTGTAGGTGGTTATTCAAGTCGGTTGTGAAATCCCTGGGCTCAACCTGGGAACTGCTTCCGAGACTGAATGACTAGAGTACGGTAGAGGGTGGTGGAATTTCCGGTGTAGCGGTGAAATGCGTAGATATCGGAAGGAACATCAATGGCGAAGGCAGCCACCTGGGCCTGTACTGACACTGAGACACGAAAGCGTGGGGATCAAACAGGA	k__Bacteria	p__Proteobacteria	c__Gammaproteobacteria	o__Salinisphaerales	f__Solimonadaceae	g__Solimonas	Unclassified	[ASV565] g__Solimonas	0.0319387	0	0	0	0	0.0207641	0.0208095	0	0.196932	0	0
GTTAATCGGAATTACTGGGCGTAAAGGGTGCGTAGGTGGTTTGATAAGTTAGCTGTGAAAGTCCTGGGCTTAACCTGGGGAGGTCAGCTAAGACTGTTGGACTTGAGTATGGGAGAGGGTAGAGGAATTTCCGGTGTAGCGGTGAAATGCGTAGAGATCGGAAGGAACACTGGTGGCGAAGGCGTCTACCTGGCCTGTTACTGACACTGAGGCACGAAAGCGTGGGGAGCGAACAGGA	k__Bacteria	p__Proteobacteria	c__Gammaproteobacteria	o__Legionellales	f__Legionellaceae	g__Legionella	Unclassified	[ASV566] g__Legionella	0.0106462	0.0621375	0.0520129	0	0.0315126	0.0207641	0	0.0104548	0	0.03113	0
GTTGTCCGGAATTATTGGGCGTAAAGGGCTCGTAGGCGGTTTGTCACGTCGGGAGTGAAAACCAGGTGCTTAACACCTGGCCTGCTTACGATACGGGCAGACTAGAGGTATGCAGGGGAGAACGGAATTCCTGGTGTAGCGGTGAAATGCGCAGATATCAGGAGGAACACCGGTGGCGAAGGCGGTTCTCTGGGCATTACCTGACGCTGAGGAGCGAAAGTGTGGGGAGCGAACAGGA	k__Bacteria	p__Actinobacteriota	c__Actinobacteria	o__Propionibacteriales	f__Nocardioidaceae	g__Nocardioides	Unclassified	[ASV567] g__Nocardioides	0	0	0	0	0	0.384136	0	0	0	0	0
GTTAATCGGAATTACTGGGCGTAAAGCGTGCGCAGGCGGTTATGTAAGTCAGATGTGAAATCCCCGGGCTCAACCTGGGAATGGCATTTGAGACTGCATGGCTAGAGTGTGTCAGAGGGGGGTAGAATTCCACGTGTAGCAGTGAAATGCGTAGAGATGTGGAGGAATACCGATGGCGAAGGCAGCCCCCTGGGATAACACTGACGCTCATGCACGAAAGCGTGGGGAGCAAACAGGA	k__Bacteria	p__Proteobacteria	c__Gammaproteobacteria	o__Burkholderiales	f__Oxalobacteraceae	g__Herminiimonas	Unclassified	[ASV568] g__Herminiimonas	0	0	0	0	0	0	0	0	0	0	0.197875
GTTGTCCGGAATTATTGGGCGTAAAGGGCTCGTAGGCGGTTTGTCGCGTCGGGAGTGAAAACACTGGGCTTAACTCAGTGCTGGCTTTCGATACGGGCAGACTAGAGGTATGCAGGGGAGAACGGAATTCCTGGTGTAGCGGTGAAATGCGCAGATATCAGGAGGAACACCGGTGGCGAAGGCGGTTCTCTGGGCATTACCTGACGCTGAGGAGCGAAAGTGTGGGGAGCGAACAGGA	k__Bacteria	p__Actinobacteriota	c__Actinobacteria	o__Propionibacteriales	f__Nocardioidaceae	g__Nocardioides	Unclassified	[ASV569] g__Nocardioides	0	0.041425	0	0	0	0.0519103	0	0	0	0	0.041658
GTTGTCCGGAATTATTGGGCGTAAAGGGCTCGTAGGCGGTTTGTCGCGTCGGGAGTGAAAACCTCGGGCTTAACTCGGGGCTTGCTTTCGATACGGGCAGACTAGAGGTATGCAGGGGAGAACGGAATTCCTGGTGTAGCGGTGAAATGCGCAGATATCAGGAGGAACACCGGTGGCGAAGGCGGTTCTCTGGGCATGATCTGACGCTGAGGAGCGAAAGTGTGGGGAGCGAACAGGA	k__Bacteria	p__Actinobacteriota	c__Actinobacteria	o__Propionibacteriales	f__Nocardioidaceae	g__Nocardioides	Unclassified	[ASV570] g__Nocardioides	0	0	0	0.0409123	0.0105042	0.0103821	0	0.0104548	0.0207297	0.0207533	0.0104145
GTTATCCGGATTCACTGGGTTTAAAGGGTGCGTAGGTGGGTTGGTAAGTCAGTGGTGAAATCCCCGAGCTTAACTTGGGAACTGCCTTTGATACTATCAGTCTTGAATATCGTGGAGGTTAGCGGAATATGTCATGTAGCGGTGAAATGCTTAGATATGACATGGAACACCAATTGCGAAGGCAGCTGGCTACACGAATATTGACACTGAGGCACGAAAGCGTGGGGATCAAACAGGA	k__Bacteria	p__Bacteroidota	c__Bacteroidia	o__Chitinophagales	f__Chitinophagaceae	g__Terrimonas	Unclassified	[ASV571] g__Terrimonas	0	0	0.0728181	0	0	0.0207641	0.0728332	0.0209096	0	0	0
GTTATCCGGATTCACTGGGTTTAAAGGGTGCGTAGGCGGATTAGAAAGTCCGTTGTGAAATCTCTGAGCTTAACTCGGAAATTGCGGTGGATACTATTAGTCTTGAATACTGTGGAGGTTAGCGGAATATGTCATGTAGCGGTGAAATGCATAGATATGACATAGAACACCAATTGCGAAGGCAGCTGGCTACACAGATATTGACGCTGAGGCACGAAAGCGTGGGGATCAAACAGGA	k__Bacteria	p__Bacteroidota	c__Bacteroidia	o__Chitinophagales	f__Chitinophagaceae	g__Chitinophaga	Unclassified	[ASV572] g__Chitinophaga	0	0.0103563	0	0	0	0	0	0	0	0	0
GTTGCTCGGAATTACTGGGCGTAAAGCGCACGTAGGTGGGTCGTTAAGTCGGGGGTGAAATCCTGGAGCTCAACTCCAGAACTGCCTTCGATACTGGCGATCTTCGAGTCCGGGAGAGGTGGGTGGAACTGCGAGTGTAGAGGTGAAATTCGTAGATATTCGCAAGAACACCAGTGGCGAAGGCGGCTCACTGGCCCGGTACTGACACTGAGGTGCGAAAGCGTGGGGAGCAAACAGGA	k__Bacteria	p__Proteobacteria	c__Alphaproteobacteria	o__Rhizobiales	f__Xanthobacteraceae	Unclassified	Unclassified	[ASV573] f__Xanthobacteraceae	0	0	0.0208052	0	0.0420168	0.0311462	0	0	0.0207297	0.0207533	0.0312435
GTTGTCCGGAATTATTGGGCGTAAAGAGCTTGTAGGCGGTTTGTCGCGTCTGCCGTGAAAATTCGGGGCTCAACCCCGAACTTGCGGTGGGTACGGGCAGACTAGAGTGTGGTAGGGGAGACTGGAATTCCTGGTGTAGCGGTGAAATGCGCAGATATCAGGAGGAACACCGATGGCGAAGGCAGGTCTCTGGGCCACTACTGACGCTGAGAAGCGAAAGCATGGGGAGCGAACAGGA	k__Bacteria	p__Actinobacteriota	c__Actinobacteria	o__Micrococcales	f__Intrasporangiaceae	Unclassified	Unclassified	[ASV574] f__Intrasporangiaceae	0.095816	0.0724938	0	0.0204562	0	0	0	0	0	0.0415067	0
GTTGTCCGGAATTATTGGGCGTAAAGGGCTCGTAGGCGGTTTGTCGCGTCGGGAGTGAAAACCAGGTGCTTAACACCTGGCTTGCTTTCGATACGGGCAGACTAGAGGTATGCAGGGGAGAACGGAATTCCTGGTGTAGCGGTGAAATGCGCAGATATCAGGAGGAACACCGGTGGCGAAGGCGGTTCTCTGGGCATTACCTGACGCTGAGGAGCGAAAGTGTGGGGAGCGAACAGGA	k__Bacteria	p__Actinobacteriota	c__Actinobacteria	o__Propionibacteriales	f__Nocardioidaceae	g__Nocardioides	Unclassified	[ASV575] g__Nocardioides	0.0212925	0.0103563	0	0	0	0	0	0	0	0	0
GTTATCCGGATTCACTGGGTTTAAAGGGTGCGTAGGTGGCTTTGTAAGTCAGTGGTGAAATCCCGGAGCTTAACTCCGGAACTGCCATTGATACTGCTTAGCTTGAATCAGGTCGAGGTGGATGGAATATTACATGTAGCGGTGAAATGCTTAGATATGTAATAGAACACCGATTGCGAAGGCAGTTCACTAGACCTGTATTGACACTGAGGCACGAAAGCGTGGGGATCAAACAGGA	k__Bacteria	p__Bacteroidota	c__Bacteroidia	o__Chitinophagales	f__37-13	g__37-13	Unclassified	[ASV576] g__37-13	0.0106462	0	0	0	0.0210084	0	0	0.0104548	0	0	0
GTTGTCCGGAATCACTGGGCGTAAAGGGCGCGTAGGTGGCTCTATAAGTCGGGGGTGAAATGCTGCGGCTCAACCGCAGCGCTGCCTCCGAGACTGTAGGGCTCGAGCACGGTAGAGGCCGATGGAATTCCCGGTGTAGCGGTGGAATGCGTAGAGATCGGGAAGAACACCAATGGCGAAGGCAGTCGGCTGGGCCGTTGCTGACACTGAGGCGCGACAGCGTGGGGAGCAAACAGGA	k__Bacteria	p__Gemmatimonadota	c__Gemmatimonadetes	o__Gemmatimonadales	f__Gemmatimonadaceae	Unclassified	Unclassified	[ASV577] f__Gemmatimonadaceae	0	0	0	0	0.0105042	0.0103821	0	0.0104548	0.0310945	0.0518834	0.041658
GTTGTCCGGAATTACTGGGCGTAAAGAGCTCGTAGGCGGTTTGTCGCGTCGTCTGTGAAATTCTGCAACTCAATTGTAGGCGTGCAGGCGATACGGGCAGACTTGAGTACTACAGGGGAGACTGGAATTCCTGGTGTAGCGGTGAAATGCGCAGATATCAGGAGGAACACCGGTGGCGAAGGCGGGTCTCTGGGTAGTAACTGACGCTGAGGAGCGAAAGCGTGGGTAGCGAACAGGA	k__Bacteria	p__Actinobacteriota	c__Actinobacteria	o__Corynebacteriales	f__Nocardiaceae	g__Gordonia	Unclassified	[ASV579] g__Gordonia	0	0	0	0.0920528	0.0105042	0.0103821	0	0	0	0.03113	0.0312435
GTTGTCCGGAATTACTGGGCGTAAAGAGCTTGTAGGCGGTTCGTCGCGTCGTTCGTGAAAACTTGGGGCTCAACCCCAAGCTTGCGGGCGATACGGGCGGACTAGAGTACTTCAGGGGAGACTGGAATTCCTGGTGTAGCGGTGAAATGCGCAGATATCAGGAGGAACACCGGTGGCGAAGGCGGGTCTCTGGGAAGTAACTGACGCTGAGAAGCGAAAGCGTGGGTAGCGAACAGGA	k__Bacteria	p__Actinobacteriota	c__Actinobacteria	o__Corynebacteriales	f__Nocardiaceae	g__Nocardia	Unclassified	[ASV580] g__Nocardia	0	0	0	0.0204562	0.0420168	0.0103821	0	0.0104548	0	0.145273	0
GTTAATCGGAATTACTGGGCGTAAAGCGTGCGCAGGCGGTTTTGTAAGTCAGATGTGAAATCCCCGGGCTCAACCTGGGAACTGCGTTTGAAACTACAAGGCTAGAGTGTAGCAGAGGGGGGTGGAATTCCACGTGTAGCAGTGAAATGCGTAGAGATGTGGAGGAACACCGATGGCGAAGGCAGCCCCCTGGGTTAACACTGACGCTCAGGCACGAAAGCGTGGGGAGCAAACAGGA	k__Bacteria	p__Proteobacteria	c__Gammaproteobacteria	o__Burkholderiales	f__Nitrosomonadaceae	g__Nitrosospira	Unclassified	[ASV581] g__Nitrosospira	0	0	0	0.0409123	0	0	0	0.0418191	0	0	0.0104145
GTTGTTCGGATTTACTGGGCGTAAAGCGCACGTAGGCGGATTGTTAAGTGAGGGGTGAAATCCCAGGGCTCAACCCTGGAACTGCCTTTCATACTGGCAATCTTGAGTCCGGAAGAGGTGAGTGGAACTCCTAGTGTAGAGGTGGAATTCGTAGATATTAGGAAGAACACCAGTGGCGAAGGCGGCTCACTGGTCCGGTACTGACGCTGAGGTGCGAAAGCGTGGGGAGCAAACAGGA	k__Bacteria	p__Proteobacteria	c__Alphaproteobacteria	o__Rhizobiales	f__Devosiaceae	g__Devosia	Unclassified	[ASV582] g__Devosia	0.0212925	0	0	0	0	0.0103821	0.0624285	0	0.0414594	0.0207533	0.0312435
GTTGTCCGGAATCATTGGGCGTAAAGGGCGCGTAGGTGGCTCGTCAAGCGGGCGGTGAAAGCCTGGGGCTCAACCCCGGGTCGGCCGTGCGAACTGGCGAGCTGGAGCACTGTAGAGGCAGGCGGAATTCCGGGTGTAGCGGTGGAATGCGTAGAGATCCGGAAGAACACCGGTGGCGAAGGCGGCCTGCTGGGCAGTTGCTGACACTGAGGCGCGACAGCGTGGGGAGCAAACAGGA	k__Bacteria	p__Gemmatimonadota	c__Gemmatimonadetes	o__Gemmatimonadales	f__Gemmatimonadaceae	g__Gemmatimonas	Unclassified	[ASV583] g__Gemmatimonas	0	0.0310688	0.0208052	0	0	0	0	0.0209096	0.0103648	0	0.062487
GTTGCTCGGAATCACTGGGCGTAAAGCGTACGCAGGCTGTTTCGTAAGTCGGGTGTGAAAGCCCGGGGCTCAACCCCGGAATTGCGCCCGAGACTGCGGAGCTTGAATGCGGGAGAGGGAAGCGGAATTCCTGGTGTAGAGGTGAAATTCGTAGATATCAGGAGGAACACCGGTGGCGAAAGCGGCTTCCTGGCCCGACATTGACGCTCATGTACGAGAGCGTGGGGAGCAAACAGGA	k__Bacteria	p__Bdellovibrionota	c__Bdellovibrionia	o__Bdellovibrionales	f__Bdellovibrionaceae	g__OM27_clade	Unclassified	[ASV584] g__OM27_clade	0	0	0	0	0.0840336	0.0103821	0.0624285	0	0.0621891	0	0.020829
GTTGCTCGGAATCACTGGGCGTAAAGCGCACGTAGGTGGGTCGCTGAGTCGGGGGTGAAATCCTGGAGCTCAACTCCAGAACTGCCTTCGATACTGGCGATCTTCGAGTCCGGGAGAGGTGGGTGGAACTGCGAGTGTAGAGGTGAAATTCGTAGATATTCGCAAGAACACCAGTGGCGAAGGCGGCTCACTGGCCCGGTACTGACACTGAGGTGCGAAAGCGTGGGGAGCAAACAGGA	k__Bacteria	p__Proteobacteria	c__Alphaproteobacteria	o__Rhizobiales	f__Xanthobacteraceae	Unclassified	Unclassified	[ASV585] f__Xanthobacteraceae	0.0425849	0.041425	0	0	0	0	0.0104047	0	0	0	0.020829
GTTATCCGGAATTATTGGGCGTAAAGAGCTCGTAGGCGGTTTGTCGCGTCTGCTGTGAAACCCCGAGGCTCAACCTCGGGCCTGCAGTGGGTACGGGCAGACTAGAGTGCGGTAGGGGAGATTGGAATTCCTGGTGTAGCGGTGGAATGCGCAGATATCAGGAGGAACACCGATGGCGAAGGCAGATCTCTGGGCCGTAACTGACGCTGAGGAGCGAAAGGGTGGGGAGCAAACAGGC	k__Bacteria	p__Actinobacteriota	c__Actinobacteria	o__Micrococcales	f__Microbacteriaceae	g__Microbacterium	Unclassified	[ASV586] g__Microbacterium	0	0	0.0312077	0	0.0420168	0.0311462	0	0.0313643	0	0.0207533	0
GTTAATCGGAATTACTGGGCGTAAAGCGCACGCAGGCGGTTTGTTAAGTCAGATGTGAAATCCCCGGGCTCAACCTGGGAACTGCATTTGAAACTGGCAAGCTAGAGTCTCGTAGAGGGGGGTAGAATTCCAGGTGTAGCGGTGAAATGCGTAGAGATCTGGAGGAATACCGGTGGCGAAGGCGGCCCCCTGGACGAAGACTGACGCTCAGGTGCGAAAGCGTGGGGAGCAAACAGGA	k__Bacteria	p__Proteobacteria	c__Gammaproteobacteria	o__Enterobacterales	f__Yersiniaceae	g__Serratia	s__Serratia_marcescens	[ASV587] s__Serratia_marcescens	0.138401	0	0	0	0	0.0311462	0.041619	0	0	0	0
GTTGTCCGGAATTATTGGGCGTAAAGGGCTCGTAGGCGGTCTGTCGCGTCGGGAGTGAAAACTCAGGGCTTAACCCTGAGCCTGCTTCCGATACGGGCAGACTAGAGGTATGCAGGGGAGAACGGAATTCCTGGTGTAGCGGTGGAATGCGCAGATATCAGGAGGAACACCGGTGGCGAAGGCGGTTCTCTGGGCATTACCTGACGCTGAGGAGCGAAAGTGTGGGGAGCGAACAGGA	k__Bacteria	p__Actinobacteriota	c__Actinobacteria	o__Propionibacteriales	f__Nocardioidaceae	g__Nocardioides	Unclassified	[ASV588] g__Nocardioides	0.0212925	0	0	0	0	0.0311462	0	0.0104548	0	0	0.020829
GTTAATCGGAATTACTGGGCGTAAAGCGTGCGTAGGCGGTTTGTTAAGTCCGATGTGAAAGCCCTGGGCTCAACCTGGGAATGGCATTGGATACTGGCGAGCTAGAGTGCGGTAGAGGGTGGCGGAATTCCCGGTGTAGCGGTGAAATGCGTAGAGATCGGGAGGAACATCCGTGGCGAAGGCGGCCACCTGGACCAGCACTGACGCTGAGGCACGAAAGCGTGGGGAGCAAACAGGA	k__Bacteria	p__Proteobacteria	c__Gammaproteobacteria	o__Xanthomonadales	Unclassified	Unclassified	Unclassified	[ASV589] o__Xanthomonadales	0.0106462	0	0	0.0102281	0.0315126	0.0103821	0	0.0209096	0.103648	0	0
GTTGTCCGGAATTATTGGGCGTAAAGGGCTCGTAGGCGGTCTGTCGCGTCGGGAGTGAAAACCAGGTGCTTAACACCTGGCCTGCTTTCGATACGGGCAGACTAGAGGTACTCAGGGGAGAATGGAATTCCTGGTGTAGCGGTGAAATGCGCAGATATCAGGAGGAACACCGGTGGCGAAGGCGGTTCTCTGGGAGTATCCTGACGCTGAGGAGCGAAAGTGTGGGGAGCGAACAGGA	k__Bacteria	p__Actinobacteriota	c__Actinobacteria	o__Propionibacteriales	f__Nocardioidaceae	g__Nocardioides	Unclassified	[ASV590] g__Nocardioides	0	0	0.0104026	0.112509	0	0.0934385	0	0	0	0	0
GTTGTCCGGAATCACTGGGCGTAAAGGGCGCGTAGGTGGCGCGACAAGTCAGTGGTGAAAGCTCGACGCTCAACGTCGAGTCGGCCACTGAGACTGTCGGGCTCGAGCACTGTAGAGGCTAATGGAATTCCGGGTGTAGCGGTGGAATGCGTAGAGATCCGGAAGAACACCGGTGGCGAAGGCGGTTAGCTGGGCAGTTGCTGACACTGAGGCGCGACAGCGTGGGGAGCAAACAGGA	k__Bacteria	p__Gemmatimonadota	c__Gemmatimonadetes	o__Gemmatimonadales	f__Gemmatimonadaceae	g__Gemmatimonas	Unclassified	[ASV591] g__Gemmatimonas	0.0212925	0	0.0312077	0.0306843	0.0105042	0	0.0312142	0	0.0103648	0.0103767	0.041658
GTTAATCGGAATTACTGGGCGTAAAGCGTGCGCAGGCGGTTTTGTAAGACCGATGTGAAATCCCCGGGCTCAACCTGGGAACTGCATTGGTGACTGCAAGGCTTGAGTGTGTCAGAGGGAGGTGGAATTCCGCGTGTAGCAGTGAAATGCGTAGATATGCGGAGGAACACCGATGGCGAAGGCAGCCTCCTGGGATAACACTGACGCTCATGCACGAAAGCGTGGGGAGCAAACAGGA	k__Bacteria	p__Proteobacteria	c__Gammaproteobacteria	o__Burkholderiales	f__Burkholderiaceae	g__Lautropia	Unclassified	[ASV592] g__Lautropia	0	0	0.0208052	0.0204562	0.0210084	0	0	0.0313643	0	0.0103767	0
GTTGTCCGGAGTTATTGGGCGTAAAGCGCGCGCAGGCGGCTTCACGCGCCCGACGTGAAAGCCCCCGGCTTAACCGGGGAGAGTCGTTGGGGACGGTGGAGCTTGAGGGCGGGAGAGGTCGGTGGAATTCCCGGTGTAGTGGTGAAATGCGTAGAGATCGGGAGGAACACCTGTGGCGAAGGCGGCCGACTGGGCCGACCCTGACGCTGAGGCGCGAAGGCGTGGGGAGCGAACGGGA	k__Bacteria	p__Chloroflexi	c__Chloroflexia	o__Thermomicrobiales	f__JG30-KF-CM45	g__JG30-KF-CM45	Unclassified	[ASV593] g__JG30-KF-CM45	0	0	0.0104026	0.0204562	0	0	0.0104047	0	0.0207297	0	0.0312435
GTTGTCCGGAATTACTGGGCGTAAAGAGCTCGTAGGTGGTTTGTCGCGTCGTCCGTGAAAACTTGGGGCTTAACCCCAAGCTTGCGGGCGATACGGGCAGACTTGAGTACTGCAGGGGAGACTGGAATTCCTGGTGTAGCGGTGAAATGCGCAGATATCAGGAGGAACACCGGTGGCGAAGGCGGGTCTCTGGGCAGTAACTGACGCTGAGGAGCGAAAGCGTGGGTAGCGAACAGGA	k__Bacteria	p__Actinobacteriota	c__Actinobacteria	o__Corynebacteriales	f__Nocardiaceae	g__Rhodococcus	s__Rhodococcus_hoagii	[ASV594] s__Rhodococcus_hoagii	0	0.0103563	0	0.0306843	0	0.0103821	0	0	0	0	0.020829
GTTAATCGGAATTACTGGGCGTAAAGCGTGCGCAGGCGGTTTTGTAAGCCAGATGTGAAATCCCCGGGCTCAACCTGGGAATGGCATTTGGGACTGCAAGGCTGGAGTGCGGCAGAGGAGACTGGAATTCCTGGTGTAGCAGTGAAATGCGTAGATATCAGGAGGAACACCGATGGCGAAGGCAGGTCTCTGGGCTGACACTGACGCTCATGCACGAAAGCGTGGGGAGCAAACAGGA	k__Bacteria	p__Proteobacteria	c__Gammaproteobacteria	o__Burkholderiales	f__Nitrosomonadaceae	g__Ellin6067	Unclassified	[ASV595] g__Ellin6067	0.106462	0	0	0.0306843	0	0.0103821	0	0	0	0	0.020829
GTTATCCGGATTCACTGGGTTTAAAGGGTGTGTAGGCGGATATTTAAGTCAGTGGTGAAATCTCCGGGCTCAACCCGGAAACTGCCATTGATACTATTTATCTTGAATACTGTTGAGGTAGGCGGAATATATCATGTAGCGGTGAAATGCTTAGATATGATATAGAACACCGATTGCGAAGGCAGCTTACTAAGCAGTTATTGACGCTGAGGCACGAAAGCGTGGGGATCAAACAGGA	k__Bacteria	p__Bacteroidota	c__Bacteroidia	o__Chitinophagales	f__Chitinophagaceae	g__Edaphobaculum	Unclassified	[ASV596] g__Edaphobaculum	0	0	0	0	0	0	0	0	0	0	0
GTTGTCCGGAATTACTGGGCGTAAAGAGCTCGTAGGCGGTTTGTCGCGTCGTCTGTGAAAACTCGAGGCTCAACCTCGAGCTTGCAGGCGATACGGGCAGACTTGAGTACTGCAGGGGAGACTGGAATTCCTGGTGTAGCGGTGAAATGCGCAGATATCAGGAGGAACACCGGTGGCGAAGGCGGGTCTCTGGGCAGTAACTGACGCTGAGGAGCGAAAGCGTGGGTAGCGAACAGGA	k__Bacteria	p__Actinobacteriota	c__Actinobacteria	o__Corynebacteriales	f__Nocardiaceae	g__Rhodococcus	Unclassified	[ASV597] g__Rhodococcus	0	0	0	0	0.0105042	0	0.0624285	0	0	0.03113	0
GTTGTCCGGAATTATTGGGCGTAAAGGGCTCGTAGGCGGTTTGTCGCGTCGGGAGTGAAAACCATGGGCTTAACTCATGGCTTGCTTCCGATACGGGCAGACTAGAGGCATGCAGGGGAGAACGGAATTCCTGGTGTAGCGGTGAAATGCGCAGATATCAGGAGGAACACCGGTGGCGAAGGCGGTTCTCTGGGCATGTCCTGACGCTGAGGAGCGAAAGTGTGGGGAGCGAACAGGA	k__Bacteria	p__Actinobacteriota	c__Actinobacteria	o__Propionibacteriales	f__Nocardioidaceae	g__Nocardioides	Unclassified	[ASV598] g__Nocardioides	0.0319387	0	0	0.0306843	0.0105042	0.0519103	0.0208095	0.0104548	0.0207297	0.0103767	0
GTTAATCGGATTTATTGGGCGTAAAGGGCGCGTAGGCGGAGAGGAAAGTTAGATGTGAAATTACAGGGCTCAACCTTGTACCTGCATCTAAAACTCCCTTTCTAGAGGATGAGCGGAGAAAAGGGAATTCCACGTGTAGCGGTGAAATGCGTAGATATGTGGAAGAACACCAGTGGCGAAGGCGCTTTTCTAGCTTTCTCCTGACGCTGAGGCGCGAAAGCAAGGGTAGCAAACAGGA	k__Bacteria	p__Verrucomicrobiota	c__Chlamydiae	o__Chlamydiales	f__Chlamydiaceae	Unclassified	Unclassified	[ASV599] f__Chlamydiaceae	0	0.103563	0	0.0204562	0.0105042	0.0207641	0	0.0104548	0	0	0.0312435
GTTATCCGGAATTATTGGGCGTAAAGAGCTCGTAGGCGGTTTGTCGCGTCTGCTGTGAAAACTGGAGGCTCAACCTCCAGCCTGCAGTGGGTACGGGCAGACTAGAGTGCGGTAGGGGAGATTGGAATTCCTGGTGTAGCGGTGGAATGCGCAGATATCAGGAGGAACACCGATGGCGAAGGCAGATCTCTGGGCCGTAACTGACGCTGAGGAGCGAAAGCATGGGGAGCGAACAGGA	k__Bacteria	p__Actinobacteriota	c__Actinobacteria	o__Micrococcales	f__Microbacteriaceae	Unclassified	Unclassified	[ASV600] f__Microbacteriaceae	0.0638774	0	0	0	0	0	0	0.209096	0.0518242	0	0
GTTGTCCGGAATTATTGGGCGTAAAGAGCGTGTAGGCGGCCCGATTAGTCCGCTGTGAAAGTCCAGGGCTCAACCCTGGAATGCCGGTGGATACTGTCGGGCTAGAGTCCGGAAGGGGCGAGTGGAATTCCTGGTGTAGCGGTGAAATGCGCAGATATCAGGAGGAACACCAATGGCGAAGGCAGCTCGCTGGGACGTGACTGACGCTGAGACGCGAAAGCGTGGGGAGCAAACAGGA	k__Bacteria	p__Actinobacteriota	c__Thermoleophilia	o__Solirubrobacterales	f__Solirubrobacteraceae	Unclassified	Unclassified	[ASV601] f__Solirubrobacteraceae	0	0.0517813	0	0.0715966	0	0.0103821	0.0312142	0.0209096	0	0.03113	0
GTTGTTCGGAATTACTGGGCGTAAAGCGCACGTAGGCGGATTGTTTAGTTAGGGGTGAAATCCCAGGGCTCAACCCTGGAACTGCCTCTAATACTGGCGATCTAGAGTCCGAGAGAGGTGAGTGGAATTCCGAGTGTAGAGGTGAAATTCGTAGATATTCGGAGGAACACCAGTGGCGAAGGCGGCTCACTGGCTCGGTACTGACGCTGAGGTGCGAAAGCGTGGGGAGCAAACAGGA	k__Bacteria	p__Proteobacteria	c__Alphaproteobacteria	o__Rhizobiales	f__Rhizobiaceae	g__Mesorhizobium	Unclassified	[ASV602] g__Mesorhizobium	0	0	0	0.0102281	0	0.0207641	0.0312142	0	0	0.0207533	0.0104145
GTTGTCCGGATTTATTGGGCGTAAAGCGAGCGCAGGCGGTTAGATAAGTCTGAAGTTAAAGGCTGTGGCTTAACCATAGTACGCTTTGGAAACTGTTTAACTTGAGTGCAAGAGGGGAGAGTGGAATTCCATGTGTAGCGGTGAAATGCGTAGATATATGGAGGAACACCGGTGGCGAAAGCGGCTCTCTGGCTTGTAACTGACGCTGAGGCTCGAAAGCGTGGGGAGCAAACAGGA	k__Bacteria	p__Firmicutes	c__Bacilli	o__Lactobacillales	f__Streptococcaceae	g__Streptococcus	Unclassified	[ASV603] g__Streptococcus	0.0212925	0	0	0	0.0210084	0	0	0.0209096	0	0	0.0104145
GTTGTCCGGAGTTACTGGGCGTAAAGGGCTTGTAGGCGGCCGGTCGCGTCCGCCGTGAAATCCCCTGGCTCAACCGGGGGCGTGCGGTGGGTACGGGCCGGCTTGAGTGCGGTAGGGGAGGCTGGAACTCCTGGTGTAGCGGTGGAATGCGCAGATATCAGGAAGAACACCGGTGGCGAAGGCGGGTCTCTGGGCCGTTACTGACGCTGAGGAGCGAGAGCGTGGGGAGCGAACAGGA	k__Bacteria	p__Actinobacteriota	c__Actinobacteria	o__Actinomycetales	f__Actinomycetaceae	g__Actinomyces	Unclassified	[ASV604] g__Actinomyces	0	0	0	0	0	0	0	0	0	0	0.0312435
GTTAATCGGAATTACTGGGCGTAAAGGGTGCGTAGGTTGTTGATTAAGTTATCTGTGAAATTCCTGGGCTCAACCTGGGGTGGTCAGATAAGACTGGTTAACTAGAGTATGGGAGAGGGTAGTGGAATTTCCGGTGTAGCGGTGAAATGCGTAGAGATCGGAAGGAACACCAGTGGCGAAGGCGGCTACCTGGCCTAATACTGACACTGAGGCACGAAAGCGTGGGGAGCAAACAGGA	k__Bacteria	p__Proteobacteria	c__Gammaproteobacteria	o__Legionellales	f__Legionellaceae	g__Legionella	Unclassified	[ASV605] g__Legionella	0.0532311	0.0724938	0	0.0306843	0	0.0207641	0.0312142	0.0209096	0	0.03113	0
GTTGTTCGGAATTACTGGGCGTAAAGCGCACGTAGGCGGGTTTGTAAGTAGGGGGTGAAATCCCAGGGCTCAACCCTGGAACTGCCTTCTAGACTGCAAGCCTGGAGGTCAGGAGAGGCGAGTGGAATACCGAGTGTAGAGGTGAAATTCGTAGATATTCGGTGGAACACCAGTGGCGAAGGCGACTCGCTGGACTGATACTGACGCTGAGGTGCGAAAGCGTGGGGAGCAAACAGGA	k__Bacteria	p__Proteobacteria	c__Alphaproteobacteria	o__Caulobacterales	f__Hyphomonadaceae	g__Hirschia	Unclassified	[ASV606] g__Hirschia	0	0	0	0	0.0315126	0	0	0.0418191	0	0	0
GTTAATCGGAATTACTGGGCGTAAAGCGTGCGCAGGCGGTTATGTAAGACAGATGTGAAATCCCCGGGCTTAACCTGGGAACTGCATTTGTGACTGCATAGCTAGAGTACGGTAGAGGGGGATGGAATTCCGCGTGTAGCAGTGAAATGCGTAGATATGCGGAGGAACACCGATGGCGAAGGCAATCCCCTGGACCTGTACTGACGCTCATGCACGAAAGCGTGGGGAGCAAACAGGA	k__Bacteria	p__Proteobacteria	c__Gammaproteobacteria	o__Burkholderiales	f__Comamonadaceae	g__Curvibacter	Unclassified	[ASV608] g__Curvibacter	0.0425849	0	0	0	0.0735294	0.0415282	0	0	0.0414594	0	0
GTTGTCCGGAATCACTGGGCGTAAAGGGCGCGTAGGTGGCGGAGCAAGTCAACGGTGAAAGCTCGACGCTCAACGTCGAGTCGGCCGTCGATACTGCTTTGCTTGAGCACTGTAGAGGCAGATGGAATTCCGGGTGTAGCGGTGGAATGCGTAGAGATCCGGAAGAACACCGGTGGCGAAGGCGGTCTGCTGGGCAGTTGCTGACACTGAGGCGCGACAGCGTGGGGAGCAAACAGGA	k__Bacteria	p__Gemmatimonadota	c__Gemmatimonadetes	o__Gemmatimonadales	f__Gemmatimonadaceae	g__Gemmatimonas	Unclassified	[ASV609] g__Gemmatimonas	0.0106462	0	0	0	0	0	0.0208095	0.0313643	0.0103648	0.0103767	0.0312435
GTTAATCGGAATTACTGGGCGTAAAGCGTGCGCAGGCGGTTATATAAGACCGATGTGAAATCCCCGGGCTCAACCTGGGAACTGCATTGGTGACTGTATAGCTAGAGTGTGTCAGAGGGGGGTAGAATTCCACGTGTAGCAGTGAAATGCGTAGAGATGTGGAGGAATACCGATGGCGAAGGCAGCCCCCTGGGATAACACTGACGCTCATGCACGAAAGCGTGGGGAGCAAACAGGA	k__Bacteria	p__Proteobacteria	c__Gammaproteobacteria	o__Burkholderiales	f__Oxalobacteraceae	Unclassified	Unclassified	[ASV610] f__Oxalobacteraceae	0.0425849	0	0	0	0.0210084	0.0103821	0.0104047	0.0104548	0	0	0
GTTAATCGGAATTACTGGGCGTAAAGCGCACGTAGGCGGTTTAGTAAGTCGGATGTGAAAGCCCCGGGCTTAACCTGGGAATTGCATCTGATACTGCTTGACTAGAGTATGCTAGAGGGAAGTGGAATTCCGGGTGTAGCGGTGAAATGCGTAGATATCCGGAGGAACACCAATGGCGAAGGCAACTTCCTGGGGCAATACTGACGCTGAGGTGCGAAAGCGTGGGGAGCAAACAGGA	k__Bacteria	p__Proteobacteria	c__Gammaproteobacteria	o__Steroidobacterales	f__Woeseiaceae	g__Woeseia	Unclassified	[ASV611] g__Woeseia	0.0106462	0	0.0104026	0	0.0210084	0.0103821	0.0104047	0	0.0310945	0.0415067	0.020829
GTTGTTCGGAATCATTGGGCGTAAAGCGCGCGCAGGCGGATCAGCAAGTCAGATGTGAAATCTCGAAGCTCAACTTCGAAACTGCGTCTGAAACTGCTAGTCTAGAATGTCGGAGGGGGCAGGGGAATTTCACGTGTAGGGGTAAAATCCGTAGAGATGTGAAGGAACACCGGAGGCGAAGGCGCCTGCCTGGACGACTATTGACGCTGAGGCGCGAAAGCGTGGGGAGCAAACAGGA	k__Bacteria	p__Bdellovibrionota	c__Bdellovibrionia	o__Bacteriovoracales	f__Bacteriovoracaceae	g__Peredibacter	Unclassified	[ASV612] g__Peredibacter	0	0	0	0	0	0.0207641	0.0312142	0.0104548	0.0829187	0.0207533	0
ATTATCCGGAGTGACTGGGCGTAAAGAGTTGCGTAGGTGGTTTGTTAAGTAGGTAGTGAAATCTGACGGCTCAACCGTACAGGCTATTACCTAAACTGGCAAACTCGAGAATGGTAGAGGTAACTGGAATTTCTTGTGTAGGAGTGAAATCCGTAGATATAAGAAGGAACACCAATGGCGTAGGCAGGTTACTGGACCATTTCTGACACTGAGGCACGAAAGCGTGGGGAGCGAACCGGA	k__Bacteria	p__Patescibacteria	c__Saccharimonadia	o__Saccharimonadales	f__Saccharimonadales	g__Saccharimonadales	Unclassified	[ASV614] g__Saccharimonadales	0	0	0.0208052	0	0.0105042	0.0311462	0.0104047	0.0209096	0.0103648	0	0
GTTGTCCGGAATTACTGGGCGTAAAGAGCTCGTAGGTGGTTTGTCGCGTCGTTTGTGTAAGTCCACGGCTTAACTGTGGGATGGCAGGCGATACGGGCATAACTTGAGTGCTGTAGGGGAGACTGGAATTCCTGGTGTAGCGGTGAAATGCGCAGATATCAGGAGGAACACCGATGGCGAAGGCAGGTCTCTGGGCAGTAACTGACGCTGAGGAGCGAAAGCATGGGTAGCGAACAGGA	k__Bacteria	p__Actinobacteriota	c__Actinobacteria	o__Corynebacteriales	f__Corynebacteriaceae	g__Corynebacterium	Unclassified	[ASV615] g__Corynebacterium	0.0532311	0	0	0	0.0210084	0	0	0.0104548	0.0621891	0.0103767	0.020829
GTTAATCGGAATTACTGGGCGTAAAGGGTGCGTAGGCGGTTCGTTAAGTCTGTTGTGAAATCCCCGGGCTCAACCTGGGAATGGCAATGGATACTGGCGAGCTAGAGTGTGTCAGAGGATGGTGGAATTCCCGGTGTAGCGGTGAAATGCGTAGAGATCGGGAGGAACATCAGTGGCGAAGGCGGCCATCTGGGACAACACTGACGCTGAAGCACGAAAGCGTGGGGAGCAAACAGGA	k__Bacteria	p__Proteobacteria	c__Gammaproteobacteria	o__Xanthomonadales	f__Rhodanobacteraceae	g__Rhodanobacter	Unclassified	[ASV616] g__Rhodanobacter	0	0.0310688	0.104026	0	0	0	0.0104047	0.0522739	0	0	0.020829
GTTATCCGGATTTATTGGGTTTAAAGGGTGCGTAGGTGGGCTATTAAGTCAGTGGTGAAAGTTTGTCGCTCAACGATAAAATTGCCGTTGAAACTGGTGGTCTTGAGTATGGATGAAGTAGGCGGAATGCGTGGTGTAGCGGTGAAATGCATAGAGATCACGCAGAACTCCGATTGCGAAGGCAGCTTACTAAGGCATAACTGACACTGAAGCACGAAAGCGTGGGTATCAAACAGGA	k__Bacteria	p__Bacteroidota	c__Bacteroidia	o__Bacteroidales	f__Tannerellaceae	g__Tannerella	Unclassified	[ASV617] g__Tannerella	0	0	0	0	0	0	0.0104047	0	0	0	0.083316
GTTGTTCGGAATTACTGGGCGTAAAGCGCACGTAGGCGGTTACTCAAGTCAGAGGTGAAAGCCCGGGGCTCAACCCCGGAACTGCCTTTGAAACTAGGTGACTGGAATCTTGGAGAGGCGAGTGGAATTCCGAGTGTAGAGGTGAAATTCGTAGATATTCGGAAGAACACCAGTGGCGAAGGCGACTCGCTGGACAAGTATTGACGCTGAGGTGCGAAAGCGTGGGGAGCAAACAGGA	k__Bacteria	p__Proteobacteria	c__Alphaproteobacteria	o__Sphingomonadales	f__Sphingomonadaceae	g__Novosphingobium	Unclassified	[ASV618] g__Novosphingobium	0.0212925	0	0	0	0.052521	0.0103821	0.0104047	0.0104548	0.0310945	0	0.020829
GTTGTTCGGATTTACTGGGCGTAAAGCGCACGTAGGCGGACTTTTAAGTCAGGGGTGAAATCCCGGGGCTCAACCCCGGAACTGCCTTTGATACTGGAAGTCTTGAGTATGGTAGAGGTGAGTGGAATTCCGAGTGTAGAGGTGAAATTCGTAGATATTCGGAGGAACACCAGTGGCGAAGGCGGCTCACTGGACCATTACTGACGCTGAGGTGCGAAAGCGTGGGGAGCAAACAGGA	k__Bacteria	p__Proteobacteria	c__Alphaproteobacteria	o__Rhizobiales	f__Rhizobiaceae	g__Ochrobactrum	Unclassified	[ASV619] g__Ochrobactrum	0	0	0	0	0.147059	0	0	0.0836383	0	0	0
GTTGTTCGGATTTACTGGGCGTAAAGCGACCGTAGGTGGTCTGTTAAGTCAGGTGTGAAAGCCCGGGGCTCAACCCCGGAATTGCATTTGAAACTGGCAGGCTAGAGTCTTGGAGAGGGTAGTGGAATTACCAGTGTAGAGGTGAAATTCGTAGATATTGGTAGGAACACCGGTGGCGAAGGCGACTGCCTGGACAAGTACTGACACTGAGGGTCGAAAGCGTGGGGAGCAAACAGGA	k__Bacteria	p__Proteobacteria	c__Alphaproteobacteria	o__Sphingomonadales	f__Sphingomonadaceae	g__Sphingopyxis	Unclassified	[ASV622] g__Sphingopyxis	0	0	0.0208052	0	0.0315126	0	0.041619	0	0.0207297	0	0.020829
GTTGTCCGGAATTATTGGGCGTAAAGCGCGCGCAGGCGGTCATTTAAGTCTGGTGTTTAAGCCCGGGGCTCAACCCCGGATCGCACGGGAAACTGGATGACTTGAGTGCAGAAGAGGAGAGTGGAATTCCACGTGTAGCGGTGAAATGCGTAGAGATGTGGAGGAACACCAGTGGCGAAGGCGACTCTCTGGGCTGTAACTGACGCTGAGGCGCGAAAGCGTGGGGAGCAAACAGGA	k__Bacteria	p__Firmicutes	c__Bacilli	o__Paenibacillales	f__Paenibacillaceae	g__Paenibacillus	Unclassified	[ASV624] g__Paenibacillus	0	0	0	0	0	0	0	0	0	0	0
GTTATCCGGATTTATTGGGTTTAAAGGGTGCGTAGGCGGCTTATTAAGTCAGGGGTGAAAGACGGTGGCTCAACCATCGCAGTGCCCTTGATACTGATGAGCTTGAATGAACTAGAGGTAGGCGGAATGTGACAAGTAGCGGTGAAATGCATAGATATGTCACAGAACACCGATTGCGAAGGCAGCTTACTATGGTTTTATTGACGCTGAGGCACGAAAGCGTGGGGATCAAACAGGA	k__Bacteria	p__Bacteroidota	c__Bacteroidia	o__Sphingobacteriales	f__Sphingobacteriaceae	g__Pedobacter	Unclassified	[ASV625] g__Pedobacter	0.0106462	0	0	0	0	0.0103821	0	0	0	0	0.0520725
GTTGTCCGGAATTATTGGGCGTAAAGCGCGCGCAGGCGGTCTCTTAAGTCTGATGTGAAAGCCCACGGCTCAACCGTGGAGGGTCATTGGAAACTGGGGGACTTGAGTACTGGAGAGGAGAGTGGAATTCCATGTGTAGCGGTGAAATGCGTAGATATATGGAGGAACACCAGTGGCGAAGGCGGCTCTCTGGCCAGTAACTGACGCTGAGGCGCGAAAGCGTGGGGAGCAAACAGGA	k__Bacteria	p__Firmicutes	c__Bacilli	o__Bacillales	f__Bacillaceae	g__Bacillus	Unclassified	[ASV626] g__Bacillus	0.0638774	0	0	0	0.168067	0.0103821	0	0.0313643	0	0	0
GTTAATCGGATTTACTGGGCGTAAAGCGTGTGTAGGTCGTTGTTCAAGTCGGTTGTGAAATCCCCGGGCTCAACCTGGGAACTGCTTCCGAGACTGAGCGACTAGAGTACGGTAGAGGGCGGTGGAATTTCCGGTGTAGCGGTGAAATGCGTAGATATCGGAAGGAACATCAATGGCGAAGGCAGCCGCCTGGGCCTGTACTGACACTGAGACACGAAAGCGTGGGGATCAAACAGGA	k__Bacteria	p__Proteobacteria	c__Gammaproteobacteria	o__Salinisphaerales	f__Solimonadaceae	g__Solimonas	Unclassified	[ASV627] g__Solimonas	0	0	0	0	0.0105042	0.0103821	0.0104047	0	0	0	0
GTTGTTCGGAATCACTGGGCGTAAAGCGCGCGTAGGCGGCTTGCTAAGTCAGGGGTGAAATCCTGAGGCTCAACCTCAGAATTGCCTTTGAAACTAGCAGGCTGGAGTGTCGGAGGGGATAGCGGAATTCCTAATGTAGAGGTGAAATTCGTAGATATTAGGAGGAACACCGGTGGCGAAGGCGGCTATCTGGACGACAACTGACGCTGAGGCGCGAAAGCGTGGGGATCAAACAGGA	k__Bacteria	p__Proteobacteria	c__Alphaproteobacteria	o__Rickettsiales	f__SM2D12	g__SM2D12	Unclassified	[ASV628] g__SM2D12	0.0425849	0.0310688	0.0208052	0	0.0105042	0.0415282	0	0	0.0103648	0.0103767	0.020829
GTTGTTCGGAATTATTGGGCGTAAAGGGCGCGTAGGCGGTGTTGTAAGTCACCTGTGAAACCTCTGGGCTTAACTCAGAGCCTGCAGGCGAAACTGCAATGCTGGAGGGTGGGAGAGGTGCGTGGAATTCCCGGTGTAGCGGTGAAATGCGTAGATATCGGGAGGAACACCTGTGGCGAAAGCGGCGCACTGGACCACTACTGACGCTGAGGCGCGAAAGCTAGGGGAGCAAACAGGA	k__Bacteria	p__Acidobacteriota	c__Acidobacteriae	o__Acidobacteriales	Unclassified	Unclassified	Unclassified	[ASV629] o__Acidobacteriales	0.0319387	0	0.0416103	0.0102281	0.0210084	0.0103821	0.0104047	0.0209096	0.0621891	0	0.0104145
GTTGTCCGGAATTATTGGGCGTAAAGAGCTCGTAGGCGGCTTGTCACGTCGGGTGTGAAAGCCCGGGGCTTAACCCCGGGTCTGCATTCGATACGGGCAGGCTAGAGTGTGGTAGGGGAGATCGGAATTCCTGGTGTAGCGGTGAAATGCGCAGATATCAGGAGGAACACCGGTGGCGAAGGCGGATCTCTGGGCCATTACTGACGCTGAGGAGCGAAAGCGTGGGGAGCGAACAGGA	k__Bacteria	p__Actinobacteriota	c__Actinobacteria	o__Streptomycetales	f__Streptomycetaceae	g__Streptomyces	Unclassified.	[ASV630] g__Streptomyces	0	0	0	0	0	0	0	0.313643	0	0	0
GTTATCCGGATTTACTGGGTTTAAAGGGTGTGTAGGCGGATTATTAAGTCAGGGGTGAAATCTCCGAGCTCAACTCGGAAACTGCCTTTGATACTATTAGTCTTGAATCCTGTTGAGGTTGACGGAATATAACATGTAGCGGTGAAATGCATAGATATGTTATAGAACACCGATTGCGAAGGCAGTTAACTAAACAGGCATTGACGCTGAGGCACGAAAGCGTGGGGATCAAACAGGA	k__Bacteria	p__Bacteroidota	c__Bacteroidia	o__Chitinophagales	f__Chitinophagaceae	g__Taibaiella	Unclassified	[ASV631] g__Taibaiella	0	0	0	0	0.0315126	0.0934385	0	0	0	0.0207533	0
GTTGTCCGGAATTATTGGGCGTAAAGGGCTCGTAGGCGGTTTGTCGCGTCGGGAGTGAAAACAGCCAGCTTAACTGGTTGCTTGCTTTCGATACGGGCAGACTAGAGGTATGCAGGGGAGAATGGAATTCCTGGTGTAGCGGTGAAATGCGCAGATATCAGGAGGAACACCGGTGGCGAAGGCGGTTCTCTGGGCATTACCTGACGCTGAGGAGCGAAAGTGTGGGGAGCGAACAGGA	k__Bacteria	p__Actinobacteriota	c__Actinobacteria	o__Propionibacteriales	f__Nocardioidaceae	g__Nocardioides	Unclassified	[ASV634] g__Nocardioides	0.0212925	0	0	0	0	0.0311462	0	0	0	0	0.020829
GTTATCCGGATTTACTGGGTTTAAAGGGTGTGTAGGCGGATATTTAAGTCAGAGGTGAAATCTCCGAGCTCAACTCGGAAACTGCCTTTGATACTATTTATCTTGAATTTCGTTGAGGTTGGCGGAATATATCATGTAGCGGTGAAATGCATAGATATGATATAGAACACCGATTGCGAAGGCAGCTGGCTGAACGAACATTGACGCTGAGGCACGAAAGCGTGGGTAGCGAACAGGA	k__Bacteria	p__Bacteroidota	c__Bacteroidia	o__Chitinophagales	f__Chitinophagaceae	g__Edaphobaculum	Unclassified	[ASV635] g__Edaphobaculum	0	0	0	0	0	0	0.156071	0	0	0.0207533	0.0729015
GTTGTTCGGATTGACTGGGCGTAAAGGGCGTGTAGGCGGTTCGTTAAGTCGGGTGTGAAAGCCCGGGGCTCAGCTCCGGAAGTGCGTCCGAAACTGGCGAGCTGGAGCGCGGTAGAGGAGGGTGGAATTCCTGGTGTAGCGGTGAAATGCGTAGATATCAGGAGGAACACCGGCGGCGAAGGCGGCCCTCTGGACCGTTGCTGACGCTGAGACGCGAAAGCGTGGGGAGCAAACAGGA	k__Bacteria	p__RCP2-54	c__RCP2-54	o__RCP2-54	f__RCP2-54	g__RCP2-54	Unclassified	[ASV636] g__RCP2-54	0.0212925	0	0.0208052	0.0204562	0	0.0103821	0	0.0209096	0	0	0
GTTGTCCGGAATTATTGGGCGTAAAGCGCACGTAGGCGGTTCTTTAAGTCTCTTGGTGAAAGGCTGGGGCTCAACCTCATGCATGCCGGGGATACTGGAGGACTGGAGACAGGTAGAGGCGAGCGGAATTCCGGGTGTAGCGGTGGAATGCGTAGAGATCCGGAAGAACACCGGAGGCGAAGGCGGCTCGCTGGACCTGATCTGACGCTGAGGTGCGAAAGCGTGGGGAGCGAACAGGA	k__Bacteria	p__Gemmatimonadota	c__Longimicrobia	o__Longimicrobiales	f__Longimicrobiaceae	g__Longimicrobiaceae	Unclassified	[ASV637] g__Longimicrobiaceae	0.0212925	0	0.0208052	0	0	0.0311462	0	0.0313643	0	0	0.0104145
GTTGTTCGGAATTATTGGGCGTAAAGGGCGCGTAGGCGGCCCCGCATGTCGGATGTGAAAGCCCACCTCTTAAAGGTGGAATTGCATCCGAAACTGCGAGGCTAGAGTGCCGGAGAGGGTGGTGGAATTCCTGGTGTAGAGGTGAAATTCGTAGATATCAGGAGGAACACCGGTGGCGAAGGCGGCCACCTGGACGGTAACTGACGCTGAGGCGCGAAAGCGTGGGGAGCAAACAGGA	k__Bacteria	p__Myxococcota	c__Myxococcia	o__Myxococcales	f__27F-1492R	g__27F-1492R	Unclassified	[ASV638] g__27F-1492R	0.0106462	0.0103563	0.0104026	0	0	0	0.0104047	0	0.0207297	0.0207533	0
GTTGTCCGGAATTATTGGGCGTAAAGAGAACGTAGGTGGCTTGTTAAGTTCGGTCTTAAAGACCGGGGCTCAACCCCGGGAATGGACTGAAAACTGGCGAGCTAGAGGATGTTAGAGGATGGTGGAATTCCCAGTGTAGCGGTGAAATGCGTAGATATTGGGAGGAACACCAGTGGCGAAAGCGGCCATCTGGGACATTCCTGACACTGAGGTTCGAAAGCTCGGGGAGCAAACAGGA	k__Bacteria	p__Cyanobacteria	c__Sericytochromatia	o__Sericytochromatia	f__Sericytochromatia	g__Sericytochromatia	Unclassified	[ASV639] g__Sericytochromatia	0	0	0	0	0.0315126	0.0207641	0	0.0418191	0.0207297	0	0.0520725
GTTGTCCGGAATTATTGGGCGTAAAGGGCTTGTAGGTGGCTGGTTGCGTCTGTCGTGAAAGCTCATGGCTTAACTGTGGGTTTGCGGTGGGTACGGGCTGGCTTGAGTGCAGTAGGGGAGGCTGGAATTCCTGGTGTAGCGGTGGAATGCGCAGATATCAGGAGGAATACCGGTGGCGAAGGCGGGTCTCTGGGCTGTTACTGACGCTGAGGAGCGAAAGCGTGGGGAGCGAACAGGA	k__Bacteria	p__Actinobacteriota	c__Actinobacteria	o__Actinomycetales	f__Actinomycetaceae	g__Varibaculum	Unclassified	[ASV640] g__Varibaculum	0.0319387	0	0	0	0.0315126	0.0207641	0	0	0.0103648	0.0103767	0.0104145
GTTGTCCGGATTTATTGGGTTTAAAGGGTGCGTAGGCGGCTTTTTAAGTCAGTGGTGAAATCCATCAGCTCAACTGATGAACTGCCATTGATACTGGGAAGCTTGAGTACAGACGAGGTAGGCGGAATTGAAGGTGTAGCGGTGAAATGCATAGATATCTTCAAGAACACCGATTGCGAAGGCAGCTTACTAGGCTGTAACTGACGCTGAGGCACGAAAGTGCGGGGATCAAACAGGA	k__Bacteria	p__Bacteroidota	c__Bacteroidia	o__Cytophagales	f__Cytophagaceae	g__Sporocytophaga	Unclassified	[ASV641] g__Sporocytophaga	0.0532311	0	0	0.0306843	0	0.0103821	0	0	0	0.0207533	0.0520725
GTTGTCCGGATTTATTGGGCGTAAAGAGCTCGTAGGCGGTTTGGCAAGTCGGGTGTGAAATTTCGAGGCTCAACCTCGAAACGCCACTCGATACTGCCATGACTGGAGTCCGGTAGAGGAGTGCGGAATTCCTGGTGTAGCGGTGAAATGCGCAGATATCAGGAGGAACACCAACGGCGAAGGCAGCACTCTGGGCCGGTACTGACGCTGAGGAGCGAAAGCGTGGGGAGCAAACAGGA	k__Bacteria	p__Actinobacteriota	c__Acidimicrobiia	o__Microtrichales	Unclassified	Unclassified	Unclassified	[ASV642] o__Microtrichales	0	0.0103563	0.0208052	0.0102281	0.0315126	0	0.0208095	0	0.0103648	0.0518834	0.0312435
GTTAATCGGATTTACTGGGCGTAAAGCGTGTGTAGGTGGTTACTCAAGTCGGTTGTGAAATCCCCGGGCTCAACCTGGGAATTGCTTCCGAGACTGAGTGACTAGAGTACGGTAGAGGGCGGTGGAATTTCCGGTGTAGCGGTGAAATGCGTAGATATCGGAAGGAACACCAATGGCGAAGGCAGCCGCCTGGGCCTGTACTGACACTGAGACACGAAAGCGTGGGGATCAAACAGGA	k__Bacteria	p__Proteobacteria	c__Gammaproteobacteria	o__Salinisphaerales	f__Solimonadaceae	g__Fontimonas	Unclassified	[ASV643] g__Fontimonas	0	0	0.0416103	0	0.178571	0	0	0	0	0	0
GTTATTCGGAGTGATTGGGCGTAAAGGGTGCGCAGGCGGTGCGTTAAGTCAACCATTAAATCTCTCAGCTTAACTGGGAAATCGTGGTAGAAACTGGCGCGCTTGAGGGTGGAAGAGAGAAGTGGAATTCTCGGAGTAGCGGTAAAATGCGTAGATCTCGAGAGGAACACCGATGGCGAAGGCAGCTTCTTGGTCCACATCTGACGCTCATGCACGAAAGCGTGGGGAGCAAACAGGA	k__Bacteria	p__Dependentiae	c__Babeliae	o__Babeliales	f__UBA12409	g__UBA12409	Unclassified	[ASV645] g__UBA12409	0	0	0	0	0	0	0	0	0	0	0
GTTGTCCGGAATCATTGGGCGTAAAGAGCTCGTAGGCGGTTCAGCAAGTCGGCTGTGAAATTCCGAGGCTCAACCTCGGAACTGCAGTCGAAACTGCTGTGACTCGAGTCCGGTAGAGGAGAATGGAATTCCCGGTGTAGCGGTGAAATGCGCAGATATCGGGAGGAACACCAGTAGCGAAGGCGGTTCTCTGGGCCGGTACTGACGCTGAGGAGCGAAAGCGTGGGGAGCAAACAGGA	k__Bacteria	p__Actinobacteriota	c__Acidimicrobiia	o__Actinomarinales	Unclassified	Unclassified	Unclassified	[ASV649] o__Actinomarinales	0.0319387	0.0103563	0.0104026	0.0204562	0.0105042	0	0	0.0104548	0.0103648	0.0207533	0.0104145
GTTGTCCGGATTTATTGGGTTTAAAGGGTGCGTAGGCGGCTATTTAAGTCAGTGGTGAAATCCATCAGCTCAACTGATGAACTGCCATTGATACTGGATAGCTTGAGTACAGACGAGGTAGGCGGAATTGACAGTGTAGCGGTGAAATGCATAGATATTGTCAAGAACACCGATTGCGAAGGCAGCTTACTAGGCTGTAACTGACGCTGAGGCACGAAAGTGCGGGGATCAAACAGGA	k__Bacteria	p__Bacteroidota	c__Bacteroidia	o__Cytophagales	f__Cytophagaceae	g__Sporocytophaga	Unclassified	[ASV650] g__Sporocytophaga	0.0638774	0	0.135234	0	0	0	0	0	0	0	0
GTTGTTCGGAATTACTGGGCGTAAAGCGCACGTAGGCGGTCCAGCAAGTCAGAGGTGAAATCCCCAGGCTCAACCTGGGAATTGCCTTTGATACTGCAGGACTAGAGGCCGGGAGAGGGTAGTGGAATTCCCAGTGTAGAGGTGAAATTCGTAGATATTGGGAAGAACACCGGTGGCGAAGGCGGCTACCTGGACCGGTACTGACGCTGAGGTGCGAAAGCGTGGGGAGCAAACAGGA	k__Bacteria	p__Proteobacteria	c__Alphaproteobacteria	o__Rhodospirillales	f__Magnetospiraceae	Unclassified	Unclassified	[ASV651] f__Magnetospiraceae	0.0319387	0	0.0208052	0.0102281	0.0105042	0.0103821	0	0	0	0.0207533	0.0104145
GTTGTCCGGATTTATTGGGTTTAAAGGGTGCGTAGGCGGTCTTGTAAGTCAGTTCTGAAATATCCCGGCTTAACCGGGAGGGTGGGATTGATACTGCAGGACTTGAGTGGAGTCGAGGTAGGCGGAATTGACGGTGTAGCGGTGAAATGCTTAGATATCGTCAAGAACACCGATAGTGTAGACAGCTTACTAGTCTCAAACTGACGCTGAGGCACGAAAGTGTGGGGATCAAACAGGA	k__Bacteria	p__Bacteroidota	c__Bacteroidia	o__Cytophagales	f__Microscillaceae	Unclassified	Unclassified	[ASV652] f__Microscillaceae	0	0.0103563	0	0.0306843	0	0	0.0208095	0.0104548	0.0518242	0.03113	0.0104145
GTTAATCGGAATTACTGGGCGTAAAGTGTGCGCAGGTGGCCTCGCAAGTCGAGTGTGAAATCCCCGGGCTTAACTTGGGAATTGCGCTCGAAACTACGGGGCTCGAGTGTGGCAGAGGGAGGTGGAATTCCACGTGTAGCGGTGAAATGCGTAGAGATGTGGAGGAACACCAATGGCGAAGGCAGCCTCCTGGGCCAACACTGACGCTCATGCACGAAAGCGTGGGGAGCAAACAGGA	k__Bacteria	p__Proteobacteria	c__Gammaproteobacteria	o__Burkholderiales	f__Nitrosomonadaceae	g__MND1	Unclassified	[ASV653] g__MND1	0	0	0.0104026	0	0	0	0.0208095	0.0209096	0	0	0
GTTAATCGGAATTACTGGGCGTAAAGCGCACGCAGGCGGTCTGTTAAGTCAGATGTGAAATCCCCGGGCTTAACCTGGGAACTGCATTTGAAACTGGCAGGCTTGAGTCTTGTAGAGGGGGGTAGAATTCCAGGTGTAGCGGTGAAATGCGTAGAGATCTGGAGGAATACCGGTGGCGAAGGCGGCCCCCTGGACAAAGACTGACGCTCAGGTGCGAAAGCGTGGGGAGCAAACAGGA	k__Bacteria	p__Proteobacteria	c__Gammaproteobacteria	o__Enterobacterales	f__Erwiniaceae	g__Pantoea	s__Pantoea_agglomerans	[ASV654] s__Pantoea_agglomerans	0.0212925	0	0.0208052	0	0	0	0	0	0	0	0
GTTGTCCGGATTTACTGGGCGTAAAGCGAACGCAGGCGGAGTGTTAAGTAAGAAGTGAAAGGTTGGAGCTCAACTCCGACACGGCTTCTTATACTGGCATTCTTGAGTCTTGGAGAGGAAAGCGGAACGACACGTGTAGCGGTGAAATGCGTTGATATGTGTCGGAACACCGATGGCGAAAGCAGCTTTCTGGACAAGTACTGACGCTGAGGTTCGAAAGCCAAGGGAGCGAACAGGA	k__Bacteria	p__Abditibacteriota	c__Abditibacteria	o__Abditibacteriales	f__Abditibacteriaceae	g__Abditibacterium	Unclassified	[ASV656] g__Abditibacterium	0	0.0103563	0	0	0	0	0	0	0.0932836	0.0518834	0
GTTACTCGGAATTACTGGGCGTAAAGCGTGCGTAGGCGGTTTGTTAAGTCTGCTGTGAAAGCCCTGGGCTCAACCTGGGAACTGCAGTGGATACTGGCAAGCTAGAGTGTGTCAGAGGATGGTGGAATTCCCGGTGTAGCGGTGAAATGCGTAGAGATCGGGAGGAACACCAGTGGCGAAGGCGGCCATCTGGGACAACACTGACGCTGAGGCACGAAAGCGTGGGGAGCAAACAGGA	k__Bacteria	p__Proteobacteria	c__Gammaproteobacteria	o__Xanthomonadales	f__Rhodanobacteraceae	g__Dokdonella	Unclassified	[ASV658] g__Dokdonella	0	0	0	0.0306843	0	0	0	0	0	0.0518834	0.0937305
GTTATCCGGAATTATTGGGCGTAAAGAGCTCGTAGGCGGTTTGTCGCGTCTGCTGTGAAAACCGGAGGCTCAACCTCCGGCCTGCAGTGGGTACGGGCAAACTAGAGTGCGGTAGGGGAGATTGGAATTCCTGGTGTAGCGGTGGAATGCGCAGATATCAGGAGGAACACCGATGGCGAAGGCAGATCTCTGGGCCGTAACTGACGCTGAGGAGCGAAAGCGTGGGGAGCGAACAGGA	k__Bacteria	p__Actinobacteriota	c__Actinobacteria	o__Micrococcales	f__Microbacteriaceae	Unclassified	Unclassified	[ASV659] f__Microbacteriaceae	0.0319387	0	0.0416103	0	0	0	0.041619	0	0	0	0
GTTAATCGGAATTACTGGGCGTAAAGCGTGCGCAGGCGGTTATATAAGACAGATGTGAAATCCCCGGGCTCAACCTGGGAACTGCATTAGTGACTGTATAGCTAGAGTGCGGCAGAGGGGGATGGAATTCCGCGTGTAGCAGTGAAATGCGTAGATATGCGGAGGAACACCGATGGCGAAGGCAATCCCCTGGGCCTGCACTGACGCTCATGCACGAAAGCGTGGGGAGCAAACAGGA	k__Bacteria	p__Proteobacteria	c__Gammaproteobacteria	o__Burkholderiales	f__Comamonadaceae	Unclassified	Unclassified	[ASV660] f__Comamonadaceae	0	0	0	0	0	0.0415282	0.0312142	0.0209096	0	0	0
GTTATCCGGAATCATTGGGTTTAAAGGGTGCGCAGGCGGTAAAGTAAGTCAGTGGTGAAATCCCTTCGCTCAACGAAGGAACTGCCATTGATACTGCTATACTTGAATATAGTCGAAGTGGGCGGAATGTGACATGTAGCGGTGAAATGCTTAGATATGTCACAGAACACCGATAGCGAAGGCAGCTCACTAGACTAACATTGACGCTCATGCACGAAAGCGTGGGGAGCGAACAGGA	k__Bacteria	p__Bacteroidota	c__Bacteroidia	o__Flavobacteriales	f__Crocinitomicaceae	g__Crocinitomix	Unclassified	[ASV662] g__Crocinitomix	0	0	0	0	0	0.0207641	0.114452	0	0	0	0
GTTAATCGGATTTACTGGGCGTAAAGCGTGCGTAGGCGGCTTTTTAAGTCGGATGTGAAATCCCCGAGCTTAACTTGGGAATTGCATTCGATACTGGGAAGCTAGAGTATGGGAGAGGATGGTAGAATTCCAGGTGTAGCGGTGAAATGCGTAGAGATCTGGAGGAATACCGATGGCGAAGGCAGCCATCTGGCCTAATACTGACGCTGAGGTACGAAAGCATGGGGAGCAAACAGGA	k__Bacteria	p__Proteobacteria	c__Gammaproteobacteria	o__Pseudomonadales	f__Moraxellaceae	g__Acinetobacter	Unclassified	[ASV663] g__Acinetobacter	0.0532311	0	0	0	0.0315126	0	0.0312142	0	0	0.0103767	0.0104145
ATTAATCGGAATTATTGGGCGTAAAGGGCGCGTAGGCGGAAATGTAAGTCAGATGTGAAATCCCAGGGCTCAACCCTGGAACAGCATTTGATACTGTGTTTCTAGAGGATAGGAGGAGAAAATGGAATTCCACAAGTAGCGGTAAAATGCGTAGATATGTGGAAGAACACCAGTGGCGAAGGCGGTTTTCTATCTTATACCTGACGCTGAGGCGCGAAAGCAAGGGGATCAAACAGGA	k__Bacteria	p__Verrucomicrobiota	c__Chlamydiae	o__Chlamydiales	f__Parachlamydiaceae	Unclassified	Unclassified	[ASV664] f__Parachlamydiaceae	0	0	0	0	0	0	0	0	0	0.0207533	0.0104145
GTTGTTCGGAATTACTGGGCGTAAAGCGCACGTAGGCGGCCTTTCAAGTCAGATGTGAAAGCCCCGAGCTTAACTCGGGAACTGCATTTGATACTGTTGGGCTTGAGACCGGGAGAGGATAGCGGAATTCCCAGTGTAGAGGTGAAATTCGTAGATATTGGGAAGAACACCAGTGGCGAAGGCGGCTATCTGGACCGGTACTGACGCTGAGGTGCGAAAGCGTGGGGAGCAAACAGGA	k__Bacteria	p__Proteobacteria	c__Alphaproteobacteria	o__Rhodospirillales	Unclassified	Unclassified	Unclassified	[ASV668] o__Rhodospirillales	0.0425849	0	0	0.0409123	0.0210084	0	0.0208095	0	0.0103648	0	0.0104145
GTTGTTCGGAATCACTGGGCGTAAAGCGTATGCAGGCGGATCGTTAAGTCGGGGGTGAAATCCCGAGGCTCAACCTCGGAACTGCCTTCGATACTGGCGATCTTTGAGTCCGGGAGAGGTGAGTGGAACTGCGAGTGTAGAGGTGAAATTCGTAGATATTCGCAAGAACACCAGTGGCGAAGGCGGCTCACTGGCCCGGTACTGACGCTGAGATACGAAAGCGTGGGGAGCAAACAGGA	k__Bacteria	p__Proteobacteria	c__Alphaproteobacteria	o__Rhizobiales	Unclassified	g__Bauldia	Unclassified	[ASV670] g__Bauldia	0	0	0	0	0.0105042	0	0	0	0.0207297	0	0
GTTGTCCGGAATTATTGGGCGTAAAGAGCTTGTAGGCGGTTGGTCGCGTCTGCTGTGAAAGGCTGGGGCTTAACCCTGGTTTTGCAGTGGGTACGGGCTAACTAGAGTGCAGTAGGGGAGACTGGAATTCCTGGTGTAGCGGTGGAATGCGCAGATATCAGGAGGAACACCGATGGCGAAGGCAGGTCTCTGGGCTGTAACTGACGCTGAGAAGCGAAAGCATGGGGAGCGAACAGGA	k__Bacteria	p__Actinobacteriota	c__Actinobacteria	o__Micrococcales	f__Micrococcaceae	g__Rothia	Unclassified	[ASV671] g__Rothia	0	0	0.0104026	0	0.0420168	0	0	0.0627287	0	0	0
ATTAATCGGATTTATTGGGCGTAAAGGGCGTGTAGGCGGTATGGCAAGTCAGATGTGAAATTGCGAAGCTCAACTTCGTAGCTGCATTTGAAACTCCCATACTTGAGGGTAGGCGGGGAAAACGGAATTCCACAAGTAGCGGTGAAATGCGTAGATATGTGGAGGAACACCGGTGGCGAAGGCGGTTTTCTAGCTTACTCCTGACGCTGAGGCGCGAAAGCAAGGGGAGCAAACAGGA	k__Bacteria	p__Verrucomicrobiota	c__Chlamydiae	o__Chlamydiales	Unclassified	Unclassified	Unclassified	[ASV674] o__Chlamydiales	0.0425849	0.0207125	0.0104026	0	0.0105042	0.0103821	0.0104047	0	0	0	0
GTTGTCCGGAATTATTGGGCGTAAAGCGCGCGCAGGCGGTTTCTTAAGTCTGATGTGAAAGCCCACGGCTCAACCGTGGAGGGTCATTGGAAACTGGGAAACTTGAGTGCAGAAGAGGAGAGTGGAATTCCACGTGTAGCGGTGAAATGCGTAGAGATGTGGAGGAACACCAGTGGCGAAGGCGACTCTCTGGTCTGTAACTGACGCTGAGGCGCGAAAGCGTGGGGAGCGAACAGGA	k__Bacteria	p__Firmicutes	c__Bacilli	o__Bacillales	f__Bacillaceae	g__Bacillus	Unclassified	[ASV675] g__Bacillus	0	0	0	0	0.0105042	0	0	0	0	0	0
GTTATCCGGATTCACTGGGTTTAAAGGGTGCGTAGGTGGATTAGTAAGTCTGTGGTGAAATCTCCGAGCTTAACTCGGAAACTGCCGTGGATACTATTAGTCTTGAATCTCCTGGAGGTAAGCGGAATATGTCATGTAGCGGTGAAATGCTTAGATATGACATAGAACACCAATTGCGAAGGCAGCTTACTACGGGAGCATTGACACTGAGGCACGAAAGCGTGGGGATCAAACAGGA	k__Bacteria	p__Bacteroidota	c__Bacteroidia	o__Chitinophagales	f__Chitinophagaceae	g__Ferruginibacter	Unclassified	[ASV676] g__Ferruginibacter	0	0	0.0104026	0	0	0	0.0728332	0.0209096	0.0103648	0	0.0104145
GTTGTCCGGATTTATTGGGTTTAAAGGGTGCGTAGGCGGCCCTGTAAGTCAGTGCTGAAATATCCCGGCTTAACCGGGAGGGTGGCATTGATACTGCGGGGCTTGAGTACAGATGAGGTAGGCGGAATTGACGGTGTAGCGGTGAAATGCATAGATATCGTCAAGAACACCGATAGCGAAGGCAGCTTACTAAGTTGTAACTGACGCTGATGCACGAAAGTGTGGGGATCAAACAGGA	k__Bacteria	p__Bacteroidota	c__Bacteroidia	o__Cytophagales	f__Microscillaceae	Unclassified	Unclassified	[ASV678] f__Microscillaceae	0	0	0	0.0204562	0	0.0311462	0	0	0.0207297	0.0207533	0.0312435
GTTGTCCGGAATTATTGGGCGTAAAGAGCTCGTAGGCGGTTTGTCACGTCTGCTGTGAAATCCCGAGGCTCAACCTCGGGCTTGCAGTGGGTACGGGCAGACTAGAGTGCGGTAGGGGAGATTGGAATTCCTGGTGTAGCGGTGGAATGCGCAGATATCAGGAGGAACACCGATGGCGAAGGCAGATCTCTGGGCCGTTACTGACGCTGAGGAGCGAAAGCATGGGGAGCAAACAGGC	k__Bacteria	p__Actinobacteriota	c__Actinobacteria	o__Micrococcales	f__Microbacteriaceae	g__Agrococcus	Unclassified	[ASV679] g__Agrococcus	0.191632	0	0	0	0.0315126	0	0	0	0.0310945	0	0.0104145
GTTGCTCGGAATTACTGGGCGTAAAGGGAGCGTAGGCGGATAGTTTAGTCAGAGGTGAAAGCCCAGGGCTCAACCTTGGAATTGCCTTTGATACTGGCTATCTTGAGTATGGGAGAGGTGAGTGGAACTCCGAGTGTAGAGGTGAAATTCGTAGATATTCGGAAGAACACCAGTGGCGAAGGCGACTCACTGGCCCATTACTGACGCTGAGGCTCGAAAGCGTGGGGAGCAAACAGGA	k__Bacteria	p__Proteobacteria	c__Alphaproteobacteria	o__Caulobacterales	f__Caulobacteraceae	g__Caulobacter	Unclassified	[ASV681] g__Caulobacter	0.0425849	0	0.0208052	0	0.0630252	0.0311462	0	0	0.0207297	0.0207533	0
GTTGTTCGGAATTACTGGGCGTAAAGCGCACGTAGGCGGATTGTTTAGTTAGGGGTGAAATCCCAGGGCTCAACCCTGGAACTGCCTTTAATACTGGCAATCTAGAGTCCGAGAGAGGTGAGTGGAATTCCGAGTGTAGAGGTGAAATTCGTAGATATTCGGAGGAACACCAGTGGCGAAGGCGGCTCACTGGCTCGGTACTGACGCTGAGGTGCGAAAGCGTGGGGAGCAAACAGGA	k__Bacteria	p__Proteobacteria	c__Alphaproteobacteria	o__Rhizobiales	f__Rhizobiaceae	Unclassified	Unclassified	[ASV682] f__Rhizobiaceae	0	0	0.0520129	0	0.0105042	0	0	0.0104548	0	0	0.020829
GTTAATCGGAATAACTGGGCGTAAAGGGCACGCAGGCGGTTATTTAAGTGAGGTGTGAAAGCCCCGGGCTTAACCTGGGAATTGCATTTCAGACTGGGTAACTAGAGTACTTTAGGGAGGGGTAGAATTCCACGTGTAGCGGTGAAATGCGTAGAGATGTGGAGGAATACCGAAGGCGAAGGCAGCCCCTTGGGAATGTACTGACGCTCATGTGCGAAAGCGTGGGGAGCAAACAGGA	k__Bacteria	p__Proteobacteria	c__Gammaproteobacteria	o__Pasteurellales	f__Pasteurellaceae	g__Haemophilus	Unclassified	[ASV687] g__Haemophilus	0	0	0	0	0	0	0.0104047	0.0104548	0	0	0.0312435
GTTGCTCGGAATTACTGGGCGTAAAGGGAGCGTAGGCGGACAGTTAAGTCAGAGGTGAAAGCCCAGGGCTCAACCCTGGAATTGCCTTTGAAACTGATTGTCTTGAGTATGGGAGAGGTATGCGGAACTCCGAGTGTAGAGGTGAAATTCGTAGATATTCGGAAGAACACCAGTGGCGAAGGCGGCATACTGGCCCATTACTGACGCTGAGGCTCGAAAGCGTGGGGAGCAAACAGGA	k__Bacteria	p__Proteobacteria	c__Alphaproteobacteria	o__Caulobacterales	f__Caulobacteraceae	Unclassified	Unclassified	[ASV689] f__Caulobacteraceae	0.0106462	0	0	0.0102281	0	0	0	0	0.0103648	0.0207533	0.020829
GTTGTTCGGAATCACTGGGCGTAAAGCGCATGCAGGCGGGTCGTTAAGTTAGGGGTGAAATCCCGAGGCTCAACCTCGGAACTGCCTCTGATACTGGCGACCTTGAGTCCGGGAGAGGTGAGTGGAACTGCGAGTGTAGAGGTGAAATTCGTAGATATTCGCAAGAACACCAGTGGCGAAGGCGGCTCACTGGCCCGGTACTGACGCTGAGGTGCGAAAGCGTGGGGAGCAAACAGGA	k__Bacteria	p__Proteobacteria	c__Alphaproteobacteria	o__Rhizobiales	Unclassified	g__Bauldia	Unclassified	[ASV690] g__Bauldia	0	0	0.0520129	0.0204562	0	0	0	0	0	0.0103767	0.020829
GTTAATCGGAATTACTGGGCGTAAAGCGTGCGCAGGCGGTTTTGTAAGTCAGATGTGAAATCCCCGGGCTTAACCTGGGAACTGCGTTTGAAACTACAAGGCTAGAGTGTGGCAGAGGGGGGTGGAATTCCACGTGTAGCAGTGAAATGCGTAGAGATGTGGAGGAACACCGATGGCGAAGGCAGCCCCCTGGGTTAACACTGACGCTCAGGCACGAAAGCGTGGGGAGCAAACAGGA	k__Bacteria	p__Proteobacteria	c__Gammaproteobacteria	o__Burkholderiales	f__Nitrosomonadaceae	g__Nitrosospira	Unclassified	[ASV692] g__Nitrosospira	0.0106462	0.0103563	0.0104026	0	0.0315126	0	0	0	0	0.0518834	0.020829
GTTAATCGGATTTACTGGGCGTAAAGCGTGCGTAGGCGGCTAATTGAGTCGGATGTGAAATCCCCGAGCTTAACTTGGGAATTGCATTCGATACTGGTTAGCTAGAGTGTGGGAGAGGATGGTAGAATTCCAGGTGTAGCGGTGAAATGCGTAGAGATCTGGAGGAATACCGATGGCGAAGGCAGCCATCTGGCCTAACACTGACGCTGAGGTACGAAAGCATGGGGAGCAAACAGGA	k__Bacteria	p__Proteobacteria	c__Gammaproteobacteria	o__Pseudomonadales	f__Moraxellaceae	g__Acinetobacter	Unclassified	[ASV693] g__Acinetobacter	0.0212925	0	0	0	0.105042	0.0207641	0	0	0.0103648	0	0
GTTAATCGGAATTACTGGGCGTAAAGCGTGCGCAGGCGGTTTTGTAAGACAGACGTGAAATCCCCGGGCTTAACCTGGGAACTGCGTTTGTGACTGCAAGACTAGAGTACGGCAGAGGGGGGTAGAATTCCACGTGTAGCAGTGAAATGCGTAGATATGTGGAGGAATACCGATGGCGAAGGCAGCCCCCTGGGTCGATACTGACGCTCATGCACGAAAGCGTGGGGAGCAAACAGGA	k__Bacteria	p__Proteobacteria	c__Gammaproteobacteria	o__Burkholderiales	f__Gallionellaceae	Unclassified	Unclassified	[ASV698] f__Gallionellaceae	0.0425849	0.0207125	0.0208052	0	0	0	0.041619	0	0	0	0.041658
ATTATCCGGAGTGACTGGGCGTAAAGAGTTGCGTAGGCGGTCTGTAAAGCGAATAGTGAAACCTGGTGGCTCAACCATCAGACTATTATTCGAACTCACAGACTCGAGAGTGGTAGAGGTAACTGGAATTTCTAGTGTAGGAGTGAAATCCGTAGATATTAGAAGGAACACCAATGGCGTAGGCAGGTTACTGGACCATTTCTGACGCTAAGGCACGAAAGCGTGGGGAGCGAACCGGA	k__Bacteria	p__Patescibacteria	c__Saccharimonadia	o__Saccharimonadales	f__Saccharimonadales	g__Saccharimonadales	Unclassified	[ASV699] g__Saccharimonadales	0.0532311	0.0207125	0	0.0102281	0.0105042	0	0.0208095	0.0104548	0.0103648	0	0
GTTGTCCGGATTTACTGGGCGTAAAGGGAGCGCAGGTGGCTGCGCAAGTCGGTGGTGCAAGCTCCAGGCTTAACTTGGAGAGGTCTGCCGATACTGCGTAGCTTGAGGGCGGTAGAGGAGCACGGAATTCCTGGTGTAGTGGTGAAATGCGTAGATATCAGGAGGAACACCGGTGGCGAAAGCGGTGCTCTGGGCCGTTCCTGACACTCATGCTCGAAAGCGTGGGGAGCGAACCGGA	k__Bacteria	p__Chloroflexi	c__Dehalococcoidia	o__SAR202_clade	f__SAR202_clade	g__SAR202_clade	Unclassified	[ASV700] g__SAR202_clade	0.0212925	0	0.0104026	0.0102281	0	0.0415282	0	0.0209096	0	0	0
GTTATCCGGATTCACTGGGTTTAAAGGGTGCGTAGGCGGGTTGGTAAGTCCGTGGTGAAATCCCCAAGCTTAACTTGGGAACTGCCGTGGATACTATCAATCTTGAATATCGTGGAGGTAAGCGGAATATGTCATGTAGCGGTGAAATGCTTAGATATGACATAGAACACCAATTGCGTAGGCAGCTTACTACACGATCATTGACGCTGAGGCACGAAAGCGTGGGGAGCAAACAGGA	k__Bacteria	p__Bacteroidota	c__Bacteroidia	o__Chitinophagales	f__Chitinophagaceae	g__Flavitalea	Unclassified	[ASV702] g__Flavitalea	0	0.0207125	0.0208052	0.0204562	0	0.0103821	0	0.0418191	0	0	0.0312435
GTTGTCCGGATTTATTGGGTTTAAAGGGTGCGTAGGCGGCCTATTAAGTCAGTGCTGAAATTTCCCGGCTTAACCGGGAGGGTGGCATTGATACTGATGGGCTAGAGTACAGATGAGGTAGGCGGAATTGACGGTGTAGCGGTGAAATGCTTAGATATCGTCAAGAACACCGATAGCGAAGGCAGCTTACTAGGCTGTAACTGACGCTGATGCACGAAAGTGTGGGGATCAAACAGGA	k__Bacteria	p__Bacteroidota	c__Bacteroidia	o__Cytophagales	f__Microscillaceae	Unclassified	Unclassified	[ASV705] f__Microscillaceae	0.0638774	0	0	0	0	0	0	0	0	0	0
GTTATCCGGAATTACTGGGTTTAAAGGGTGCGTAGGCGGCTTTGTAAGTCAGGAGTGAAAGTTTGCGGCTCAACCGTAAAATTGCTTTTGATACTGCGAGGCTAGAATTAGGATGAGGTCAGCGGAATGTGGCATGTAGCGGTGAAATGCATAGATATGCCATAGAACACCAATTGCGAAGGCAGCTGGCTAGACCTGTATTGACGCTGAGGCACGAAAGCGTGGGGAGCGAACAGGA	k__Bacteria	p__Bacteroidota	c__Bacteroidia	o__Chitinophagales	f__Saprospiraceae	Unclassified	Unclassified	[ASV707] f__Saprospiraceae	0.0212925	0	0.0208052	0.0409123	0.0210084	0	0.0728332	0.0313643	0	0	0
GTTGTTCGGATTTACTGGGCGTAAAGCGCACGTAGGCGGATCGTTAAGTCAGGGGTGAAATCCCAGAGCTCAACTCTGGAACTGCCTTTGATACTGGCGATCTTGAGTCCGGAAGAGGTGAGTGGAACTCCTAGTGTAGAGGTGGAATTCGTAGATATTAGGAAGAACACCAGTGGCGAAGGCGGCTCACTGGTCCGGTACTGACGCTGAGGTGCGAAAGCGTGGGGAGCAAACAGGA	k__Bacteria	p__Proteobacteria	c__Alphaproteobacteria	o__Rhizobiales	f__Devosiaceae	g__Devosia	Unclassified	[ASV710] g__Devosia	0.0212925	0.0207125	0.0520129	0	0.052521	0	0	0.0313643	0.0103648	0	0
GTTGTCCGGATTTATTGGGCGTAAAGCGCTCGCAGGTGGTGCGTCGCGTCGTGCGTGAAAGGCCCCGGCTCAACTGGGGAGGGTCGTGCGATACGGGCGGACTAGAGGCCAGTAGGGGGATGCGGAATTCCGGGTGTAGTGGTGGAATGCGTAGAGATCCGGAGGAACACCAGCGGCGAAGGCGGCATCCTGGACTGGTCCTGACACTCAGGAGCGAAAGCGTGGGGAGCGATCCGGA	k__Bacteria	p__Chloroflexi	c__TK10	o__TK10	f__TK10	g__TK10	Unclassified	[ASV712] g__TK10	0.0745236	0	0	0	0	0.0103821	0	0.0104548	0	0.0103767	0
GTTAATCGGAGTTACTGGGCGTAAAGGGCGCGTAGGCGGTCTATTAAGTGAGATGTGAAAGCCCTGGGCTTAACCTAGGAACTGCATCTTATACTGGTAGGCTGGAGTACTGTAGAGGGTAGTGGAATTTCCGGTGTAGCGGTGAAATGCGTAGAGATCGGAAGGAACACCAGTGGCGAAGGCGGCTACCTGGACAGATACTGACGCTGAGGCGCGAGAGCGTGGGGAGCAAACAGGA	k__Bacteria	p__Proteobacteria	c__Gammaproteobacteria	o__Diplorickettsiales	f__Diplorickettsiaceae	Unclassified	Unclassified	[ASV713] f__Diplorickettsiaceae	0.0106462	0.0103563	0	0	0.0315126	0.0103821	0.0104047	0.0209096	0	0	0
GTTGCTCGGAATTACTGGGCGTAAAGGGAGCGTAGGCGGACATTTAAGTCAGGGGTGAAATCCCAGAGCTCAACTCTGGAACTGCCTTTGATACTGGATGTCTTGAGTGTGAGAGAGGTGAGTGGAACTCCGAGTGTAGAGGTGAAATTCGTAGATATTCGGAAGAACACCAGTGGCGAAGGCGACTCACTGGCTCATTACTGACGCTGAGGCTCGAAAGCGTGGGGAGCAAACAGGA	k__Bacteria	p__Proteobacteria	c__Alphaproteobacteria	o__Caulobacterales	f__Caulobacteraceae	g__Brevundimonas	Unclassified	[ASV717] g__Brevundimonas	0	0	0.0104026	0.0306843	0	0	0	0	0	0	0
GTTAATCGGATTTACTGGGCGTAAAGCGTGTGTAGGCGGTTCGTTAAGTCGGATGTGAAAGCCCTGGGCTCAACCTAGGAATTGCATTCGATACTGGCGAGCTAGAGTACGGTAGAGGGTGGCGGAATTCCGGGTGTAGCGGTGAAATGCGTAGATATCCGGAGGAACACCGATGGCGAAGGCAACCGCCTGGGCCTGTACTGACGCTGAGACACGAAAGCGTGGGGAGCAAACAGGA	k__Bacteria	p__Proteobacteria	c__Gammaproteobacteria	o__Salinisphaerales	f__Solimonadaceae	g__Panacagrimonas	Unclassified	[ASV718] g__Panacagrimonas	0	0	0	0	0	0	0	0	0	0	0
GTTAATCGGATTTACTGGGCGTAAAGCGTGTGTAGGTGGTTGTTCAAGTCGGTTGTGAAATCCCCGGGCTCAACCTGGGAACTGCTTCCGAGACTGAATGACTAGAGTACGGTAGAGGGCGGTGGAATTTCCGGTGTAGCGGTGAAATGCGTAGATATCGGAAGGAACACCAATGGCGAAGGCAGCCGCCTGGGCCTGTACTGACACTGAGACACGAAAGCGTGGGGATCAAACAGGA	k__Bacteria	p__Proteobacteria	c__Gammaproteobacteria	o__Salinisphaerales	f__Solimonadaceae	g__Solimonas	Unclassified	[ASV719] g__Solimonas	0.0532311	0	0	0	0	0	0.0312142	0	0	0	0
GTTGTTCGGAATTACTGGGCGTAAAGCGCACGTAGGCGGATACTTAAGTCAGGGGTGAAATCCCGCAGCTCAACTGCGGAACTGCCTTTGATACTGGGTATCTTGAGTATGGAAGAGGTGAGTGGAATTCCGAGTGTAGAGGTGAAATTCGTAGATATTCGGAGGAACACCAGTGGCGAAGGCGGCTCACTGGTCCATAACTGACGCTGAGGTGCGAAAGCGTGGGGAGCAAACAGGA	k__Bacteria	p__Proteobacteria	c__Alphaproteobacteria	o__Rhizobiales	f__Rhizobiaceae	g__Allorhizobium-Neorhizobium-Pararhizobium-Rhizobium	Unclassified	[ASV723] g__Allorhizobium-Neorhizobium-Pararhizobium-Rhizobium	0	0	0	0	0	0	0	0	0	0	0
GTTGCTCGGATTTACTGGGCGTAAAGCGTACGCAGACGGTGAGAAAGGTCGGATGTGAAAGCCCCGGGCTCAACCCGGGAACTGCATCCGAAACCATCTCGCTCGAGTGTGGGAGAGGGAAGTGGAATTCCTGGTGTAGAGGTGAAATTCGTAGATATCAGGAGGAACACCGGCGGCGAAGGCGGCTTCCTGGCCCATTACTGACGTTCAGGTACGAAAGCGTGGGTAGCAAACAGGA	k__Bacteria	p__Bdellovibrionota	c__Bdellovibrionia	o__Bdellovibrionales	f__Bdellovibrionaceae	g__OM27_clade	Unclassified	[ASV727] g__OM27_clade	0	0.0207125	0	0	0.0105042	0	0	0	0.0414594	0.0830134	0.0104145
GTTATCCGGATTTACTGGGTTTAAAGGGTGCGCAGGCGGATTGCCAAGTCCGTGGTGAAATCTCTGAGCTTAACTCAGAAATTGCCGTGGATACTGGTAGTCTTGAATGCTGTGGAGGTAAGCGGAATATGTCATGTAGCGGTGAAATGCTTAGATATGACATAGAACACCTATTGCGAAGGCAGCTTACTACGCAGATATTGACGCTCATGCACGAAAGCGTGGGGATCAAACAGGA	k__Bacteria	p__Bacteroidota	c__Bacteroidia	o__Chitinophagales	f__Chitinophagaceae	g__Parafilimonas	Unclassified	[ASV728] g__Parafilimonas	0	0	0	0	0	0.0103821	0.0104047	0.0209096	0	0	0.114559
ATTGATCGGAATTACTGGGCGTAAAGGGCGCGTAGGCGGCCTGATAAGTCAGATGTGAAATTTCACGGCTCAACCGTGAAGCTGCATTTGAAACTGTCAAGCTCGAGCGTAGTTAGGGAAAACGGAATTCCACATGTAGCGGTGAAATGCGTAGATATGTGGAGGAACACCGGTGGTGAAGACGGTTTTCTGGGCTATGGCTGACGCTGAGGCGCGAAAGCTAGGGGAGCAAACAGGA	k__Bacteria	p__Verrucomicrobiota	c__Chlamydiae	o__Chlamydiales	f__cvE6	g__cvE6	Unclassified	[ASV729] g__cvE6	0.0532311	0.0103563	0	0	0	0.0830565	0	0.0104548	0	0	0
GTTACTCGGAATTACTGGGCGTAAAGGGTGCGTAGGTGGTTTTTTAAGTCTGCTGTGAAATCCCCGGGCTCAACCTGGGAATGGCAGTGGATACTGGAAAGCTAGAGTGCGGTAGAGGGTAGTGGAATTCCCGGTGTAGCAGTGAAATGCGTAGAGATCGGGAGGAACACCAGTGGCGAAGGCGGCTACCTGGACCAGCACTGACACTGAGGCACGAAAGCGTGGGGAGCAAACAGGA	k__Bacteria	p__Proteobacteria	c__Gammaproteobacteria	o__Xanthomonadales	f__Rhodanobacteraceae	g__Rhodanobacter	Unclassified	[ASV730] g__Rhodanobacter	0.0319387	0	0	0	0	0	0.0104047	0.0209096	0	0	0.020829
GTTGTCCGGAGTTACTGGGCGTAAAGCGCGCGCAGGCGGCTCGTCAAGCCTGACGTGAAAGCCCCCGGCTCAACCGGGGAGGGTCGTCGGGGACTGGCGAGCTTGAGGTCGGCAGGGGTTGGTGGAATTCCCGGTGTAGTGGTGAAATGCGTAGAGATCGGGAGGAACACCCGTGGCGAAGGCGGCCAACTGGGCCGGACCTGACGCTGAGGCGCGAAGGCGTGGGGAGCGAACGGGA	k__Bacteria	p__Chloroflexi	c__Chloroflexia	o__Thermomicrobiales	f__JG30-KF-CM45	g__JG30-KF-CM45	Unclassified	[ASV731] g__JG30-KF-CM45	0.0212925	0.0103563	0.0104026	0	0	0.0103821	0.0104047	0	0.0207297	0.0415067	0
GTTGTTCGGAATTACTGGGCGTAAAGCGTGCGCAGGCGGCTATGCAAGTCGGGAGTGAAATCCCTGGGCTCAACCCAGGAATTGCTTTCGAAACTGCATAGCTTGAGTCTCGGAGAGGTTAGCGGAATTCCTAGTGTAGAGGTGAAATTCGTAGATATTAGGAGGAACACCAGTGGCGTAAGCGGCTAACTAGACGAGTACTGACGCTCAGGCACGAAAGCGTGGGGATCAAACAGGA	k__Bacteria	p__Proteobacteria	c__Alphaproteobacteria	o__Micavibrionales	Unclassified	Unclassified	Unclassified	[ASV734] o__Micavibrionales	0.0106462	0	0.0104026	0	0.0315126	0.0207641	0.0312142	0	0.0103648	0	0.0312435
GTTGTCCGGATTTATTGGGTTTAAAGGGTGCGTAGGCGTCCCTTCAAGTTTTAGGTGAAATGCCCAAGCTCAACTTGGGAGCTGCCTGAAAAACTGCAGGGATTGAGTACAGATGAGGTAGGCGGAATTGACGGTGTAGCGGTGAAATGCATAGATATCGTCAAGAACACCGATAGCGAAGGCAGCTTACTAGGCTGTAACTGACGCTGATGCACGAAAGTGTGGGGATCAAACAGGA	k__Bacteria	p__Bacteroidota	c__Bacteroidia	o__Cytophagales	f__Microscillaceae	g__Chryseolinea	Unclassified	[ASV739] g__Chryseolinea	0	0	0	0.0204562	0	0.0103821	0	0	0	0.0726367	0
GTTGTCCGGATTTATTGGGCGTAAAGAGCTCGTAGGCGGTTCGGCAAGTCGGGTGTGAAATTTCGAGGCTCAACCTCGAAACGCCACTCGATACTGCTGTGACTGGAGTCCGGTAGAGGAGTGCGGAATTCCTGGTGTAGCGGTGAAATGCGCAGATATCAGGAGGAACACCAACGGCGAAGGCAGCACTCTGGGCCGGTACTGACGCTGAGGAGCGAAAGCGTGGGGAGCAAACAGGA	k__Bacteria	p__Actinobacteriota	c__Acidimicrobiia	o__Microtrichales	Unclassified	Unclassified	Unclassified	[ASV741] o__Microtrichales	0	0	0.0416103	0	0	0	0.0208095	0	0	0.0103767	0.0312435
GTTGTTCGGAATTATTGGGCGTAAAGAGCACGTAGGCGGATTCGTGTGTCGATTGTGAAATCCCAGGGCTCAACCCTGGAATTGCAGTCGAAACTGCGGATCTTGAATACTTGAGAGGGTGGGGGAATTCCTGGTGGAGAAGTGAAATTCGTAGAGATCAGGAGGAACACCGGAGGCGTAGGCGCCTGCCTGGCAAGATATTGACGCTGAGGTGCGAAAGCGTGGGGAGCAAACAGGA	k__Bacteria	p__Bdellovibrionota	c__Oligoflexia	o__Oligoflexales	Unclassified	Unclassified	Unclassified	[ASV743] o__Oligoflexales	0.0425849	0	0.0416103	0	0	0	0.0312142	0	0	0	0
GTTGTTCGGAATTACTGGGCGTAAAGCGCGCGTAGGCGGTTTTTTAAGTCAGGGGTGAAAGCCCGGAGCTCAACTCCGGAATAGCCTTTGAAACTGGAAAACTTGAATCTTGGAGAGGTCAGTGGAATTCCGAGTGTAGAGGTGAAATTCGTAGATATTCGGAAGAACACCAGTGGCGAAGGCGACTGACTGGACAAGTATTGACGCTGAGGTGCGAAAGCGTGGGGAGCAAACAGGA	k__Bacteria	p__Proteobacteria	c__Alphaproteobacteria	o__Sphingomonadales	f__Sphingomonadaceae	g__Sphingopyxis	Unclassified	[ASV755] g__Sphingopyxis	0	0	0	0	0	0	0	0	0	0	0.0937305
GTTGTCCGGAATTACTGGGCGTAAAGAGCTCGTAGGTGGTTTGTCGCGTCGTTTGTGGAATACCGCAGCTTAACTGTGGGGTTGCAGGCGATACGGGCATAACTTGAGTGCTGTAGGGGAGACTGGAATTCCTGGTGTAGCGGTGAAATGCGCAGATATCAGGAGGAACACCGATGGCGAAGGCAGGTCTCTGGGCAGTAACTGACGCTGAGGAGCGAAAGCATGGGGAGCGAACAGGA	k__Bacteria	p__Actinobacteriota	c__Actinobacteria	o__Corynebacteriales	f__Corynebacteriaceae	g__Corynebacterium	Unclassified	[ASV756] g__Corynebacterium	0.0212925	0	0	0	0.0735294	0	0	0	0.0725539	0	0
GTTGTCCGGAATCATTGGGCGTAAAGCGCGCGTAGGTGGCTTCGTAAGTCCGTTGTGAAAGTCAAAGGCTCAACCTTTGAACGCCGATGGATACTGCGGAGCTAGAGTACGGAAGAGGCGAGTGGAATTCCTGGTGTAGCGGTGGAATGCGCAGATATCAGGAGGAACACCAATAGCGAAGGCAGCTCGCTGGGACGTTACTGACACTAAGGCGCGAAAGCGTGGGGAGCGAACAGGA	k__Bacteria	p__Actinobacteriota	c__Thermoleophilia	o__Solirubrobacterales	f__67-14	g__67-14	Unclassified	[ASV757] g__67-14	0.095816	0	0	0	0	0	0.124857	0	0	0	0
GTTAATCGGAATTACTGGGCGTAAAGCGCACGCAGGCGGTCTGTCAAGTCGGATGTGAAATCCCCGGGCTCAACCTGGGAACTGCATTCGAAACTGGCAGGCTTGAGTCTTGTAGAGGGGGGTAGAATTCCAGGTGTAGCGGTGAAATGCGTAGAGATCTGGAGGAATACCGGTGGCGAAGGCGGCCCCCTGGACAAAGACTGACGCTCAGGTGCGAAAGCGTGGGGAGCAAACAGGA	k__Bacteria	p__Proteobacteria	c__Gammaproteobacteria	o__Enterobacterales	f__Enterobacteriaceae	g__Salmonella	Unclassified	[ASV758] g__Salmonella	0.0212925	0	0	0	0.0210084	0.0207641	0.0312142	0.0522739	0.0310945	0	0.0104145
GTTGCTCGGAATTATTGGGCGTAAAGGGTTGGTAGGTGGTCTTATTTGTCTGAGGTGAAATCCCGGGGCTTAACCCCGGAAGTGCCTTAGAAACGGTAGGACTTGAGTCCTAGAGGGGTTTGTGGAATTCCCGGTGTAGCGGTGAAATGCGTAGAGATCGGGAGGAACACCAGCAGCGAAGGCGGCAAACTGGATAGGAACTGACACTGAACAACGAAAGCGTGGGTAGCAAACAGGA	k__Bacteria	p__Bdellovibrionota	c__Oligoflexia	o__0319-6G20	f__0319-6G20	g__0319-6G20	Unclassified	[ASV760] g__0319-6G20	0	0.0310688	0.0104026	0	0	0.0103821	0	0	0.0207297	0.03113	0
GTTACTCGGAATTACTGGGCGTAAAGCGTGCGTAGGCGGTTTGTTAAGTCCGTTGTGAAAGCCCTGGGCTCAACCTGGGAATTGCAGTGGATACTGGCGAGCTAGAGTGCGGTAGAGGATGGTGGAATTCCCGGTGTAGCGGTGAAATGCGTAGAGATCGGGAGGAACACCCGTGGCGAAGGCGGCCATCTGGACCAGCACTGACGCTGAGGCACGAAAGCGTGGGGAGCAAACAGGA	k__Bacteria	p__Proteobacteria	c__Gammaproteobacteria	o__Xanthomonadales	f__Rhodanobacteraceae	g__Dokdonella	Unclassified	[ASV763] g__Dokdonella	0	0.0310688	0	0	0	0	0	0	0	0.0933901	0
GTTGTCCGGAATTACTGGGCGTAAAGAGCTTGTAGGCGGTTCGTCGCGTCGATTGTGAAAACTTGCAGCTCAACTGCAAGCTTGCAGTCGATACGGGCGGACTAGAGTACTTCAGGGGAGACTGGAATTCCTGGTGTAGCGGTGAAATGCGCAGATATCAGGAGGAACACCGGTGGCGAAGGCGGGTCTCTGGGAAGTAACTGACGCTGAGAAGCGAAAGCGTGGGTAGCGAACAGGA	k__Bacteria	p__Actinobacteriota	c__Actinobacteria	o__Corynebacteriales	f__Nocardiaceae	g__Nocardia	Unclassified	[ASV766] g__Nocardia	0.095816	0	0	0	0	0.0311462	0	0	0	0	0
GTTATCCGGATTCACTGGGTTTAAAGGGTGCGTAGGTGGGTTGGTAAGTCAGTGGTGAAATCCCCGAGCTTAACTTGGGAACTGCCATTGATACTATCAGTCTTGAATATCGTGGAGGTTAGCGGAATATGTCATGTAGCGGTGAAATGCTTAGATATGACATGGAACACCAATTGCGAAGGCAGCTGGCTACACGAATATTGACACTGAGGCACGAAAGCGTGGGGATCAAACAGGA	k__Bacteria	p__Bacteroidota	c__Bacteroidia	o__Chitinophagales	f__Chitinophagaceae	g__Terrimonas	Unclassified	[ASV776] g__Terrimonas	0	0	0	0	0.0420168	0	0	0	0	0.0103767	0
GTTGCTCGGAATTACTGGGCGTAAAGCGCACGTAGGCGGATAGTTAAGTTGGGGGTGAAATCCTGGAGCTCAACTCCAGAACTGCCTCCAAAACTGACGATCTTGAGTTCGGGAGAGGTGAGTGGAACTGCGAGTGTAGAGGTGAAATTCGTAGATATTCGCAAGAACACCAGTGGCGAAGGCGGCTCACTGGCCCGATACTGACGCTGAGGTGCGAAAGCGTGGGGAGCAAACAGGA	k__Bacteria	p__Proteobacteria	c__Alphaproteobacteria	o__Rhizobiales	f__Xanthobacteraceae	g__Pseudolabrys	Unclassified	[ASV841] g__Pseudolabrys	0	0	0.0624155	0	0.0105042	0	0	0	0	0	0

## Sheet: Table S3,ITS
Table S3: Classification fungal ASV using consensus-blast									Relative abundance, %
DNA sequence	Kingdom	Phylum	Class	Order	Family	Genus	Species	ASV	Control	Agro	Pseu	Curt	Erwi	Fron	Gord	Pant	Sphi	Xant	Baci
AAGTCGTAACAAGGTCTCCGTTGGTGAACCAGCGGAGGGATCATTACCGAGTTTACAACTCCCAAACCCCTGTGAACATACCACTTGTTGCCTCGGCGGATCAGCCCGCTCCCGGTAAAACGGGACGGCCCGCCAGAGGACCCCTAAACTCTGTTTCTATATGTAACTTCTGAGTAAAACCATAAATAAATCAAA	k__Fungi	p__Ascomycota	c__Sordariomycetes	o__Hypocreales	f__Nectriaceae	g__Fusarium	Unclassified	[ASV1f] g__Fusarium	4.0808	36.5174	31.5611	60.7473	38.3734	49.2241	14.7861	12.7333	4.52983	55.4217	44.3379
AAGTCGTAACAAGGTCTCCGTTGGTGAACCAGCGGAGGGATCATTACCGAGTTTACAACTCCCAAACCCATGTGAACATACCTACTGTTGCTTCGGCGGGATTGCCCCGGGCGCCTCGTGTGCCCCGGATCAGGCGCCCGCCTAGGAACCTTAACTCTTGTTTTATTTTGGAATCTTCTGAGTAGTTTTTACAAA	Unclassified	Unclassified	Unclassified	Unclassified	Unclassified	Unclassified	Unclassified	[ASV2f] Unclassified	4.58837	35.7121	24.239	4.26439	5.73847	2.1786	7.25356	4.98696	0.812246	17.7966	12.9157
AAGTCGTAACAAGGTTTCCGTAGGTGAACCTGCGGAAGGATCATTACCGAGTGAGGGCCCTCTGGGTCCAACCTCCCACCCGTGTTTATTTTACCTTGTTGCTTCGGCGAGCCTGCCTTTTGGCTGCCGGGGGACGTCTGTCCCCGGGTCCGCGCTCGCCGAAGACACCTTAGAACTCTGTCTGAAGATTGTAGT	k__Fungi	p__Ascomycota	c__Eurotiomycetes	o__Eurotiales	f__Aspergillaceae	g__Penicillium	Unclassified	[ASV3f] g__Penicillium	30.941	1.0468	14.0169	0.324906	2.81763	1.98335	22.019	0.361228	41.9973	0.888299	0.744746
AAGTCGTAACAAGGTTTCTGTAGGTGAACCTGCAGAAGGATCATTAGTGAAGATTTGGGCAGGCCATACGGACGCCAAAAAGTGTCCCTGGCCGCCTACACCCACTATACATCCACAAACCCGTGTGCACTGTCTTGGAGAAAGGCTTCAGAGAAGTTTTTTGTGGCCTCTCTTGGGGTCTTTCTTCGCTACAAA	k__Fungi	p__Basidiomycota	c__Malasseziomycetes	o__Malasseziales	f__Malasseziaceae	g__Malassezia	Unclassified	[ASV4f] g__Malassezia	2.46675	1.28837	2.64295	1.43162	9.90814	9.64957	6.54061	0.933173	5.33167	1.83786	7.41685
AAGTCATAACAAGGTTTCCGTAGGTGAACCTGCGGAAGGATCATTAATGATGCCCTCGAAGTCTTTGGACTGGTAGGGTTTGTGTCGGTCTCTTCGGAGTCGACCTTATCTCACACACCGTGAACTGTGGCTTCGGCCATTTACACAAACTGTTAGTAATGAATGTAATATCATAACAAACATAAAACTTTTAAC	k__Fungi	p__Basidiomycota	c__Tremellomycetes	o__Tremellales	f__Bulleribasidiaceae	g__Vishniacozyma	Unclassified	[ASV5f] g__Vishniacozyma	0.0609075	0	0.257096	0	0.0516049	0	0.0103327	61.0576	0.531084	0.102103	0.224444
AAGTCGTAACAAGGTTTCCGTAGGTGAACCTGCGGAAGGATCATTACAGTGTTTCCCTGCCCTTCGGGGTAGGATCGCCACCCTTGATTATTTATGAGTGTTGCTTTGGCGGGCCTCGCGGCCTGGCCGCGCCCCGGCTTCGGCGGGGGAGCGCCCGCCAGAGGATTCTACAAACCTGATTATTAGTGTCGTCTG	k__Fungi	p__Ascomycota	c__Leotiomycetes	o__Helotiales	f__Helotiaceae	Unclassified	Unclassified	[ASV6f] f__Helotiaceae	0.040605	0	9.5434	6.48797	4.0355	3.76118	0	7.79651	0.0624805	1.20482	1.0202
AAGTCGTAACAAGGTCTCCGTAGGTGAACCTGCGGAGGGATCATTACAAGTGACCCCGGTCTAACCACCGGGATGTTCATAACCCTTTGTTGTCCGACTCTGTTGCCTCCGGGGCGACCCTGCCTTCGGGCGGGGGCTCCGGGTGGACACTTCAAACTCTTGCGTAACTTTGCAGTCTGAGTAAACTTAATTAAT	k__Fungi	p__Ascomycota	c__Dothideomycetes	o__Cladosporiales	f__Cladosporiaceae	g__Cladosporium	s__Cladosporium_herbarum	[ASV7f] s__Cladosporium_herbarum	0.111664	0.0503271	0.462773	0.0710732	2.61121	0.647415	0.330647	0.301023	0.697699	0.204207	0.367272
AAGTCGTAACAAGGTTTCCGTAGGTGAACCTGCGGAAGGATCATTACAGTGTTCCCTGCCCTTCGGGGTAGGATCGCCACCCTTGATTATTTATGAGTGTTGCTTTGGCGGGCCTCGCGGCCTGGCCGCGCCCCGGCTTCGGCGGGGGAGCGCCCGCCAGAGGATTCTACAAACCTGATTATTAGTGTCGTCTGA	k__Fungi	p__Ascomycota	c__Leotiomycetes	o__Helotiales	f__Helotiaceae	Unclassified	Unclassified	[ASV8f] f__Helotiaceae	0.0710588	2.19426	0	3.58412	0	2.81574	6.7266	0	0.0624805	0	0
AAGTCGTAACAAGGTTTCTGTAGGTGAACCTGCAGAAGGATCATTAGTGAAGATTTGGGCAGGCCATACGGACGCCACAAAGTGTCCCTGGCCGCCTACACCCACTATACATCCACAAACCCGTGTGCACTGTCCTTGGAAAGGGCATTTGGAGAGAAAAAGGAAGAGAAGCGAGAACAGTGCGATCCGTCGCGT	Unclassified	Unclassified	Unclassified	Unclassified	Unclassified	Unclassified	Unclassified	[ASV9f] Unclassified	0.334991	0.382486	0.545043	0.203066	3.1995	2.4869	3.98843	0.501706	1.4787	0.520727	1.95878
AAGTCGTAACAAGGTTTCCGTAGGTGAACCTGCGGAAGGATCATTACAGTGTTTCCCTGCCCTTTGGGGTAGGATCGCCACCCTTGATTATTTATGAGTGTTGCTTTGGCGGGCCTCGCGGCCTGGCCGCGCCCCGGCTTCGGCGGGGGAGCGCCCGCCAGAGGATTCTACAAACCTGATTATTAGTGTCGTCTG	k__Fungi	p__Ascomycota	c__Leotiomycetes	o__Helotiales	f__Helotiaceae	Unclassified	Unclassified	[ASV10f] f__Helotiaceae	1.00497	0	0.113122	0.21322	0	0	0.0206654	0	26.5334	0.418624	0
AAGTCGTAACAAGGTTTCCGTAGGTGAACCTGCGGAAGGATCATTATCTATTCCATGAGGTGCGGTCGCGGCCCTCGGCGGGAGCAACAGCTACCGTCGGGCGGTAGAGGTAACACTTTCACGCGCCGCATGTCTGAATCCTTTTTTTACGAGCACCTTTCGTTCTCCTTCGGCGGGGCAACCTGCCGTTGGAAC	k__Fungi	p__Ascomycota	c__Dothideomycetes	o__Pleosporales	f__Didymosphaeriaceae	Unclassified	Unclassified	[ASV11f] f__Didymosphaeriaceae	0	0	0.452489	12.6409	3.18918	0	0.0103327	0.0200682	0.218682	0	0
AAGTCGTAACAAGGTTTCTGTAGGTGAACCTGCAGAAGGATCATTAGTGAAGATTCAAGGGCCAGCCATACAGACGTACAATAAGTGTGTCTCTGGCGGCTCGCATCCACTATACATCCATAAACCCGTGTGCACTGTTCTAAGGAGTAAGAAAGAAGAAGAAGGGGGAGGGAGAGAGAGTGCATGTGCTTTGCA	k__Fungi	p__Basidiomycota	c__Malasseziomycetes	o__Malasseziales	f__Malasseziaceae	g__Malassezia	Unclassified	[ASV12f] g__Malassezia	0.416201	0.362355	1.16207	0.314753	3.47817	1.70589	1.54991	0.0802729	1.08299	0.541148	2.22404
AAGTCGTAACAAGGTTTCCGTAGGTGAACCTGCGGAAGGATCATTACCGAGTGAGGGCCCTTTGGGTCCAACCTCCCACCCGTGTTTATCGTACCTTGTTGCTTCGGCGGGCCCGCCTCACGGCCGCCGGGGGGCATCTGCCCCCGGGCCCGCGCCCGCCGAAGACACCATTGAACGCTGTCTGAAGATTGCAGT	k__Fungi	p__Ascomycota	c__Eurotiomycetes	o__Eurotiales	f__Aspergillaceae	g__Penicillium	Unclassified	[ASV13f] g__Penicillium	20.8304	0.624056	1.13122	0.365519	0.154815	0.328846	0.351312	0.0301023	0.187441	1.13335	0.193838
AAGTCGTAACAAGGTCTCCGTTGGTGAACCAGCGGAGGGATCATTACCGAGTTATACAACTCATCAACCCTGTGAACATACCTAAAACGTTGCTTCGGCGGGAACAGACGGCCCTGTAACAACGGGCCGCCCCCGCCAGAGGACCCCTAACTCTGTTTTTATAATGTTTTTCTGAGTAAACAAGCAAATAAATTA	k__Fungi	p__Ascomycota	c__Sordariomycetes	o__Hypocreales	f__Nectriaceae	g__Fusarium	Unclassified	[ASV14f] g__Fusarium	0	0	1.25463	0.12184	0.175457	0.31857	0	6.8834	0.301989	0.0816827	11.8139
AAGTCGTAACAAGGTCTCCGTTGGTGAACCAGCGGAGGGATCATTATAGAGTTTTCTAAACTCCCAACCCATGTGAACTTACCATTGTTGCCTCGGCAGAAGCTGCTCGGTGCACCCTACCTTGGAACGGCCTACCCTGTAGCGCCTTACCCTGGAACGGCTTACCCTGTAGCGGCTGCCGGTGGACTACCAAAC	k__Fungi	p__Ascomycota	c__Sordariomycetes	o__Amphisphaeriales	f__Sporocadaceae	g__Pestalotiopsis	Unclassified	[ASV15f] g__Pestalotiopsis	0	0	0	0	0	0	0	0	0	0	3.49929
AAGTCGTAACAAGGTTTCCGTAGGTGAACCTGCGGAAGGATCATTATTGAATTCGTCTTTGAAGCTGTTGCTGGCTCCTCTGGGGTATGTGCACGCTTCATAAGTCATTTCAACCACCTGTGAACCTTTTGTAGTCTTGGGTGATGCTACCCTTCAAAGGAAACTTTGGATTTGAATGTTGCAGGCTTGAAAAAG	k__Fungi	p__Basidiomycota	c__Agaricomycetes	o__Agaricales	f__Pleurotaceae	g__Hohenbuehelia	Unclassified	[ASV16f] g__Hohenbuehelia	0	2.9995	0	0.0913798	1.77521	0	8.70014	0.672286	3.04072	0	0
AAGTCGTAACAAGGTCTCCGTTGGTGAACCAGCGGAGGGATCATTACAGAGTTGCAAAACTCCCTAAACCATTGTGAACGTTACCTTACACCGTTGCTTCGGCGGGCGGCACCGGGCTCACCCCCGGCGCCCCCCGGCCCCCTACAGGGCGCCCGCCGGAGGCTCTAACTCTTGAATTTATGGCCTCTCTGAGTC	k__Fungi	p__Ascomycota	c__Sordariomycetes	o__Sordariales	f__Chaetomiaceae	Unclassified	Unclassified	[ASV18f] f__Chaetomiaceae	0.121815	0	0	0	0	0	0	0	0	0	0
AAGTCGTAACAAGGTTTCCGTAGGTGAACCTGCGGAAGGATCATTAGTGAATATAGGACGTCCAACTTAACTTGGAGTCCGAACTCTCACTTTCTAACCCTGTGCACTTGTTTGGGATAGTAACTCTCGCAAGAGAGCGAACTCCTATTCACTTATAAACACAAAGTCTATGAATGTATTAAATTTTATAACAAA	k__Fungi	p__Basidiomycota	c__Microbotryomycetes	o__Sporidiobolales	f__Sporidiobolaceae	g__Rhodotorula	Unclassified	[ASV19f] g__Rhodotorula	0.0609075	0	0	0.0101533	0.196099	0.256911	0.206654	0	0.218682	0.0714723	0.10202
AAGTCGTAACAAGGTTTCCGTAGGTGAACCTGCGGAAGGATCATTAATGAATGCAGATTCCTGTCGAGCTTGCTCACGGGATTTCAATCATATCCATAACACCTGTGCACTTGTTGGATGGTATAACAGAGCCCTAGTGGTGAAGTTTTCCATCTAATTTACACTAAACAATCCTGTAACAAATGTAGTCTTATT	k__Fungi	p__Basidiomycota	c__Tremellomycetes	o__Filobasidiales	f__Filobasidiaceae	g__Naganishia	s__Naganishia_uzbekistanensis	[ASV20f] s__Naganishia_uzbekistanensis	20.4548	0	0	0.0101533	0	0	0.134325	0	0	0.030631	0
AAGTCGTAACAAGGTTTCCGTAGGTGAACCTGCGGAAGGATCATTACTGAGTGAGGGCCCTCTGGGTCCAACCTCCCACCCGTGTTTATTGTACCTTGTTGCTTCGGCGAGCCCGCCTCACGGCCGCCGGGGGGCACTTGCCCCCGGGCCCGCGCCCGCCGAAGACACCATTGAACTCTGTCTGAAGATTGCAGT	k__Fungi	p__Ascomycota	c__Eurotiomycetes	o__Eurotiales	f__Aspergillaceae	g__Penicillium	Unclassified	[ASV21f] g__Penicillium	0.253781	0.070458	0.329083	0.253833	1.12499	0.369952	0.196322	0.0301023	0.114548	0.469675	0.20404
AAGTCGTAACAAGGTTTCCGTAGGTGAACCTGCGGAAGGATCATTACAGTATTCTTTTGCCAGCGCTTAACTGCGCGGCGAAAAACCTTACACACAGTGTCTTTTTGATACAGAACTCTTGCTTTGGTTTGGCCTAGAGATAGGTTGGGCCAGAGGTTTAACAAAACACAATTTAATTATTTTTACAGTTAGTCA	k__Fungi	p__Ascomycota	c__Saccharomycetes	o__Saccharomycetales	f__Debaryomycetaceae	Unclassified	Unclassified	[ASV22f] f__Debaryomycetaceae	0	0	0	0	0.0516049	0.0102764	0	0	0	0	0.05101
AAGTCGTAACAAGGTCTCCGTTGGTGAACCAGCGGAGGGATCATTAAAGAGTTCTATAACTCCCAAACCCATGTGAACATACTTAACGTTGCCTCGGCAGGTCACGCCTACCTCGTAGTGCCCTACCCTGTAGGGCCTACCCGGGAGACGTGGTTCAGCCTGCCGGCGGCCTACCAAACTCTGTTTGATATTGAA	k__Fungi	p__Ascomycota	c__Sordariomycetes	o__Xylariales	f__Xylariaceae	g__Xylaria	Unclassified	[ASV23f] g__Xylaria	0	0	0.185109	0	0.0516049	0.0102764	0	0.0100341	0	0	0.030606
AAGTCGTAACAAGGTCTCCGTTGGTGAACCAGCGGAGGGATCATTACCGAGTTTACAACTCCCAAACCCCTGTGAACATACCTTAATGTTGCCTCGGCGGATCAGCCCGCGCCCCGTAAAACGGGACGGCCCGCCAGAGGACCCAAACTCTAATGTTTCTTATTGTAACTTCTGAGTAAAACAAACAAATAAATC	k__Fungi	p__Ascomycota	c__Sordariomycetes	o__Hypocreales	f__Nectriaceae	g__Fusarium	Unclassified	[ASV24f] g__Fusarium	0	10.8908	0.0102838	0	0.350913	0	0.0309981	0	0	0	0
AAGTCGTAACAAGGTCTCCGTTGGTGAACCAGCGGAGGGATCATTACCGAGTTTACAACTCCCAAACCCATGTGAACATACCTACTGTTGCTTCGGCGGGATTGCCCCGGGCGCCTCGTGTGCCCCGGATCAGGCGCCCGCCTAGGAAACTTAATTCTTGTTTTATTTTGGAATCTTCTGAGTAGTTTTTACAAA	Unclassified	Unclassified	Unclassified	Unclassified	Unclassified	Unclassified	Unclassified	[ASV25f] Unclassified	0	0	0	0	0	0	0.072329	0.622115	1.40581	0.91893	0.040808
AAGTCGTAACAAGGTCTCCGTTGGTGAACCAGCGGAGGGATCATTAAAGAGTTCTATAACTCCCAAACCCATGTGAACATACCTTACGTTGCCTCGGCAGGTCACGCCTACCCCGTAGCGCCCTACCCTGTAGGACCTACCCGGTAGACGTGGGTAAGCCTGCCGGCGGCCCACGAAACTCTGTTTAGTATTGAA	k__Fungi	p__Ascomycota	c__Sordariomycetes	o__Xylariales	f__Xylariaceae	g__Xylaria	Unclassified	[ASV26f] g__Xylaria	0	0	0.668449	0	0	0.852944	5.82765	0.200682	0	0.0102103	0
AAGTCGTAACAAGGTTTCCGTAGGTGAACCTGCGGAAGGATCATTACAGTATTCTTTTTGCCAGCGCTTAATTGCGCGGCGAAAAAACCTTACACACAGTGTTTTTTGTTATTACAAGAACTTTTGCTTTGGTCTGGACTAGAAATAGTTTGGGCCAGAGGTTTACTGAACTAAACTTCAATATTTATATTGAAT	k__Fungi	p__Ascomycota	c__Saccharomycetes	o__Saccharomycetales	f__Debaryomycetaceae	g__Debaryomyces	Unclassified	[ASV27f] g__Debaryomyces	0.0710588	0.0402617	0.26738	0.0507666	1.30044	0.688521	0.361645	0	0.0624805	0.112314	0.132626
AAGTCGTAACAAGGTCTCCGTTGGTGAACCAGCGGAGGGATCATTACCGAGTTTACAACTCCCAAACCCCTGTGAACATACCTATCGTTGCTTCGGCGGATCCGCCCCGGCGCCCTCGGGCCCGGATCAGGCGCCCGCCGGAGACCCAAAACTCTTGTATTTCTTTAGTATCTTCTGAGTAAACAAGCAAATAAA	k__Fungi	p__Ascomycota	c__Sordariomycetes	o__Hypocreales	f__Nectriaceae	g__Fusicolla	Unclassified	[ASV28f] g__Fusicolla	0	0	0	0	0	0	8.20417	0	0	0.193996	0
AAGTCGTAACAAGGTTTCCGTAGGTGAACCTGCGGAAGGATCATTACCTAGAGTTGTGGGCTTTGCCCGCCATCTCTTACCCATGTCTTTTGAGTACCTTCGTTTCCTCGGCGGGTCCGCCCGCCGATTGGACAATTTAAACCATTTGCAGTTGCAATCAGCGTCTGAAAAAAACTTAATAGTTACAACTTTCAA	k__Fungi	p__Ascomycota	c__Dothideomycetes	o__Pleosporales	f__Didymellaceae	Unclassified	Unclassified	[ASV29f] f__Didymellaceae	0	0	0	0	0.330271	0.113041	0	0	0.0416536	0.0102103	0
AAGTCGTAACAAGGTTTCTGTAGGTGAACCTGCAGAAGGATCATTAGTGAAGATTCAAGGGCCAGCCATACAGACGTACAATAAGTGTGTCTCTGGCGGCTCGCATCCACTATACATCCATAAACCCGTGTGCACTGTTCTAAGGAGTAAGAAAGAAGAAGAGAGAGTGCATGTGCTTTGCATATAACTCTCTCA	k__Fungi	p__Basidiomycota	c__Malasseziomycetes	o__Malasseziales	f__Malasseziaceae	g__Malassezia	Unclassified	[ASV30f] g__Malassezia	0.203025	0.181178	0.96668	0.0812265	0.392197	0.14387	0.278983	0.0100341	0.249922	0	0.346868
AAGTCGTAACAAGGTTTCTGTAGGTGAACCTGCAGAAGGATCATTAGTGAAGATTTGGGCAGGCCATACGGACGCCAAAAAAGTGTCCCTGGCCGCCTACACCCACTATACATCCACAAACCCGTGTGCACTGTCTTGGAGAAAGGCTTCTTGAGAAGTTTTGTGGCCTCTCTTGGGGTCTTTCTTCGCTACAAA	k__Fungi	p__Basidiomycota	c__Malasseziomycetes	o__Malasseziales	f__Malasseziaceae	g__Malassezia	Unclassified	[ASV31f] g__Malassezia	0.304538	0.120785	0.215961	0.12184	0.691506	0.554928	0.0826617	0.0702388	0.322816	0.112314	0.30606
AAGTCGTAACAAGGTTTCCGTAGGTGAACCTGCGGAAGGATCATTACCGAGTGCGGGTCCTTTGGGCCCAACCTCCCATCCGTGTCTATTATACCCTGTTGCTTCGGCGGGCCCGCCGCTTGTCGGCCGCCGGGGGGGCGCCTTTGCCCCCCGGGCCCGTGCCCGCCGGAGACCCCAACACGAACACTGTCTGAA	k__Fungi	p__Ascomycota	c__Eurotiomycetes	o__Eurotiales	f__Aspergillaceae	g__Aspergillus	Unclassified	[ASV32f] g__Aspergillus	0.0710588	0.120785	0.442205	0.0710732	2.53896	0.43161	0.371978	0.0602047	0.135374	0.142945	0.193838
AAGTCGTAACAAGGTTTCCGTAGGTGAACCTGCGGAAGGATCATTATCCATCTCAACCAGGTGCGGTCGCGGCCCTCGGGGGTTCTCTCCCGGGTGGTAGGGGTAACACCCTCACGCGCCGCATTCCTGCATCCTTTTTTTACGAGCACCTTTCGTTCTCCTTCGGCGGGGCAACCTGCCGCTGGAACTTAACAA	k__Fungi	p__Ascomycota	c__Dothideomycetes	o__Pleosporales	f__Didymosphaeriaceae	g__Paraphaeosphaeria	Unclassified	[ASV33f] g__Paraphaeosphaeria	0	0.0503271	0.0205677	0	0.0722469	0.215805	0	0	0.0520671	0.786196	0.183636
AAGTCGTAACAAGGTTTCCGTAGGTGAACCTGCGGAAGGATCATTACCGAGTGAGGGCCCTCTGGGTCCAACCTCCCACCCGTGTTTATCGTACCTTGTTGCTTCGGCGGGCCCGCCTCACGGCCGCCGGGGGGCTTCTGCCCTCTGGCCCGCGCCCGCCGAAGACACCATTGAACGCTGTCTGAAGATTGCAGT	k__Fungi	p__Ascomycota	c__Eurotiomycetes	o__Eurotiales	f__Aspergillaceae	g__Penicillium	Unclassified	[ASV34f] g__Penicillium	0.669983	0.171112	0.143974	0.578739	0.299308	0.441887	0.485638	0.130444	0.145788	0.0510517	0.275454
AAGTCGTAACAAGGTTTCTGTAGGTGAACCTGCAGAAGGATCATTAGTGAAGATTCAAGGGCCAGCCATACAGACGTACAATAAGTGTGTCTCTGGCGGCTCGCATCCACTATACATCCATAAACCCGTGTGCACTGTTCTAAGGAGTAAGAAAGAAGAAGAGAGAGTGCATGTGCTTTGCATATAGCTCTCTCA	k__Fungi	p__Basidiomycota	c__Malasseziomycetes	o__Malasseziales	f__Malasseziaceae	g__Malassezia	Unclassified	[ASV35f] g__Malassezia	0.852705	0.0603926	0.13369	0.101533	0.185778	0.205529	0.165323	0	0.572738	0.0408413	0.265252
AAGTCGTAACAAGGTTTCCGTAGGTGAACCTGCGGAAGGATCATTACCGAGTGAGGGCCCTCTGGGTCCAACCTCCCACCCGTGTTTATCGTACCTTGTTGCTTCGGCGGGCCCGCCGCAAGGCCGCCGGGGGGCATCTGCCCTCTGGCCCGCGCCCGCCGAAGACACCATTGAACGCTGTCTGAAGATTGCAGT	k__Fungi	p__Ascomycota	c__Eurotiomycetes	o__Eurotiales	f__Aspergillaceae	g__Penicillium	Unclassified	[ASV36f] g__Penicillium	1.33997	0.070458	0.143974	0.345213	0.278667	0.246634	0.692292	0.0301023	0	0.62283	0.377474
AAGTCGTAACAAGGTTTCTGTAGGTGAACCTGCAGAAGGATCATTAGTGAAGATTCAAGGGCCAGCCATACAGACGTACAATAAGTGTGTCTCTGGCGGCTCGCATCCACTATACATCCATAAACCCGTGTGCACTGTTCTAAGGAGTAAGAAAGAAGAAGGGGAGGGGAGAGAGAGTGCATGTGCTTTGCATAT	k__Fungi	p__Basidiomycota	c__Malasseziomycetes	o__Malasseziales	f__Malasseziaceae	g__Malassezia	Unclassified	[ASV37f] g__Malassezia	0	0	0	0	1.62039	1.00709	0.330647	0.0602047	0	0.347151	1.0202
AAGTCGTAACAAGGTTTCTGTAGGTGAACCTGCAGAAGGATCATTAGTGAAAGTTTCGGGCCTGCCATACGGACGCAAACACGTCTCTGGCGCCCATCACTATATCCATACCAACCCCTGTGCACTGTGATGACGAATGTCATCGAACAAAAAAACTCGTATGGTTGAATGTACGTGAAATTGTAGGTATAGCCT	k__Fungi	p__Basidiomycota	c__Malasseziomycetes	o__Malasseziales	f__Malasseziaceae	g__Malassezia	s__Malassezia_sympodialis	[ASV38f] s__Malassezia_sympodialis	0.0710588	0.0603926	0.0925545	0.0406133	0.547012	0.339122	1.0436	0.0401365	0.197855	0.0510517	0.448888
AAGTCGTAACAAGGTTTCTGTAGGTGAACCTGCAGAAGGATCATTAGTGAAGATTCAAGGGCCAGCCATACAGACGTACAATAAGTGTGTCTCTGGCGGCTCGTATCCACTATACATCCATAAACCCGTGTGCACTGTTAAGGAGTAAGAAAGAAGAAGGGGAAGGGAGAGTGCATGTGCTTTGCATATAACTCT	k__Fungi	p__Basidiomycota	c__Malasseziomycetes	o__Malasseziales	f__Malasseziaceae	g__Malassezia	Unclassified	[ASV39f] g__Malassezia	0.274084	0.0402617	0.061703	0.0406133	1.36237	0.585757	0.402976	0.0702388	0.42695	0.132734	0.244848
AAGTCGTAACAAGGTTTCTGTAGGTGAACCTGCAGAAGGATCATTAGTGAAGATTTGGGCAGGCCATACGGACGCCAAAAAGTGTCCCTGGCCGCCTACACCCACTATATATCCACAAACCCGTGTGCACTGTCTTGGAGAAAGGCTTCAGAGAAGTTTTTTGTGGCCTCTCTTGGGGTCTTTCTTCGCTACAAA	k__Fungi	p__Basidiomycota	c__Malasseziomycetes	o__Malasseziales	f__Malasseziaceae	g__Malassezia	Unclassified	[ASV40f] g__Malassezia	1.85768	0.100654	0	0	0.681185	0.380228	0.123993	0	0.0520671	0	0
AAGTCGTAACAAGGTTTCTGTAGGTGAACCTGCAGAAGGATCATTAGTGAATGCCTGGGCTGTCATACGGACTGCGGTCTCTGACGCCCACCCACTATATCCGCAAACCCTGTGCACTGTGGTGTTGTCTTGGACACACCTCGCCAACCAACTCGTCTTTGTATCTGTACGTGTCTACTTGGCCTAAGCCAAAAA	Unclassified	Unclassified	Unclassified	Unclassified	Unclassified	Unclassified	Unclassified	[ASV41f] Unclassified	0.16242	0.0100654	0.0514192	0.111686	0.660543	0.657692	0.278983	0.0401365	0.551911	0.0510517	0.367272
AAGTCGTAACAAGGTCTCCGTTGGTGAACCAGCGGAGGGATCATTAAAGAGTTCTATAACTCCCAAACCCATGTGAACATACTTAACGTTGCCTCGGCAGGTCACGCCTACCTCGCAGTGCCCTACCCTGTAGGGCCTACCCGGGAGACGTGGTTCAGCCTGCCGGCGGCCTACCAAACTCTGTTTGATATTGAA	k__Fungi	p__Ascomycota	c__Sordariomycetes	o__Xylariales	f__Xylariaceae	g__Xylaria	Unclassified	[ASV42f] g__Xylaria	2.55812	0	0	0	0.020642	0	0	0	0	0	0
AAGTCGTAACAAGGTTTCCGTAGGTGAACCTGCGGAAGGATCATTAATGAATTGAAAGGGAGTTGATGCTGGCTGGGTCTCCTGGCATGTGCTCGCTCCCGACAATCTTATCCATACACCTGTGCACACTGTGAGGGCGTGAAAGCGCCCTTATTTTAACATACACCTTATATAGTAATCGCACGTGATCTGCGT	k__Fungi	p__Basidiomycota	c__Agaricomycetes	o__Cantharellales	f__Hydnaceae	g__Sistotrema	Unclassified	[ASV43f] g__Sistotrema	0.0913613	0.0905888	0.226244	0.172606	0.815358	0.256911	0.11366	0.0301023	0.0728939	0.163365	0.489696
AAGTCGTAACAAGGTTTCCGTAGGTGAACCTGCGGAAGGATCATTACCGAGTGAGGGCCCTCTGGGTCCAACCTCCCACCCGTGTTTATCGTACCTTGTTGCTTCGGCGGGCCCGCCTCACGGCCGCCGGGGGGCATCCGCCCCCGGGCCCGCGCCCGCCGAAGACACCATTGAACTCTGTCTGAAGATTGCAGT	k__Fungi	p__Ascomycota	c__Eurotiomycetes	o__Eurotiales	f__Aspergillaceae	g__Penicillium	Unclassified	[ASV44f] g__Penicillium	0.304538	0	0.380502	0.12184	0	2.49717	0.072329	0	0.0520671	0.0714723	0
AAGTCGTAACAAGGTCTCCGTTGGTGAACCAGCGGAGGGATCATTACAGAGTTTAACGACTCCCAAACCACTGTGAACATACCCGTACCGTTGCCTCGGCGGGCGGCCCCAGGGCGGGGCCGCAGCCTCCCTAGCGGAGGCGCCCGCCGCAGGTCACAAAACTATACCGAAATTTAGTGGCATCTCTGAGTAACT	k__Fungi	p__Ascomycota	c__Sordariomycetes	o__Cephalothecales	f__Cephalothecaceae	g__Phialemonium	s__Phialemonium_inflatum	[ASV45f] s__Phialemonium_inflatum	0.152269	0.0503271	0.185109	0.263986	0.588296	0.123317	0.0516636	0.0501706	0.0208268	0.122524	0.224444
AAGTCATAACAAGGTTTCCGTAGGTGAACCTGCGGAAGGATCATTAATAGTGCTCATTGACGCAAGTCAGTGAGTTAGATCTGCTCTCTTCGCAAGAAGAGGGTTTCCATACACACCGTGAACTGTGGCTTCGGCCATCACAAACTGTTAGTAATGAATGTAATATCATAACAAAAACAAAACTTTTAACAACGG	k__Fungi	p__Basidiomycota	c__Tremellomycetes	o__Tremellales	f__Bulleribasidiaceae	g__Vishniacozyma	s__Vishniacozyma_victoriae	[ASV46f] s__Vishniacozyma_victoriae	0	0	0	0	0	0	0	0	0	4.6457	0.020404
AAGTCGTAACAAGGTCTCCGTAGGTGAACCTGCGGAGGGATCATTACAAGTGACCCCCGGCTCCGGCCGGGGATGTTCATAACCCTTTGTTGTCCGACTCTGTTGCCTCCGGGGCGACCCTGCCTTTTCACGGGCGGGGGCCCCGGGTGGACACATCAAAACTCTTGCGTAACTTTGCAGTCTGAGTAAATTTAA	k__Fungi	p__Ascomycota	c__Dothideomycetes	o__Cladosporiales	f__Cladosporiaceae	Unclassified	Unclassified	[ASV47f] f__Cladosporiaceae	0.0203025	0	0.154258	0.263986	0	0.0822115	0	0	0	0	0
AAGTCGTAACAAGGTCTCCGTAGGTGAACCTGCGGAGGGATCATTACAAGTTGACCCCGGCCCTCGGGCCGGGATGTTCACAACCCTTTGTTGTCCGACTCTGTTGCCTCCGGGGCGACCCTGCCTCCGGGCGGGGGCCCCGGGTGGACATTTCAAACTCTTGCGTAACTTTGCAGTCTGAGTAAATTTAATTAA	k__Fungi	p__Ascomycota	c__Dothideomycetes	o__Cladosporiales	f__Cladosporiaceae	g__Cladosporium	s__Cladosporium_herbarum	[ASV48f] s__Cladosporium_herbarum	0.0203025	0	0.0205677	0	0.113531	0.328846	0.0619963	0	0.0833073	0	0.020404
AAGTCGTAACAAGGTTTCCGTAGGTGAACCTGCGGAAGGATCATTATCTTTTCAGATCTATCGGGGAGGGCTGTAAGACTTAAGTGATCAAAAATCATTACATGCCTGCCCTCCTGTCAGGACCCTTGTCTTTTGCGTACCTATGTTTCCTCGGCGGGCTTGCTCGCCGATAGGACAACCTTATAACCCTTTTAA	Unclassified	Unclassified	Unclassified	Unclassified	Unclassified	Unclassified	Unclassified	[ASV49f] Unclassified	0	0	0	0	0	2.16833	0	0.180614	0.0416536	0	0
AAGTCGTAACAAGGTCTCCGTTGGTGAACCAGCGGAGGGATCATTAAAGAGTTCTATAACTCCCAAACCCATGTGAACATACTTAACGTTGCCTCGGCAGGTCGCGCCTACCTCGTAGTGTCCTACCCTGTAGGGCCTACCCGGGAGACGCGGGTCAGCCTGCCGGCGGCCTACCAAACTCTGTTTGATATTGAA	k__Fungi	p__Ascomycota	c__Sordariomycetes	o__Xylariales	f__Xylariaceae	g__Xylaria	Unclassified	[ASV50f] g__Xylaria	0	0	0	0	0	0	0	0.0301023	0.0208268	3.2571	0
AAGTCGTAACAAGGTTTCCGTAGGTGAACCTGCGGAAGGATCATTAACGAGTTTTGAAAGGGGTTGTAGCTGGCCTTCCGAGGCATGTGCACGCCCTGCTCATTCCACTCTACACCTGTGCACTTACTGTGGGTCTCAGGCGAGCGTCGGTCGCTTCGCGGCGTCGTCGTTCAACTGGGCTCACGTTTTACTACA	k__Fungi	p__Basidiomycota	c__Agaricomycetes	o__Polyporales	f__Polyporaceae	Unclassified	Unclassified	[ASV52f] f__Polyporaceae	0	0	0.411353	0.0710732	0.454123	0.215805	0.0826617	0	0.218682	0.091893	0.285656
AAGTCGTAACAAGGTTTCCGTAGGTGAACCTGCGGAAGGATCATTACCGAGTGAGGGCCCTCTGGGTCCAACCTCCCACCCGTGTTTATTTTACCTTGTTGCTTCGGCGAGCCTGCCTTCGGGCTGCCGGGGGGCATCTGCCCCCGGGTCCGCGCTCGCCGGAGACACCTTGAACTCTGTCTGAAGATTGTAGTC	k__Fungi	p__Ascomycota	c__Eurotiomycetes	o__Eurotiales	f__Aspergillaceae	g__Penicillium	Unclassified	[ASV53f] g__Penicillium	0.08121	0	0.113122	0.0406133	0.175457	0.14387	0.22732	0.0100341	0.166615	0.112314	0.122424
AAGTCGTAACAAGGTTTCCGTAGGTGAACCTGCGGAAGGATCATTACCTAGAGTTTGTAGACTTCGGTCTGCTACCTCTTACCCATGTCTTTTGAGTACCTTCGTTTCCTCGGCGGGTCCGCCCGCCGATTGGACAACATTCAAACCCTTTGCAGTTGCAATCAGCGTCTGAAAAAACATAATAGTTACAACTTT	k__Fungi	p__Ascomycota	c__Dothideomycetes	o__Pleosporales	f__Didymellaceae	Unclassified	Unclassified	[ASV54f] f__Didymellaceae	0.08121	0.0301963	0.0205677	0.355366	0	0.0513822	0.0619963	0	0.114548	0.061262	0.20404
AAGTCGTAACAAGGTCTCCGTAGGTGAACCTGCGGAGGGATCATTACACAAATATGAAGGCGGGCTGGAACCTCTCGGGGTTACAGCCTTGCTGAATTATTCACCCTTGTCTTTTGCGTACTTCTTGTTTCCTTGGTGGGTTCGCCCACCACTAGGACAAACATAAACCTTTTGTAATTGCAATCAGCGTCAGTA	k__Fungi	p__Ascomycota	c__Dothideomycetes	o__Pleosporales	f__Pleosporaceae	g__Alternaria	Unclassified	[ASV55f] g__Alternaria	0.0101513	0.0201309	0.0308515	0.162453	0.154815	0.657692	0.0103327	0	0.114548	0.0408413	0.020404
AAGTCGTAACAAGGTCTCCGTAGGTGAACCTGCGGAGGGATCATTACTGAGTGAGGGCCTTCGGGCTCGACCTCCAACCCTTTGTGAACACAACTTGTTGCTTCGGGGGCGACCCTGCCGTTTCGACGGCGAGCGCCCCCGGAGGCCTTCAAACACTGCATCTTTGCGTCGGAGTTTAAGTAAATTAAACAAAAC	k__Fungi	p__Ascomycota	c__Dothideomycetes	o__Mycosphaerellales	f__Mycosphaerellaceae	g__Septoria	Unclassified	[ASV56f] g__Septoria	0	2.92904	0	0	0	0.0411057	0.0309981	0	0	0.0510517	0
AAGTCGTAACAAGGTTTCCGTAGGTGAACCTGCGGAAGGATCATTACCGAGTGAGGGCCCTCTGGGTCCAACCTCCCACCCGTGTTTATTTTACCTTGTTGCTTCGGCGGGCCCGCCTTAACTGGCCGCCGGGGGGCTTACGCCCCCGGGCCCGCGCCCGCCGAAGACACCCTCGAACTCTGTCTGAAGATTGTA	k__Fungi	p__Ascomycota	c__Eurotiomycetes	o__Eurotiales	f__Aspergillaceae	g__Penicillium	Unclassified	[ASV57f] g__Penicillium	0.111664	0.0301963	0.195393	0.0101533	0.196099	0.102764	0.0309981	0.0100341	0.0624805	0.0102103	0.061212
AAGTCGTAACAAGGTCTCCGTAGGTGAACCTGCGGAGGGATCATTACAAGAACGCCCGGGCTTCGGCCTGGTTATTCATAACCCTTTGTTGTCCGACTCTGTTGCCTCCGGGGCGACCCTGCCTTCGGGCGGGGGCTCCGGGTGGACACTTCAAACTCTTGCGTAACTTTGCAGTCTGAGTAAACTTAATTAATA	k__Fungi	p__Ascomycota	c__Dothideomycetes	o__Cladosporiales	f__Cladosporiaceae	g__Cladosporium	s__Cladosporium_herbarum	[ASV60f] s__Cladosporium_herbarum	0.0304538	0	0.0205677	0	0.227062	0.349399	0.0516636	0	0.0937207	0	0.091818
AAGTCGTAACAAGGTTTCCGTAGGTGAACCTGCGGAAGGATCATTACCGAGCGAGAATTCTCTGAATTCAACCTCCCACCCGTGTTTATTGTACCTTGTTGCTTCGGCGGGCCCGCCTCACGGCCGCCGGGGGGCATCTGCCCCCGGGCCCGCGCCCGCCGAAGACACCTTGAACTCTGTATGAAAATTGCAGTC	k__Fungi	p__Ascomycota	c__Eurotiomycetes	o__Eurotiales	f__Aspergillaceae	g__Penicillium	Unclassified	[ASV61f] g__Penicillium	0.152269	0.0201309	0	0.0101533	0	0	0	0	0	0.0102103	0.091818
AAGTCGTAACAAGGTTTCCGTAGGTGAACCTGCGGAAGGATCATTACCCATTGCAGCCGACTCGCCCTTTTGGGTGGGTTGGATTGCTCGGACCTCGTGTCTGAACCCTTGTCTATACGTACCTTTTGTTGTTTCCTCGGCAGGACGCTGCCGATGGAACCCCCATAAACCCTTTGCATCAGCATCCAAATATCC	Unclassified	Unclassified	Unclassified	Unclassified	Unclassified	Unclassified	Unclassified	[ASV62f] Unclassified	0.0710588	0	0.832991	0	0.154815	0	0	0.0200682	0.0416536	0	0
AAGTCGTAACAAGGTCTCCGTAGGTGAACCTGCGGAGGGATCATTACAAGTGACCCCGGTCTTACCACCGGGATGTTCATAACCCTTTGTTGTCCGACTCTGTTGCCTCCGGGGCGACCCTGCCTTCGGGCGGGGGCTCCGGGTGGACACTTCAAACTCTTGCGTAACTTTGCAGTCTGAGTAAACTTAATTAAT	k__Fungi	p__Ascomycota	c__Dothideomycetes	o__Cladosporiales	f__Cladosporiaceae	g__Cladosporium	s__Cladosporium_herbarum	[ASV63f] s__Cladosporium_herbarum	0	0	0.0205677	0	0.134173	0.184976	0	0	0.0937207	0.091893	0
AAGTCGTAACAAGGTTTCCGTAGGTGAACCTGCGGAAGGATCATTAACACGAATTTTATCCAATACTAAACCAAACGTGAACTTTTCCCCTCCCTATTCATTATGAATAGGCTAACCTTTTTTACTCTATATATAATAACGATTCTTCGCTATTGTATATATAGTTTTTAACTCCTAAAACTTAACTCTAGTTTG	Unclassified	Unclassified	Unclassified	Unclassified	Unclassified	Unclassified	Unclassified	[ASV64f] Unclassified	0.0203025	0	0.0102838	0	0.20642	0.154147	0.506303	0	0.0728939	0.0204207	0.193838
AAGTCGTAACAAGGTTTCCGTAGGTGAACCTGCGGAAGGATCATTAAAAATGAAGCTGGGAAACCGGTCCTTCTCACCCTTGATTATCTCAATTTGTTGCTTTGGTGGGCCGCGCAAGCACCGGCTTCGGCTGGATCGTGCCCGCCAGAGGACCACAACTCTGTATTACATGTCGTCTGAGTACTATAAAATAGT	Unclassified	Unclassified	Unclassified	Unclassified	Unclassified	Unclassified	Unclassified	[ASV65f] Unclassified	0	0	0	2.36572	0	0	0	0	0	0	0
AAGTCGTAACAAGGTTTCCGTAGGTGAACCTGCGGAAGGATCATTAGTGAATTTGAGTGCTTCTTTATGAAGGCTCGACCTCCACTTCTAACACTGTGCATTAACAAATTTGGTTAGGTTTTTTGAGGCGCAAGTCCCAATTAAGCCAGCCTTATTTATTCATTACAAACTTCAGTTAAAGAATGTAACAAACCT	Unclassified	Unclassified	Unclassified	Unclassified	Unclassified	Unclassified	Unclassified	[ASV66f] Unclassified	0	0.996477	0	0.0406133	0	0.14387	0	0.0200682	0	0	0.214242
AAGTCGTAACAAGGTTTCCCCGCCATAAGTCTTTGCGCGAATGGAACTCAATGAGTCCTTCCGCAGTGTACACTTATCGAAGCCTTTGCAGCCCCGCAAGGGGTAGGCCCGGCACGACTCTAAACCAGCCCGGGCCGCCATGCAAGTCGGCGCCTCCGCCCCCTCCCGGGGGGGCGGGCCGCCGGCGACACTCTC	Unclassified	Unclassified	Unclassified	Unclassified	Unclassified	Unclassified	Unclassified	[ASV67f] Unclassified	0.0913613	0.11072	0.061703	0.0406133	0.144494	0.339122	0.0206654	0	0.0833073	0.112314	0.071414
AAGTCGTAACAAGGTCTCCGTTGGTGAACCAGCGGAGGGATCATTACAGAGTTTAACGACTCCCAAACCACTGTGAACATACCCGTACCGTTGCCTCGGCGGGCGGCCCCAGGGCGGGGCCGCAGCCTCCCCAGCGGAGGCGCCCGCCGCAGGTCGCAAAACTATAACTATATTTAGTGGCATCTCTGAGTAACT	k__Fungi	p__Ascomycota	c__Sordariomycetes	o__Cephalothecales	f__Cephalothecaceae	g__Phialemonium	s__Phialemonium_inflatum	[ASV68f] s__Phialemonium_inflatum	0.111664	0	0.143974	0.0507666	0.299308	0.184976	0.0619963	0.0100341	0.0833073	0.0102103	0.020404
AAGTCGTAACAAGGTTTCCGTAGGTGAACCTGCGGAAGGATCATTACCGAGTGTTGCGGGCCCCCCTCCGGGGGGGTCCCACCTCCCATCCTTGTCTATCTCTACCCTGTTGCTTCGGCGGGCCCGCCTGCGTGCCCCGCTAAGATCCTTAGCGGGGGGCCAGGCCGCCGGGGGGCCCCGCGCCCCCGGGCCCGT	k__Fungi	p__Ascomycota	c__Eurotiomycetes	o__Eurotiales	f__Aspergillaceae	g__Aspergillus	Unclassified	[ASV69f] g__Aspergillus	0.152269	0	0.0308515	0.0203066	0.123852	0.678245	0.258318	0.0200682	0.0104134	0	0
AAGTCGTAACAAGGTTTCCGTAGGTGAACCTGCGGAAGGATCATTATCGAATTCTTTCAGAGACGGGTTGTTGCTGGCCTTCACGGGCATGTGCACGCCCCGATCGAAACATACACCTGTGCACTCTTTGTAGCGGGGAGGGGGCGACTCCTCTTCCGCTATGTTTTTACACACCCTTTTAAAACAAGTCTACAG	k__Fungi	p__Basidiomycota	c__Agaricomycetes	o__Amylocorticiales	f__Amylocorticiaceae	g__Plicatura	s__Plicatura_nivea	[ASV70f] s__Plicatura_nivea	0.08121	0	0.308515	0	0.134173	0.0411057	0.0103327	0	0.104134	0	0.183636
AAGTCGTAACAAGGTTTCCGTAGGTGAACCTGCGGAAGGATCATTAACGAGTTTTGAAACGAGTTGTAGCTGGCCTTCCGAGGCATGTGCACGCTCTGCTCATCCACTCTACCCCTGTGCACTTACTGTAGGTTGGCGTGGGCTCCTTAACGGGAGCATTCTGCCGGCCTATGTATACTACAAACACTTTAAAGT	k__Fungi	p__Basidiomycota	c__Agaricomycetes	o__Polyporales	f__Polyporaceae	g__Trametes	Unclassified	[ASV72f] g__Trametes	0	0	0.164541	0.0812265	0.185778	0	0.175656	0	0.104134	0.0408413	0.112222
AAGTCGTAACAAGGTTTCTGTAGGTGAACCTGCAGAAGGATCATTAGTGAAGATTCAAGGGCCAGCCATACAGACGTACAATAAGTGTGTCTCTGGCGGCTCGTATCCACTATACATCCATAAACCCGTGTGCACTGTTAAGGAGTAAGAAAGAAGGGGAGGGAGAGAGTGCATGTGCTTTGCATATAACTCTCT	k__Fungi	p__Basidiomycota	c__Malasseziomycetes	o__Malasseziales	f__Malasseziaceae	g__Malassezia	Unclassified	[ASV73f] g__Malassezia	0.0304538	0.0100654	0	0	0.10321	0	0.134325	0	0.0728939	0.0510517	0.244848
AAGTCGTAACAAGGTCTCCGTTGGTGAACCAGCGGAGGGATCATTACCGAGTGTAAAAACTCCCAAACCATTGTGAACCTACCACTGTTGCTTCGGCGGCCTCGCCCCGGGCGCGTTCGCGCGGCCCGGACCCAGGCGTCCGCCGGAGGCTCCAAACTCTTGTCTTTTAGTGTATTTCTGAGTGGCATAAGCAAA	k__Fungi	p__Ascomycota	c__Sordariomycetes	o__Hypocreales	Unclassified	Unclassified	Unclassified	[ASV74f] o__Hypocreales	0.0203025	0	0	0	0	0	0.578632	0	0	0	0
AAGTCGTAACAAGGTTTCCGTAGGTGAACCTGCGGAAGGATCATTACCGAGTGAGGGCCCTCTGGGTCCAACCTCCCACCCGTGTTTATCATACCTAGTTGCTTCGGCGGGCCCGCCATCAGGCCGCCGGGGGGCACCCGCCCCCGGGCCCGCGCCCGCCGAAGCCCCCCCAGAACGCTGTCTGAAGATTGCAGT	k__Fungi	p__Ascomycota	c__Eurotiomycetes	o__Eurotiales	f__Aspergillaceae	g__Penicillium	Unclassified	[ASV75f] g__Penicillium	0.172571	0	0	0	0	0	0	0	0	0.0510517	0
AAGTCGTAACAAGGTCTCCGTTGGTGAACCAGCGGAGGGATCATTACCGAGTTATTCAACTCATCAACCCTGTGAACATACCTAAACGTTGCTTCGGCGGGAACAGACGGCCCCGTGAAACGGGCCGCCCCCGCCAGAGGACCCCTAACTCTGTTTCTATAATGTTTCTTCTGAGTAAAACAAGCAAATAAATTA	k__Fungi	p__Ascomycota	c__Sordariomycetes	o__Hypocreales	f__Nectriaceae	g__Fusarium	s__Fusarium_awan	[ASV76f] s__Fusarium_awan	0	0	0	0	0	0.493269	0	0.983343	0	0	0
AAGTCGTAACAAGGTTTCCGTAGGTGAACCTGCGGAAGGATCATTAGTGAATTGAATATGTTAGCGGACCTCTTCGGAGTCCCTAGCATCAAATCATATCCATAACACCTGTGAACTGTAAGGCTGTCTTGAAAACGAAAGTGATTAGAGCGCCTGCCCATTTTATACAAACATTAAAGTAACAAACGTAGTCTT	k__Fungi	p__Basidiomycota	c__Tremellomycetes	o__Filobasidiales	f__Piskurozymaceae	g__Solicoccozyma	s__Solicoccozyma_terricola	[ASV77f] s__Solicoccozyma_terricola	0.111664	0	0	0.304599	0	0.0308293	0	0.0100341	0.0312402	0.061262	0.091818
AAGTCGTAACAAGGTTTCTGTAGGTGAACCTGCAGAAGGATCATTAGTGAAGATTTGGGCAGGCCATAAGGACGCCAAAAAGTGTCCCTGGCCGCCTACACCCACTATACATCCACAAACCCGTGTGCACTGGTCTTGGAGAAAGGCTTCAGAGAGGTTTTTTGTGGCCTCTCTTGGAGTCTTTTTCTTCGCTAC	k__Fungi	p__Basidiomycota	c__Malasseziomycetes	o__Malasseziales	f__Malasseziaceae	g__Malassezia	Unclassified	[ASV78f] g__Malassezia	0.040605	0.0402617	0.0102838	0	0.113531	0.154147	0.072329	0.0100341	0.0624805	0.0204207	0.061212
AAGTCGTAACAAGGTCTCCGTTGGTGAACCAGCGGAGGGATCATTACTGAGTTAATCTAAACTCCCAACCCTTTGTGAACCTTACCGTCGTTGCCTCGGCGGGCTGTACTTACCCTGTAGCTACCCTGTAGCTACCCGGTAGGTGCGCTCCAAGCCCGCCGGTGGACCACTAAATTCTATTTTACTACTGTATCT	k__Fungi	p__Ascomycota	c__Sordariomycetes	o__Xylariales	f__Hypoxylaceae	g__Daldinia	Unclassified	[ASV79f] g__Daldinia	0.121815	0	0	0	0	0.914603	0	0	0.104134	0	0
AAGTCGTAACAAGGTCTCCGTTGGTGAACCAGCGGAGGGATCATTACCGAGTTTACAACTCCCAAACCCTTATGTGAACCGTACCTATCGTTGCTTCGGCGGGAACGCCCCGGCGCCCTGCGCCCGGATCCAGGCGCCCGCCGGAGACCCCAAACTCTTGTGTTTTTTTCAGTATTCTCTGAGTGGCAAACGCAA	k__Fungi	p__Ascomycota	c__Sordariomycetes	o__Hypocreales	f__Stachybotryaceae	Unclassified	Unclassified	[ASV80f] f__Stachybotryaceae	0.16242	0	0.123406	0.0913798	0.0412839	0.28774	0	0.0301023	0	0.0816827	0.010202
AAGTCGTAACAAGGTTTCTGTAGGTGAACCTGCAGAAGGATCATTAGTGAAGATTTGGGCAGGCCATACGGACGCCAAAAAAGTGTCCCTGGCCGCCTACACCCACTATACATCCACAAACCCGTGTGCACTGTCTTGGAGAAAGGCTTCTTGAGAAGTTATGTGACCTCTCTTGGGGTCTTTCTTCGCTACAAA	k__Fungi	p__Basidiomycota	c__Malasseziomycetes	o__Malasseziales	f__Malasseziaceae	g__Malassezia	Unclassified	[ASV81f] g__Malassezia	0	0	0	0	0	0.0205529	0	0	0.0520671	0	0.142828
AAGTCGTAACAAGGTTTCCGTAGGTGAACCTGCGGAAGGATCATTAAAAATGAAGCCGGGAAACCGGTCCTTCTAACCCTTGATTATCTCAATTTGTTGCTTTGGTGGGTCGCGCAAGCACCGGCTTCGGCTGGACAGTGCCCGCCAGAGGACCACAACTCTGTATTTAATGTCGTCTGAGTACTATAAAATAGT	Unclassified	Unclassified	Unclassified	Unclassified	Unclassified	Unclassified	Unclassified	[ASV82f] Unclassified	0	0	0	0	0	0.184976	0	0	0.718525	0	0
AAGTCGTAACAAGGTTTCCGTAGGTGAACCTGCGGAAGGATCATTACCGAGTGAGGGCCCTCTGGGTCCAACCTCCCACCCGTGTTTATTTACCTTGTTGCTTCGGCGGGCCCGCCTCACGGCCGCCGGGGGGCATTCGCCCCCGGGCCCGCGCCCGCCGAAGACACCATTGAACTCTGTCTGAAGATTGCAGTC	k__Fungi	p__Ascomycota	c__Eurotiomycetes	o__Eurotiales	f__Aspergillaceae	g__Penicillium	Unclassified	[ASV84f] g__Penicillium	0	0	0	0.0203066	0	0	0	0	0	0.102103	0
AAGTCGTAACAAGGTTTCCGTAGGTGAACCTGCGGAAGGATCATTATTGAAAAACTATTCTTAGTTTTTTACACCCCTTTGTTTACCTACCCTGTTGCTTCCACTGGACTGTGCTTCACCTCACAACGAGGTGGGCCCTTTGGCTTGTTGTTAACAGCACTTGCCCCGGAGTTGCCAGTGAATGGACTATAAACC	Unclassified	Unclassified	Unclassified	Unclassified	Unclassified	Unclassified	Unclassified	[ASV85f] Unclassified	0	0	0.0102838	0.0710732	0.278667	0.226082	0.165323	0.0200682	0.0520671	0.0204207	0.030606
AAGTCGTAACAAGGTTTCTGTAGGTGAACCTGCAGAAGGATCATTAGTGAAGATTCAAGGGCCAGCCATACAGACGTACAACAAGTGTGTCTCTGGCGGCTCGCATCCCACTATACATCCATAAACCCGTGTGCACAGTTGTAGGAGTGAGAAAGAAGGGAGAGAGTGCGTGTGTTTTGCATAACTCTCTCTCGC	k__Fungi	p__Basidiomycota	c__Malasseziomycetes	o__Malasseziales	f__Malasseziaceae	g__Malassezia	Unclassified	[ASV87f] g__Malassezia	0	0	0.0205677	0	0.165136	0.0616586	0.0103327	0	0	0.0204207	0.112222
AAGTCGTAACAAGGTTTCCGTAGGTGAACCTGCGGAAGGATCATTAATGAATTTAGATTGAACCATAGGCGAAAGCCAGTGGTTCTTCTTTCATATCCATAACACCTGTGCACTGTTGGATGCTTGCATCCACTTTTAAACTAAACATTATTGTAACAAATGTAGTCTTATTATAACATAATAAAACTTTCAACA	k__Fungi	p__Basidiomycota	c__Tremellomycetes	o__Filobasidiales	f__Filobasidiaceae	g__Filobasidium	s__Filobasidium_magnum	[ASV88f] s__Filobasidium_magnum	0.0507563	0	0.061703	0	0.113531	0.0308293	0.0309981	0	0.0520671	0.132734	0.030606
AAGTCGTAACAAGGTTTCCGTAGGTGAACCTGCGGAAGGATCATTACCGAGTGAGGGCCCTCTGGGTCCAACCTCCCACCCGTGTTTATCGTACCTTGTTGCTTCGGCGGGCCCGCCGTTCCGGCCGCCGGGGGGCATCCGCCCCCGGGCCCGCGCCCGCCGAAGACACCATTGAACGCTGTCTGAAGATTGCAG	k__Fungi	p__Ascomycota	c__Eurotiomycetes	o__Eurotiales	f__Aspergillaceae	g__Penicillium	Unclassified	[ASV89f] g__Penicillium	0	0	0.185109	0	0	0	0	0	0	0.275679	0
AAGTCGTAACAAGGTCTCCGTTGGTGAACCAGCGGAGGGATCATTACCGAGTTTACAACTCCCAAACCCATGTGAACATACCTGTCTTGTTGCTTCGGCGGCGCCTCCGGCCCTCACCGGCCGCGGCCCGCCAGAGGACCCAAAACTCTTTTTGCATTTGAATACAGTATTTCTGAGTGACATGATTAAATCAAA	k__Fungi	p__Ascomycota	c__Sordariomycetes	o__Hypocreales	f__Nectriaceae	g__Calonectria	Unclassified	[ASV90f] g__Calonectria	0	0.0503271	0	0	0	0	0	0	0	0.142945	0.122424
AAGTCGTAACAAGGTTTCCGTAGGTGAACCTGCGGAAGGATCATTACTGAGTGCGGGCTGCCTCCGGGCGCCCAACCTCCCACCCGTGACTACCTAACACTGTTGCTTCGGCGGGGAGCCCTCTCGGGGGCGAGCCGCCGGGGACTACTGAACTTCATGCCTGAGAGTGATGCAGTCTGAGTCTGAATATAAAAT	k__Fungi	p__Ascomycota	c__Eurotiomycetes	o__Eurotiales	f__Aspergillaceae	g__Aspergillus	Unclassified	[ASV91f] g__Aspergillus	0.0203025	0	0.061703	0	0.288988	0.0205529	0.0103327	0	0.0312402	0	0.040808
AAGTCGTAACAAGGTTTCCGTAGGTGAACCTGCGGAAGGATCATTACCGAGTGAGGGCCCTCTGGGTCCAACCTCCCACCCGTGTTTATCGTACCTTGTTGCTTCGGCGGGCCCGCCTCACGGCCGCCGGGGGGCTTCTGCCCTCTGGTCCGCGCCCGCCGAAGACACCATTGAACGCTGTCTGAAGATTGCAGT	k__Fungi	p__Ascomycota	c__Eurotiomycetes	o__Eurotiales	f__Aspergillaceae	g__Penicillium	Unclassified	[ASV92f] g__Penicillium	0	0.0503271	0	0	0	0.0205529	0.154991	0	0	0	0
AAGTCGTAACAAGGTTTCCGTAGGTGAACCTGCGGAAGGATCATTACAGAATGAAAAGTGCTTAACTGCATTTTTTCTTACACATGTGTTTTTCTTTTTTTGAAAACTTTGCTTTGGTAGGCCTTCTATATGGGGCCTGCCAGAGATTAAACTCAACCAAATTTTATTTAATGTCAACCGATTATTTAATAGTCA	k__Fungi	p__Ascomycota	c__Saccharomycetes	o__Saccharomycetales	Unclassified	g__Candida	s__Candida_parapsilosis	[ASV93f] s__Candida_parapsilosis	0	0	0	0.0913798	0.0928888	0.0924879	0.237652	0	0.0208268	0.173576	0.030606
AAGTCGTAACAAGGTCTCCGTAGGTGAACCTGCGGAGGGATCATTAACGAAATCGCACACAAGATGGGGAAATAAGTAGTAAAAGGGTACTAATCATATTAGTAACTATTGCAAATACTAATTTCCCTAATCTTAAAAATTAACGATAACAAATTGACAAAATAGTGACAATGAGAAACACTTTTAACAATGGAT	Unclassified	Unclassified	Unclassified	Unclassified	Unclassified	Unclassified	Unclassified	[ASV94f] Unclassified	0	0	0	0	0.020642	0	0.0413309	0	0	0.102103	0.040808
AAGTCGTAACAAGGTTTCCGTAGGTGAACCTGCGGAAGGATCATTAAAGAGTAAGGGTGCTCAGCGCCCGACCTCCAACCCTTTGTTGTTAAAACTACCTTGTTGCTTTGGCGGGACCGCTCGGTCTCGAGCCGCTGGGGATTCGTCCCAGGCGAGCGCCCGCCAGAGTTAAACCAAACTCTTGTTATTTAACCG	k__Fungi	p__Ascomycota	c__Dothideomycetes	o__Dothideales	f__Saccotheciaceae	g__Aureobasidium	Unclassified	[ASV95f] g__Aureobasidium	0.0101513	0	0.0205677	0	0.020642	0.0205529	0	0	0.0312402	0.0102103	0.224444
AAGTCGTAACAAGGTCTCCGTTGGTGAACCAGCGGAGGGATCATTACCGAGTTTACAACTCCCAAACCCCTGTGAACATACCTGTTTTGTTGCTTCGGCGGTGCCCTTGCTCTCGTGGCGAGGCCCGCCAGAGGACCCAAACAAACTCTTTGATTTGATCTAGGATTTTACTTCTGAGTGATATACAAAATAAAT	Unclassified	Unclassified	Unclassified	Unclassified	Unclassified	Unclassified	Unclassified	[ASV96f] Unclassified	0	0.0603926	0.0205677	0	0	0	0.0516636	0	0	0	0
AAGTCGTAACAAGGTTTCCGTAGGTGAACCTGCGGAAGGATCATTAGTGAAATCACAAGTCGGTCGTCTGTGCTGGTGGCAACACATGTGCACGTCGGCTGCAAATCCACACACCTGTGCACCTTTGACCGTGATGATCCGCTCGTCTGACGAGCAGCTGGTAGAACATTGTGTTCGATCGGGGTCTCGCGGTAT	Unclassified	Unclassified	Unclassified	Unclassified	Unclassified	Unclassified	Unclassified	[ASV97f] Unclassified	0	0.120785	0	0.0406133	0	0.256911	0.0413309	0	0	0	0.122424
AAGTCGTAACAAGGTCTCCGTTGGTGAACCAGCGGAGGGATCATTACCGAGTTTACAACTCCCAAACCCCTGTGAACATACCACTTGTTGCCTCGGCGGATCAGCCCGCTCCCGGTAAAACGGGACGGCCCGCCAGAGGACCCCTAAAACTCTGTTTCTATATGTAACTTCTGAGTAAAACCATGAATAAATCAA	k__Fungi	p__Ascomycota	c__Sordariomycetes	o__Hypocreales	f__Nectriaceae	g__Fusarium	Unclassified	[ASV98f] g__Fusarium	0	0	0	0	0	0	0	0	0	1.23545	0
AAGTCGTAACAAGGTTTCCGTAGGTGAACCTGCGGAAGGATCATTAACACGAATTTTATCCAATATCAAAACCAAACGTGAACTTTTCCCCTCCCTATTCAATCAGGGATCATAATATTGACTATTATGCTCTCTTTTGTTTAGGCTAACCTTTTTTACTCTATATAGACATAGTTCTTCTGATCTATTGCTATA	Unclassified	Unclassified	Unclassified	Unclassified	Unclassified	Unclassified	Unclassified	[ASV99f] Unclassified	0	0	0	0.0203066	0	0.0308293	0.154991	0	0.0104134	0.061262	0.112222
AAGTCGTAACAAGGTTTCTGTAGGTGAACCTGCAGAAGGATCATTAGTGAAGTTTTGGGCAGGCCATACGGACGCCACAAAGTGTCCCTGGCCGCCTACACCCACTATACATCCACAAACCCGTGTGCACTGTCCTTGGAAAGGGCATTTGGAGAGAAAAAGGAAGAGAGAAGCGAGAACAGTGCGATCCGTCGC	Unclassified	Unclassified	Unclassified	Unclassified	Unclassified	Unclassified	Unclassified	[ASV100f] Unclassified	0.08121	0	0.143974	0	0.10321	0.0308293	0	0	0	0	0.030606
AAGTCGTAACAAGGTTTCCGTAGGTGAACCTGCGGAAGGATCATTAACGAGTTTTGAAACGAGTTGTAGCTGGCCTTCCGAGGCATGTGCACGCTCTGCTCATCCACTCTACCCCTGTGCACTTACTGTAGGTTGGCGTGGGCTCCTTTGCGGGAGCATTCTGCCGGCCTATGTATACTACAAACACTTTAAAGT	k__Fungi	p__Basidiomycota	c__Agaricomycetes	o__Polyporales	f__Polyporaceae	g__Trametes	Unclassified	[ASV101f] g__Trametes	0.0710588	0.0201309	0.0308515	0	0.0825679	0.195252	0	0	0.0104134	0.0510517	0
AAGTCGTAACAAGGTTTCTGTAGGTGAACCTGCAGAAGGATCATTAGTGAAGATTTGGGCAGGCCATACGGACGCCACAAAGTGTCCCTGGCCGCCTACACCCACTATACATCCACAAACCCGTGTGCACTGTCCTTGGAAAGGGCATTTGGAGAGAAAAAGAAAGAGAAGCGAGAGCAGTGCGATCCGTCGCGT	Unclassified	Unclassified	Unclassified	Unclassified	Unclassified	Unclassified	Unclassified	[ASV103f] Unclassified	0.111664	0	0	0	0	0.102764	0.22732	0	0	0.102103	0
AAGTCGTAACAAGGTCTCCGTTGGTGAACCAGCGGAGGGATCATTACCGAGTTTACAACTCCCAAACCCAATGTGAACGTTACCAAACTGTTGCCTCGGCGGGATCTCTGCCCCGGGTGCGTCGCAGCCCCGGACCAAGGCGCCCGCCGGAGGACCAACCTAAAACTCTTATTGTATACCCCCTCGCGGGTTTTT	k__Fungi	p__Ascomycota	c__Sordariomycetes	o__Hypocreales	f__Hypocreaceae	g__Trichoderma	Unclassified	[ASV104f] g__Trichoderma	0.040605	0.0301963	0.0719868	0.0101533	0	0.0102764	0.0309981	0	0.0312402	0.31652	0
AAGTCGTAACAAGGTCTCCGTTGGTGAACCAGCGGAGGGATCATTACCGAGTTTACAACTCCCAAACCCCTGTGAACATACCTGTTTTGTTGCTTCGGCGGTGCCCTCGCTCTCGCGGCGAGGCCCGCCAGAGGACCCAAACAAACTCTTTGACTTTGATCTAGGATTATACTTCTGAGTGATACAAAAAATAAA	Unclassified	Unclassified	Unclassified	Unclassified	Unclassified	Unclassified	Unclassified	[ASV105f] Unclassified	0	0	0	0	0	0	0	0	0	0.132734	0.244848
AAGTCGTAACAAGGTTTCCGTAGGTGAACCTGCGGAAGGATCATTACTGAGTGAGGGCCCTCTGGGTCCAACCTCCCACCCGTGTTTATTGTACCTTGTTGCTTCGGTGCGCCCGCCTCACGGCCGCCGGGGGGCTTCTGCCCCCGGGTCCGCGCGCACCGGAGACACTATTGAACTCTGTCTGAAGATTGCAGT	k__Fungi	p__Ascomycota	c__Eurotiomycetes	o__Eurotiales	f__Aspergillaceae	g__Penicillium	Unclassified	[ASV106f] g__Penicillium	0.0203025	0.0301963	0	0	0.154815	0.113041	0	0	0	0	0.061212
AAGTCGTAACAAGGTTTCCGTAGGTGAACCTGCGGAAGGATCATTACCGAGCTCCTGCCCTTCGGGGTAGAGACGCCACCCGTGTATACCAGACCGACGTTGCTTTGGCGGGCCCCGCGCCCGCCAGAGACCCCAAACCCTGAGTGTTAGTGTCGTCAGAGTACTATCTAATAGTTAAAACTTTCAACAACGGAT	k__Fungi	p__Ascomycota	c__Leotiomycetes	o__Helotiales	f__Pleuroascaceae	g__Entimomentora	s__Entimomentora_hyalina	[ASV107f] s__Entimomentora_hyalina	0.131966	0	0.185109	0.131993	0.0516049	0	0	0	0	0	0.010202
AAGTCGTAACAAGGTTTCCGTAGGTGAACCTGCGGAAGGATCATTAAAGTATTCTTCGGTGCAGCCAGCGCTTCCACAGCGCGGCAGCCCAAACCTTACACACTGTGATTAGTTTTTTTACTATTTACTTTGGCTGCGCAAGTGGCCAAAGGTCTTAAACACAAAGATTTATATCTTTTTTTACAAAATTTAGTC	Unclassified	Unclassified	Unclassified	Unclassified	Unclassified	Unclassified	Unclassified	[ASV108f] Unclassified	0	0	0	0	0	0	0	0	0	0.102103	0.040808
AAGTCGTAACAAGGTTTCCGTAGGTGAACCTGCGGAAGGATCATTACTGAGTGCGGGCTGCCTCCGGGCGCCCAACCTCCCACCCGTGAATACCTAACACTGTTGCTTCGGCGGGGAACCCCCTCGGGGGCGAGCCGCCGGGGACTACTGAACTTCATGCCTGAGAGTGATGCAGTCTGAGTCTGAATATAAAAT	k__Fungi	p__Ascomycota	c__Eurotiomycetes	o__Eurotiales	f__Aspergillaceae	g__Aspergillus	Unclassified	[ASV110f] g__Aspergillus	0.0304538	0	0	0	0.010321	0.0822115	0.557967	0	0.0833073	0	0.091818
AAGTCGTAACAAGGTTTCCGTAGGTGAACCTGCGGAAGGATCATTAATGGGTTAACGCCTCCGGGCACAATCCCCACCCTCTGTAACCGCGGCCAGGATTCGGCGCCTGGCGGGAGCACCGCCCGTTCGCGGGCGGCCCCGCCTGCCGGAATTAGCCAACCCTGCCTGGAAAATTGAAGTCTGAGAACAAGTTAA	k__Fungi	p__Ascomycota	c__Dothideomycetes	o__Venturiales	f__Venturiaceae	Unclassified	Unclassified	[ASV111f] f__Venturiaceae	0	0	0.904977	0	0	0	0	0	0	0	0
AAGTCGTAACAAGGTTTCCGTAGGTGAACCTGCGGAAGGATCATTACAGTTAGTCTGCGCTTAGGTGCGCGATTTCACACAGTGTTTTCTTTGAAGAACTTTCTCCAGCGGGACGCAAGTCACGCTGGGGGTATACTCAATATAACTTTTTAATTTATCGTCAAAACAAACTAATAATCAAAACTTTCAACAACG	Unclassified	Unclassified	Unclassified	Unclassified	Unclassified	Unclassified	Unclassified	[ASV113f] Unclassified	0.923764	0	0	0.0101533	0.020642	0	0	0	0	0	0.010202
AAGTCGTAACAAGGTTTCCGTAGGTGAACCTGCGGAAGGATCATTGAAAACAACGCGAAAAGGCGGCCGGGCGCGGCATGTGTGGGGCTGTGAAATGCACGGCACCATTACACCGCGCCCTGTCGCTGCGTTCGGGGGGCCGCCCCTCGGGGCCGCCCCTGTCTGCACCCTCTGCCATTGTCGCACCTCGCGTTT	Unclassified	Unclassified	Unclassified	Unclassified	Unclassified	Unclassified	Unclassified	[ASV114f] Unclassified	0	0	0.0308515	0	0.0722469	0	0.0413309	0	0.406123	0	0
AAGTCGTAACAAGGTTTCCGTAGGTGAACCTGCGGAAGGATCATTAACGAAATATTTCCGACATTCGTGTCGGAATAAATCATCTTACACCTGTGAAAATACGAATCTTTGCTTTGGCTTGGGTGAAAACTCGAGCCAAAAGATCAAAACCTTACAATTTTAACCTGAGTCTGAGAAAGAAAAGAATAAATTATT	Unclassified	Unclassified	Unclassified	Unclassified	Unclassified	Unclassified	Unclassified	[ASV115f] Unclassified	0.56847	0	0	0	0	0	0	0	0	0	0.071414
AAGTCGTAACAAGGTTTCCGTAGGTGAACCTGCGGAAGGATCATTATCGAACTACAAAATTCACAATTCTCTGCGAACTGTACTGTGTGTTCCTTTATTTTAAGACATTAGTGAAATAACGTCGCTCGACGTTTTTTCACTGATGGATTAATTATTATACACATTCACATATTCAGACTGTATTCATGAAATCGA	Unclassified	Unclassified	Unclassified	Unclassified	Unclassified	Unclassified	Unclassified	[ASV116f] Unclassified	0.0203025	0	0.195393	0	0	0.0513822	0.0516636	0	0.0312402	0.0102103	0.020404
AAGTCGTAACAAGGTTTCCGTAGGTGAACCTGCGGAAGGATCATTAACGAATCAAACAAGTTCATCTTGTTCTGATCCTGTGCACCTTATGTAGTCCCAAAGCCTTCACGGGCGGCGGTTGACTACGTCTACCTCACACCTTAAAGTATGTTAACGAATGTAATCATGGTCTTGACAGACCCTAAAAAGTTAATA	k__Fungi	p__Basidiomycota	c__Agaricomycetes	o__Agaricales	f__Schizophyllaceae	g__Schizophyllum	s__Schizophyllum_commune	[ASV117f] s__Schizophyllum_commune	0.0304538	0	0	0	0	0.123317	0	0	0.0312402	0.0714723	0.173434
AAGTCGTAACAAGGTTTCCGTAGGTGAACCTGCGGAAGGATCATTACCGAGTGCGGGCCCTCTGGGTCCAACCTCCCATCCGTGTCTATCTGTACCCTGTTGCTTCGGCGTGGCCACGGCCCGCCGAAGACTAACATTTGAACACTGTCTGAAGTTTGCAGTCTGAGTTTTTAGTTAAACAATAATTAAAACTTT	k__Fungi	p__Ascomycota	c__Eurotiomycetes	o__Eurotiales	f__Aspergillaceae	g__Aspergillus	s__Aspergillus_ruber	[ASV118f] s__Aspergillus_ruber	0.08121	0	0.0514192	0	0.10321	0	0.0413309	0	0.0208268	0.0204207	0
AAGTCGTAACAAGGTTTCCGTAGGTGAACCTGCGGAAGGATCATTACCGAGTGTTTGGATGCCCCTTCTCGGGGTGTCCGTCCTCCCATCCGTGTCTATTTGTACCCTGTTGCTTCGGCGGGCCCGCCCTTCGTGGCCGCCGGGGGGCTTCCCTGCCCCCGGGCCCGTGCCCGCCGGAGACCTCAACCATGAACA	k__Fungi	p__Ascomycota	c__Eurotiomycetes	o__Eurotiales	f__Aspergillaceae	g__Aspergillus	Unclassified	[ASV119f] g__Aspergillus	0	0	0.0102838	0.0203066	0	0	0	0	0.124961	0	0.040808
AAGTCGTAACAAGGTTTCCGTAGGTGAACCTGCGGAAGGATCATTACAGAGAACTTGCCCTTCGGGGTAGATCTCCCACCCTTTGTCTACCATACTTTGTTGCTTTGGCAGGCCCGCTCTCGGGCCGCCGGCTTCGGCTGGCCAGCGTCTGCCAGAGGACCACAAACTCTTGTATTTTAGTGTCGTCTGAGTACT	k__Fungi	p__Ascomycota	c__Leotiomycetes	o__Leotiales	f__Tympanidaceae	Unclassified	Unclassified	[ASV120f] f__Tympanidaceae	0	0	0.195393	0.0203066	0	0	0	0	0	0.0510517	0
AAGTCGTAACAAGGTTTCCGTAGGTGAACCTGCGGAAGGATCATTACCGAGTGCGGGTCCTTTGGGCCCAACCTCCCATCCGTGTCTATTGTACCCTGTTGCTTCGGCGGGCCCGCCGCTTGTCGGCCGCCGGGGGGGCGCCTCTGCCCCCCGGGCCCGTGCCCGCCGGAGACCCCAACACGAACACTGTCTGAA	k__Fungi	p__Ascomycota	c__Eurotiomycetes	o__Eurotiales	f__Aspergillaceae	g__Aspergillus	Unclassified	[ASV121f] g__Aspergillus	0	0.0301963	0.0719868	0	0.0412839	0.0924879	0.072329	0	0	0	0
AAGTCGTAACAAGGTCTCCGTTGGTGAACCAGCGGAGGGATCATTACCGAGTTTACAACTCCCAAACCCAATGTGAACGTTACCAAACTGTTGCCTCGGCGGGGTCACGCCCCGGGTGCGTAAAAGCCCCGGAACCAGGCGCCCGCCGGAGGAACCAACCAAACTCTTTCTGTAGTCCCCTCGCGGACGTATTTC	k__Fungi	p__Ascomycota	c__Sordariomycetes	o__Hypocreales	f__Hypocreaceae	g__Trichoderma	Unclassified	[ASV122f] g__Trichoderma	0.0101513	0.261701	0	0.0203066	0	0.0513822	0	0	0.0312402	0	0
AAGTCGTAACAAGGTTTCCGTAGGTGAACCTGCGGAAGGATCATTACCGAGTGCGGGCTGCCTCCGGGCGCCCAACCTCCCACCCGTGACTACCTAACACTGTTGCTTCGGCGGGGAGCCCTCTCGGGGGCGAGCCGCCGGGGACTACTGAACTTCATGCCTGAGAGTGATGCAGTCTGAGTCTGAATATAAAAT	k__Fungi	p__Ascomycota	c__Eurotiomycetes	o__Eurotiales	f__Aspergillaceae	g__Aspergillus	Unclassified	[ASV123f] g__Aspergillus	0	0.0100654	0	0.0101533	0.0619259	0	0	0	0.104134	0	0.030606
AAGTCGTAACAAGGTTTCCGTAGGTGAACCTGCGGAAGGATCATTAGTGAAATCACAAGTCGGTCGTCTGTGCTGGTGGCAACACATGTGCACGTCGGCTGCAAATCCACACACCAGTGCACCTTTGACCGTGATGATCCGCTCGTCTGACGAGCAGCTGGTAGAACATTGTGTTCGACTGGGGTCTCGCGGTAT	Unclassified	Unclassified	Unclassified	Unclassified	Unclassified	Unclassified	Unclassified	[ASV124f] Unclassified	0	0	0	0	0.0309629	0.113041	0.0206654	0	0	0	0.020404
AAGTCGTAACAAGGTTTCCGTAGGTGAACCTGCGGAAGGATCATTAATGATTGACCGTCTGTCGAGCTTGCTCACAGGCACATCATATCCATAACACCTGTGCACTTGTCGGATGGCTTAGTGAAGACCGCAAGGTTGGATCTATCCATCTACTTTACATAACAATTCTGTAACAAATGTAGTCTTATTATAACA	k__Fungi	p__Basidiomycota	c__Tremellomycetes	o__Filobasidiales	f__Filobasidiaceae	g__Naganishia	s__Naganishia_uzbekistanensis	[ASV125f] s__Naganishia_uzbekistanensis	0	0.0201309	0.061703	0.0609199	0.144494	0.123317	0.0206654	0	0.0104134	0.0102103	0
AAGTCGTAACAAGGTTTCCGTAGGTGAACCTGCGGAAGGATCATTAGTGAATTAAACATGCTTGGTGTCTTCGCTTCGGCAAGGCCCTTGCTTAAATCACATCCTAACACCTGTGAACTGTAAGACGTATGATGAGGTCTTTGGCCAAGTCATCGTCTGCCCATTTTTAACAAACAATTAATGTAACAAACGTAG	Unclassified	Unclassified	Unclassified	Unclassified	Unclassified	Unclassified	Unclassified	[ASV126f] Unclassified	0	0.100654	0.0514192	0.0101533	0	0	0	0	0.104134	0.0510517	0
AAGTCGTAACAAGGTCTCCGTTGGTGAACCAGCGGAGGGATCATTACAGAGTTATCTAACTCCCAAACCCATGTGAACTTACCTATGTTGCCTCGGCGGGGAAGCCTACCCGGTACCTACCCTGTAGTTACCCGGGAGCGAGCTACCCTGTAGCCCGCTGCAGGCCTACCCGCCGGTGGACAGTTAAACTCTTGT	k__Fungi	p__Ascomycota	c__Sordariomycetes	o__Xylariales	f__Diatrypaceae	Unclassified	Unclassified	[ASV127f] f__Diatrypaceae	0.0609075	0	0.0822707	0.0304599	0	0	0.22732	0	0	0.0102103	0.061212
AAGTCGTAACAAGGTTTCCGTAGGTGAACCTGCGGAAGGATCATTAAATGAAGCAACCTAGGAGCCTGAGATATGGCCACCGGGCACACCTTCCACCCTTTGTTTATCACACTTTGTTGCTTTGGCAGGCCTGCCTTCGGGCTGCTGGCTCCGGCCGGCGAGCGCCTGCCAGAGGACCCAAACTCTGTTTGTCTG	k__Fungi	p__Ascomycota	c__Leotiomycetes	Unclassified	Unclassified	Unclassified	Unclassified	[ASV128f] c__Leotiomycetes	0.0101513	0.0402617	0.0308515	0	0.0516049	0	0	0	0	0	0.122424
AAGTCGTAACAAGGTTTCCGTAGGTGAACCTGCGGAAGGATCATTAATGAATTTCAAGTCGGCCGTCTGTGCTGGTGGCAACACATGTGCACGTCGGTCGCAAATCCACACACCTGTGCACCTTTGACTTTGGGATCCGCCGGTCTTTTGACTCGCAGCAGGTCGGCTCTGTGCCGTCCTGGGTCTCAGAGTAAT	k__Fungi	p__Basidiomycota	c__Agaricomycetes	o__Sebacinales	f__Serendipitaceae	Unclassified	Unclassified	[ASV129f] f__Serendipitaceae	0	0	0	0	0	0	0	0	0	0	0.846766
AAGTCGTAACAAGGTTTCCGTAGGTGAACCTGCGGAAGGATCATTACCGAGTGTTTGGGCGCCCCTTCTCGGGGTGTCCGTCCTCCCATCCGTGTCTCTTTGTACCCTGTTGCTTCGGCGGGCCCGCCCTCCGTGGCCGCCGGGGGGCCTCCCTGGCCCCCGGGCCCGTGCCCGCCGGAGACCTCAACCATGAAC	k__Fungi	p__Ascomycota	c__Eurotiomycetes	o__Eurotiales	f__Aspergillaceae	g__Aspergillus	Unclassified	[ASV130f] g__Aspergillus	0.0304538	0	0.0205677	0.0203066	0.020642	0.0102764	0.0619963	0	0.0833073	0	0.010202
AAGTCGTAACAAGGTTTCCGTAGGTGAACCTGCGGAAGGATCATTAAAAATGAAGCCGGGAAACCGGTCCTTCTCACCCTTGATTATCTCAATTTGTTGCTTTGGTGGGCCGCGCAAGCACCGGCTTCGGCTGGATCGTGCCCGCCAGAGGACCACAACTCTGTATTATATGTCGTCTGAGTACTATAAAATAGT	Unclassified	Unclassified	Unclassified	Unclassified	Unclassified	Unclassified	Unclassified	[ASV131f] Unclassified	0	0	0	0	0	0	0	0	0	0.735144	0
AAGTCGTAACAAGGTTTCCGTAGGTGAACCTGCGGAAGGATCATTAACGAGTTTTGAAACGGGTTGTAGCTGGCCTTCCGAGGCATGTGCACGCCCTGCTCATCCACTCTACCCCTGTGCACTTACTGTAGGTTGGCGTGGGCTCCTTAACGGGAGCATTCTGCCGGCCTATGTATACTACAAACACTTTAAAGT	k__Fungi	p__Basidiomycota	c__Agaricomycetes	o__Polyporales	f__Polyporaceae	g__Trametes	Unclassified	[ASV132f] g__Trametes	0	0.0301963	0.0719868	0.0304599	0.0309629	0	0	0	0	0	0
AAGTCGTAACAAGGTCTCCGTTGGTGAACCAGCGGAGGGATCATTAAAGAGTTGCAAAACTCCCAAACCATTGTGAACTTACCTTCAACGTTGCTTCGGCGGGTTGGCTCCGGGTCTCCCGGGGCCCCCGGCCCATCTCGGGCGCCCGCCGGAGGTATCTAACTCTTGATAATTATATGGCCTCTCTGAGTCTTT	k__Fungi	p__Ascomycota	c__Sordariomycetes	o__Sordariales	f__Chaetomiaceae	Unclassified	Unclassified	[ASV133f] f__Chaetomiaceae	0	0.573729	0	0	0	0	0	0	0	0	0
AAGTCGTAACAAGGTTTCCGTAGGTGAACCTGCGGAAGGATCATTAACACGTATCCACGTATCAACCCCTCTGCGCACAACAGCCGTTGAGGCTGGTCTAGTATGCTCGCTCGTCATGGGATCTTAATGATGGGAGCAACTTCTCCTCCCTTTGGGGGGGGGGAATTGGGGCTCGGGATCTCGAGTGGGTATGCG	Unclassified	Unclassified	Unclassified	Unclassified	Unclassified	Unclassified	Unclassified	[ASV134f] Unclassified	0	0	0	0	0	0	0	0	0	0	0.336666
AAGTCGTAACAAGGTTTCCGTAGGTGAACCTGCGGAAGGATCATTAGAGTGTTTCCCTGCCCTTCGGGGTAGGATCGCCACCCTTGATTATTTATGAGTGTTGCTTTGGCGGGCCTCGCGGCCTGGCCGCGCCCCGGCTTCGGCGGGGGAGCGCCCGCCAGAGGATTCTACAAACCTGATTATTAGTGTCGTCTG	k__Fungi	p__Ascomycota	c__Leotiomycetes	o__Helotiales	f__Helotiaceae	Unclassified	Unclassified	[ASV135f] f__Helotiaceae	0	0	0.26738	0.0406133	0	0.113041	0.072329	0.150512	0	0	0
AAGTCGTAACAAGGTTTCTGTAGGTGAACCTGCAGAAGGATCATTAGTGAAGATTTGGGCAGGCCATACGGACGCCACAGTGTCCCTGGCCGCCTACACCCACTATACATCCACAAACCCGTGTGCACTGTCCTTGGAAAGGGCATTTGGAGAGAAAAAGAAAGAGAAGCGAGAGCAGTGCGATCCGTCGCGCTG	Unclassified	Unclassified	Unclassified	Unclassified	Unclassified	Unclassified	Unclassified	[ASV136f] Unclassified	0	0	0	0	0.113531	0.154147	0	0	0.0520671	0	0
AAGTCGTAACAAGGTCTCCGTTGGTGAACCAGCGGAGGGATCATTACCGAGTTTACAACTCCCAAACCCCTGTGAACATACCTATCGTTGCCTCGGCGGTGCCCGCTCCGGCGGCCCGCCAGAGGACCCCCAAACTCTTGTTTTATACAGTATCTTCTGAGTAACACGATTAAATAAATCAAAACTTTCAACAAC	k__Fungi	p__Ascomycota	c__Sordariomycetes	o__Hypocreales	f__Nectriaceae	g__Ilyonectria	Unclassified	[ASV137f] g__Ilyonectria	0	0	0	0	0.464444	0	0	0	0	0	0
AAGTCGTAACAAGGTTTCCGTAGGTGAACCTGCGGAAGGATCATTAAAAATGAAGCCGGGAAACCGGTCCTTCTAACCCTTGATTATCTTAATTTGTTGCTTTGGTGGGCCGCGCAAGCACCGGCTTCGGCTGGATCGTGCCCGCCAGAGGACCACAACTCTGTATCAAATGTCGTCTGAGTACTATAAAATAGT	Unclassified	Unclassified	Unclassified	Unclassified	Unclassified	Unclassified	Unclassified	[ASV140f] Unclassified	0	0	0.26738	0	0	0	0	0	0	0	0
AAGTCGTAACAAGGTTTCCGTAGGTGAACCTGCGGAAGGATCATTAGTGATTGCCTTAATTGGCTTATAACTATATCCACTTACACCTGTGAACTGTTCTACTACTTGACGCAAGTCGAGTATTTTTACAAACAATGTGTAATGAACGTCGTTTTATTATAACAAAATAAAACTTTCAACAACGGATCTCTTGGC	k__Fungi	p__Basidiomycota	c__Tremellomycetes	o__Trichosporonales	f__Trichosporonaceae	g__Apiotrichum	Unclassified	[ASV141f] g__Apiotrichum	0	0	0.0102838	0	0	0.369952	0.11366	0	0	0	0
AAGTCGTAACAAGGTTTCCGTAGGTGAACCTGCGGAAGGATCATTACAGTGTTCCCTGCCCTTCGGGGTAGGATCGCCACCCTTGATTATTTATGAGTGTTGCTTTGGCGGGCCTTGCGGCCTGGCCGCGCCCCGGCTTCGGCGGGGGAGTGCCCGCCAGAGGATTCTACAAACCTGATTATTAGTGTCGTCTGA	k__Fungi	p__Ascomycota	c__Leotiomycetes	o__Helotiales	f__Helotiaceae	Unclassified	Unclassified	[ASV142f] f__Helotiaceae	0	0	0	0.487359	0	0	0	0	0	0	0
AAGTCGTAACAAGGTCTCCGTTGGTGAACCAGCGGAGGGATCATTACAGAGTTGAAAAACTCCCAAACCACTGTGAACATACCCGTACCCGTTGCTTCGGCGGGCGGCCCCAGGGAGGGGCCGCAGCCTCCATTGCGGAGGCGCCCGCCGGAGGACACCAAAACATACCTATATTTTTGTGGCCCTTCTGAGCGA	k__Fungi	p__Ascomycota	c__Sordariomycetes	o__Sordariales	f__Chaetomiaceae	g__Acrophialophora	s__Acrophialophora_levis	[ASV143f] s__Acrophialophora_levis	0	0	0.0411353	0.0304599	0.0928888	0.113041	0	0.0301023	0	0.0204207	0.173434
AAGTCGTAACAAGGTCTCCGTTGGTGAACCAGCGGAGGGATCATTACAGAGTTATCTAACTCCCAACCCATGTGAACTTACCTATGTTGCCTCGGCGGGAGAGCCTACCCGGTACCTACCCTGTAGTTACCCGGGAGCGAGCTACCCTGTAGCCCGCTGCTGGCCGACCCGTCGGTGGAAGTAAAACTCTTGTTT	k__Fungi	p__Ascomycota	c__Sordariomycetes	o__Xylariales	f__Diatrypaceae	Unclassified	Unclassified	[ASV144f] f__Diatrypaceae	0	0.0905888	0	0	0	0	0.38231	0	0	0	0
AAGTCGTAACAAGGTTTCCGTAGGTGAACCTGCGGAAGGATCATTAATGAGAACGTGCCCTTCGGGGTAGATCTCCCACCCTTTGTATATTATACCTTTGTTGCCTTGGCAGGCCCGTCTTCGGACCGCTGGCTTCGGCTGGCCCGTGCCTGTCAGAGGACCCCAAACTCTTTTGTTAATATTGTCTGAGTACTA	k__Fungi	p__Ascomycota	c__Leotiomycetes	Unclassified	Unclassified	Unclassified	Unclassified	[ASV145f] c__Leotiomycetes	0.0203025	0.0100654	0	0	0.258025	0	0	0	0	0.030631	0.122424
AAGTCGTAACAAGGTTTCCGTAGGTGAACCTGCGGAAGGATCATTAATGAATTTTATGGCAGAGTTGTAGCTGGTCCTAATCGGACATGTGCACACTTTGTTCATTCCAATTCTCATATACCTCTGTGCACTTTTCATAGGTTTAATGTGGAAAAGGTCTCTGGCCTTGGAAATATTATCCTATGTATTTACAAA	k__Fungi	p__Basidiomycota	c__Agaricomycetes	o__Polyporales	f__Steccherinaceae	g__Antrodiella	s__Antrodiella_multipileata	[ASV147f] s__Antrodiella_multipileata	0.0203025	0	0.0308515	0	0	0.0822115	0.0929944	0.0100341	0	0	0.040808
AAGTCGTAACAAGGTTTCCGTAGGTGAACCTGCGGAAGGATCATTAACGAGTTTTGAAAGGGGTTGTAGCTGGCCTTCCGAGGCATGTGCACGCCCTGCTCATTCCACTCTACACCTGTGCACTTACTGTGGGTCTCAGGCGAGCGTCGGTCGCTTCGCGGCGTCCGGCGTTCAACTGGGCTCACGTTTTACTAC	k__Fungi	p__Basidiomycota	c__Agaricomycetes	o__Polyporales	f__Polyporaceae	Unclassified	Unclassified	[ASV148f] f__Polyporaceae	0.0203025	0.0201309	0	0	0.165136	0	0.185989	0	0	0	0
AAGTCGTAACAAGGTTTCTGTAGGTGAACCTGCAGAAGGATCATTAGTGAAGCTTTAGGGCCTGAGCCATACGGACCGCAAGGTCTCTGGCCGCCCGACACACTATATATCCTACCAACCCGTGTGCACCGCAAGGAGGACAGAGACATGACAGTGTCTGCTGCCTCCGTCTCTACACAAACTCGTATGGTTGTA	Unclassified	Unclassified	Unclassified	Unclassified	Unclassified	Unclassified	Unclassified	[ASV150f] Unclassified	0.0304538	0.0201309	0	0	0.020642	0.0411057	0.0413309	0	0.0104134	0.0204207	0
AAGTCGTAACAAGGTTTCCGTAGGTGAACCTGCGGAAGGATCATTACCGAGTGTTTGGGCGCCCCTTCTCGGGGTGTCCGTCCTCCCATCCGTGTCTATTTGTACCCTGTTGCTTCGGCGGGCCCGCCCTCTGTGGCCGCCGGGGGGCTTCCCTTGCCCCCGGGCCCGTGCCCGCCGGAGACCTCAACCATGAAC	k__Fungi	p__Ascomycota	c__Eurotiomycetes	o__Eurotiales	f__Aspergillaceae	Unclassified	Unclassified	[ASV151f] f__Aspergillaceae	0	0.0201309	0	0	0.0928888	0.0102764	0.0309981	0	0	0.0102103	0.010202
AAGTCGTAACAAGGTTTCCGTAGGTGAACCTGCGGAAGGATCATTACCTAGAGTTGTAGGCTTTGCCTGCTATCTCTTACCCATGTCTTTTGAGTACCTTCGTTTCCTCGGCGGGTTCGCCCGCCGATTGGACAATTTAAACCATTTGCAGTTGCAATCAGCGTCTGAAAAAACTTAATAGTTACAACTTTCAAC	k__Fungi	p__Ascomycota	c__Dothideomycetes	o__Pleosporales	f__Didymellaceae	Unclassified	Unclassified	[ASV152f] f__Didymellaceae	0	0	0	0	0	0	0	0	0	0.62283	0
AAGTCATAACAAGGTTTCCGTAGGTGAACCTGCGGAAGGATCATTAATAGTGCCCTCTGATGCAAATCATTGGGTTAGATCTGCTCTCTTCGCAAGAAGAGGGTTTCCATACACACCGTGAACTGTGGCTTCGGCCATCACAAACTGTTAGTAATGAATGTAATATCATAACAAAAACAAAACTTTTAACAACGG	k__Fungi	p__Basidiomycota	c__Tremellomycetes	o__Tremellales	f__Bulleribasidiaceae	g__Vishniacozyma	s__Vishniacozyma_victoriae	[ASV153f] s__Vishniacozyma_victoriae	0	0	0	0.0101533	0.020642	0.215805	0.0413309	0	0	0	0
AAGTCGTAACAAGGTTTCTGTAGGTGAACCTGCAGAAGGATCATTAGTGAAGATTTGGGCAGGCCATACGGACGCCAAAAAGTGTCCCTGGCCGCCTACACCCACTATACATCCACAAACCCGTGTGCACTGTCTTGGAGAAAGGCTTCTTGAGAAGTTATGTGACCCTCTCTTGGGGTCTTTCTTCGCTACAAA	k__Fungi	p__Basidiomycota	c__Malasseziomycetes	o__Malasseziales	f__Malasseziaceae	g__Malassezia	Unclassified	[ASV156f] g__Malassezia	0.131966	0.0905888	0.0205677	0	0	0	0	0	0	0	0
AAGTCGTAACAAGGTTTCCGTAGGTGAACCTGCGGAAGGATCATTACTGAGTGAGGGCCCTCTGGGTCCAACCTCCCACCCGTGTTTTATTGTACCTTGTTGCTTCGGCAGGCCCGCCTCACGGCCGCCGGGGGGCCTCTGCCCCCGGGCCCGCGCCTGCCGAAGACACCCTTGAACGCTGTCTGAAGTTTGCAG	k__Fungi	p__Ascomycota	c__Eurotiomycetes	o__Eurotiales	f__Aspergillaceae	g__Penicillium	Unclassified	[ASV157f] g__Penicillium	0.0101513	0.0100654	0.0308515	0	0	0.0513822	0	0	0	0	0.010202
AAGTCGTAACAAGGTTTCCGTAGGTGAACCTGCGGAAGGATCATTATCGAACTACAAAATTCACAATTCTCTGCGAACTGTACCGTGTGTTCCTTTATTTTATGACATTAGTGAAATAACGTCGAGCGACGTTTTTTCACTGATGGATTAATTATTATACACATTCACATATTCAGACTGTATTCATGAAATCGA	Unclassified	Unclassified	Unclassified	Unclassified	Unclassified	Unclassified	Unclassified	[ASV158f] Unclassified	0	0	0.0719868	0	0.0619259	0.0513822	0.0309981	0	0	0	0
AAGTCGTAACAAGGTTTCCGTAGGTGAACCTGCGGAAGGATCACTAGTGATTAAATCGAGAGCGTCTTAATTGACCTCTCACCCTTCACATCCACATACACCCTGTGAATCGTTTGGCTTTTCATTAATAGAGCGCAAGCTCGACAAGTGAAAAGTCATCATTTATACATACCCCAGTCTTATGAATGTAACAGT	k__Fungi	p__Basidiomycota	c__Tremellomycetes	o__Cystofilobasidiales	f__Mrakiaceae	g__Mrakia	s__Mrakia_panshiensis	[ASV159f] s__Mrakia_panshiensis	0	0	0.0102838	0	0	0.14387	0	0.0100341	0.0312402	0.061262	0
AAGTCGTAACAAGGTTTCCGTAGGTGAACCTGCGGAAGGATCATTACCGAGTGAGGGTCCCTCGAGGCCCAACCTCCCATCCGTGTTGTTAAACACCTGTTGCTTCGGCGGGCCCGCCGTGGTTCACGCCGTGGCCGCCGGGGGGCATCTCGCCCCCGGGCCCGCGCCCGCCGAAGACCCCTCGAACGCTGCCTT	k__Fungi	p__Ascomycota	c__Eurotiomycetes	o__Eurotiales	f__Aspergillaceae	Unclassified	Unclassified	[ASV160f] f__Aspergillaceae	0.0507563	0.281832	0	0	0.0825679	0	0	0	0	0	0
AAGTCGTAACAAGGTTTCCGTAGGTGAACCTGCGGAAGGATCATTAACGAGTTTTGAAAGGGGTTGTAGCTGGCCTTCCGAGGCATGTGCACGCCCTGCTCATCCCACTCTACACCTGTGCACTTACTGTAGGTCGGCGTGGGTTTCTAGCCTCCGGGTTTGAAGCATTCTGCTGGCCTATGTACATTTATAAAC	k__Fungi	p__Basidiomycota	c__Agaricomycetes	o__Polyporales	f__Polyporaceae	g__Trametes	Unclassified	[ASV161f] g__Trametes	0	0	0.0514192	0.0609199	0	0.123317	0	0	0	0	0
AAGTCGTAACAAGGTTTCCGTAGGTGAACCTGCGGAAGGATCATTATCGAACTACAAAAATTCACAATTCTCTGCGAACTGTACCGTGTGTTCCTTTATTTAAGACATTAGTGAAATAACGTCGCTCGACGTTTATTCACTGATGGATTAATTATTATACACATTCACATATTCAGACTGTATTCATGAGATCGA	Unclassified	Unclassified	Unclassified	Unclassified	Unclassified	Unclassified	Unclassified	[ASV163f] Unclassified	0	0.0301963	0.164541	0.0101533	0	0	0.103327	0.0200682	0	0	0
AAGTCGTAACAAGGTTTCCGTAGGTGAACCTGCGGAAGGATCATTAACGAGTTTTGAAACGAGTTGTAGCTGGCCTTCCGGGGCATGTGCACGCTCTGCTCATCCACTCTACCCCTGTGCACTTACTGTAGGTTGGCGTGGGCTCCTTAACGGGAGCATTCTGCCGGCCTATGTATACTACAAACACTTTAAAGT	k__Fungi	p__Basidiomycota	c__Agaricomycetes	o__Polyporales	f__Polyporaceae	g__Trametes	s__Trametes_versicolor	[ASV164f] s__Trametes_versicolor	0	0.0301963	0.0102838	0	0.0619259	0.0924879	0.0516636	0	0.0833073	0	0
AAGTCGTAACAAGGTTTCCGTAGGTGAACCTGCGGAAGGATCATTATCGAATTACACATTTAATTCAAATTCTCTGCGAACTGTACCTTTGTGATACTACTTTATTATGACGCCACATCAGAAATGTGTTGTACGGAATGTGATTTCCACGCACGCATATTCTGATGTGTGATTGTCATATTAATTATACACAAT	Unclassified	Unclassified	Unclassified	Unclassified	Unclassified	Unclassified	Unclassified	[ASV165f] Unclassified	0.0101513	0	0.0102838	0	0	0.0616586	0.0516636	0	0.0208268	0	0
AAGTCGTAACAAGGTTTCCGTAGGTGAACCTGCGGAAGGATCATTACCGAGTGAGGGCCCTCTGGGTCCAACCTCCCACCCGTGTTGCACGAACCTGTGTTGCTTCGGCGGGCCCGCCGCCAGGCCGCCGGGGGGCATCCGCCCCCGGGCCCGCGCCCGCCGAAGCCCCCCTCTGAACGCTGTCTGAAGTTGCAG	k__Fungi	p__Ascomycota	c__Eurotiomycetes	o__Eurotiales	f__Aspergillaceae	g__Penicillium	Unclassified	[ASV167f] g__Penicillium	0	0	0	0	0.010321	0	0	0	0.218682	0	0
AAGTCGTAACAAGGTCTCCGTTGGTGAACCAGCGGAGGGATCATTACAGAGTTGCAAGACTCCCCAAACCATCGCGAACGTTACCCAAACCGTTGCTTCGGCGGGCGGCGCGCCTGCGCGCCCCTGGGCCCCACCGCGGGCGCCCGCCGGAGGTCCACCGAACTGCTGATAATTTATGGCCTCTCTGAGTATTCT	k__Fungi	p__Ascomycota	c__Sordariomycetes	o__Sordariales	f__Chaetomiaceae	Unclassified	Unclassified	[ASV168f] f__Chaetomiaceae	0	0	0.257096	0.0913798	0	0	0.103327	0	0	0	0
AAGTCGTAACAAGGTTTCCGTAGGTGAACCTGCGGAAGGATCATTATCGAACTACAAAAATTCACAATTCTCTGCGAACTGTACCGTGTGTTCCATTATTTAAGACATTAGTGAAATAACGTCGAGCGACGTTTGTTCACTGATGGATTATTTATTATACACATTCACATATTCAGACTGTATTCATGAGATCGA	Unclassified	Unclassified	Unclassified	Unclassified	Unclassified	Unclassified	Unclassified	[ASV169f] Unclassified	0	0.0100654	0.143974	0.0101533	0	0.0308293	0	0	0.0208268	0	0
AAGTCGTAACAAGGTTTCCGTAGGTGAACCTGCGGAAGGATCATTAGTTGACAGGCCGTTCACGCGGTACCTGAAACCCTCATTACAGCGGCCGGAGTTCGGCGCAAGGGCGAAGCCTCTCAGGGGCGGAGTCCGCCGGAACCTCGCAAAACATGCCTCGAAACTGCGGTCTGAGAAAATGATAAATTAGCGAAA	Unclassified	Unclassified	Unclassified	Unclassified	Unclassified	Unclassified	Unclassified	[ASV171f] Unclassified	0	0	0	0	0	0	0	0	0.354056	0	0
AAGTCGTAACAAGGTTTCCGTAGGTGAACCTGCGGAAGGATCATTATCGAATTACACATTTAATTCAAATTCTCTGCGAACTGTACCTTTGTGATACTACTTTATTATGACGCCACATCAGAAATGTGTTGTATGGAATGATTTCCACGCACGCATATTCTGATGTGTGATTGTCATATTAATTATACACAATCA	Unclassified	Unclassified	Unclassified	Unclassified	Unclassified	Unclassified	Unclassified	[ASV172f] Unclassified	0	0	0.0205677	0	0	0.0924879	0.0309981	0	0.0416536	0	0
AAGTCGTAACAAGGTTTCTGTAGGTGAACCTGCAGAAGGATCATTAGTGAAGATTTGGGCAGGCCATACGGACGCCAAAGAGTGTCCCTGGCCGCCTACACCCACTATACATCCACAAACCCGTGTGCACTGGTCTTGGAGAAAGGCTTCAGAGAAGTTTTTTGTGGCCTCTCTTGGAGTCTTTCTTCGCTACAA	k__Fungi	p__Basidiomycota	c__Malasseziomycetes	o__Malasseziales	f__Malasseziaceae	g__Malassezia	Unclassified	[ASV173f] g__Malassezia	0	0	0.0822707	0	0.0309629	0.0308293	0.0413309	0	0.0312402	0	0.040808
AAGTCGTAACAAGGTCTCCGTAGGTGAACCTGCGGAGGGATCATTAACACTATTTGGCTGAGAGAAGAACAAAGTCGAAAGACAATGGGACACTCGCAGTTCAAATTCTAACCACACTGTTGAACTCGGTTACCTTGCGTAACCAATCCTCCCTTTGAAACGGAAATGTTGATGAATGGTTTGTAGTGGGATGAC	Unclassified	Unclassified	Unclassified	Unclassified	Unclassified	Unclassified	Unclassified	[ASV174f] Unclassified	0	0	0.195393	0.0101533	0	0	0	0	0	0.0102103	0
AAGTCGTAACAAGGTCTCCGTTGGTGAACCAGCGGAGGGATCATTACCGAGTTTACAACTCCCAAACCCCTGTGAACATACCTTATGTTGCCTCGGCGGATCAGCCCGCGCCCCGTAAAAAGGGACGGCCCGCCGCAGGAACCTTAAACTCTGTTTTTAGTGGAACTTCTGAGTATAAAAAACAAATAAATCAAA	k__Fungi	p__Ascomycota	c__Sordariomycetes	o__Hypocreales	f__Nectriaceae	g__Fusarium	Unclassified	[ASV175f] g__Fusarium	0	0	0	0	0	0.298017	0	0	0	0	0
AAGTCGTAACAAGGTTTCCGTAGGTGAACCTGCGGAAGGATCATTATCGAATTACATATTAATTCAATTCTCTGTGAACTGTACCTTTGTGATACTACTATTTATTATGACACCACATCAGAAATGTGTTGTAGGGAATGATTTCCACGCACGCATATTCTGATGTGGTTGTCATATTAATTATACACATTCACC	Unclassified	Unclassified	Unclassified	Unclassified	Unclassified	Unclassified	Unclassified	[ASV176f] Unclassified	0	0	0.0411353	0	0	0.0616586	0.185989	0	0	0	0
AAGTCGTAACAAGGTCTCCGTTGGTGAACCAGCGGAGGGATCATTAGCGAGTCTAGCACTCCAAAACCCATGTGAACATGCCCCGACGGCGCTGTTGTTTCGGCGGGCGGGGCGGGTCGCCTCAGGCGGTCTCGCCCCCCCCCAAGGGTCCACTGCGGATCGCCCGCCGACGGCGCCAAAAACTCTTCTGTATCC	Unclassified	Unclassified	Unclassified	Unclassified	Unclassified	Unclassified	Unclassified	[ASV177f] Unclassified	0	0	0	0	0	0	0	0	0	0.0204207	0.45909
AAGTCGTAACAAGGTCTCCGTTGGTGAACCAGCGGAGGGATCATTAGCGAGTTAACTAAACTCCAAACCCATGTGAACATACCTATCGTTGCCTCGGCAGGCTGCGCCTCCGGGCGGCTGTTACCCTGTAGAAGGGGCTACCCTGTAGCTACCCTATAGCTGGTGAGCTACCCTGTGAGTCCTGCGCCTCAAGGC	Unclassified	Unclassified	Unclassified	Unclassified	Unclassified	Unclassified	Unclassified	[ASV178f] Unclassified	0	0.0100654	0.0514192	0	0.010321	0	0	0	0.145788	0	0.010202
AAGTCGTAACAAGGTCTCCGTTGGTGAACCAGCGGAGGGATCATTACAGAGTTGAAAAACTCCCAAACCACTGTGAACATACCCGTAACCGTTGCTTCGGCGGGCGGCCCCAGGGAGGGGCCGCAGCCTCCATTGCGGAGGCGCCCGCCGGAGGACACCAAAACATACCTATATTTTTGTGGCCCTTCTGAGCGA	k__Fungi	p__Ascomycota	c__Sordariomycetes	o__Sordariales	f__Chaetomiaceae	g__Acrophialophora	s__Acrophialophora_levis	[ASV179f] s__Acrophialophora_levis	0.111664	0.0201309	0	0	0.0619259	0	0.0206654	0	0	0	0.040808
AAGTCGTAACAAGGTCTCCGTTGGTGAACCAGCGGAGGGATCATTACTGAGTTATCTAAACTCCAACCCTATGTGAACCTTACCGTCGTTGCCTCGGCGGGCTGCGTCTACCCTGTAGCTACCCTGTAGCTACCCGGTAGGCGTGCTACAAGCCCGCCGGTGGACCACTAAACTCTGTTATAAATACTGTATCTC	k__Fungi	p__Ascomycota	c__Sordariomycetes	o__Xylariales	f__Hypoxylaceae	g__Daldinia	Unclassified	[ASV180f] g__Daldinia	0	0	0	0.436593	0.020642	0	0	0	0	0.0204207	0
AAGTCGTAACAAGGTTTCCGTAGGTGAACCTGCGGAAGGATCATTAATGAAATAATACTTTGCAGCTTCAAGTTGTTGCTGGTCTTTAACGAGACATGTGCACACTTGTTGTTGTGAATATTCATCCACCTGTGCACTTCTGTAAGTCTGGAAAACTATCATAAAGTTTACTTTGTGGTTTGAAAGGTTGCTTTT	Unclassified	Unclassified	Unclassified	Unclassified	Unclassified	Unclassified	Unclassified	[ASV181f] Unclassified	0.0203025	0	0	0.0507666	0.0722469	0	0.0516636	0	0	0	0.061212
AAGTCGTAACAAGGTTTCCGTAGGTGAACCTGCGGAAGGATCATTAACGAATTTATTATTCTTTCTATTCGTGAACTTTATGATTTGTTTGGGAGCTTAAAAAAGTATTTATACTGGTTTGGCTCCCAAGTATTTAAACCATTAAACCTGTTGACTGAAAAAATAAAGATTAAATTTCTTAAAACTTTCAACAAC	Unclassified	Unclassified	Unclassified	Unclassified	Unclassified	Unclassified	Unclassified	[ASV182f] Unclassified	0	0.0100654	0.0102838	0.0101533	0.0619259	0.0719351	0.0103327	0	0	0	0.020404
AAGTCGTAACAAGGTCTCCGTTGGTGAACCAGCGGAGGGATCATTAAAGAGTAGTTTTACAACAACTCCAAACCCATGTGAACTTACCAATGTTGCCTCGGCGGGGAAACCTACCCTGTAGCTACCCTGTAGCTACCCTGTAGGCCACCCGTCAAAGGACCCTTAAACTCTGTTTTTATATGAAACTTCTGAGTG	k__Fungi	p__Ascomycota	c__Sordariomycetes	o__Xylariales	f__Diatrypaceae	Unclassified	Unclassified	[ASV185f] f__Diatrypaceae	0	0	0	0	0.598617	0	0	0	0	0	0
AAGTCGTAACAAGGTTTCCGTAGGTGAACCTGCGGAAGGATCATTACCGAGTGAGGGTCCCTCGGGGCCCAACCTCCCATCCGTGTTGTCCTGACACCTGTTGCTTCGGCGGGCCCGCCGTGGTTCACGCCCCGGCCGCCGGGGGGTTCACGCCCCCGGGCCCGCGCCCGCCGAAGACCCCTGGAACGCTGCCTG	k__Fungi	p__Ascomycota	c__Eurotiomycetes	o__Eurotiales	f__Aspergillaceae	Unclassified	Unclassified	[ASV186f] f__Aspergillaceae	0.0101513	0.0603926	0.061703	0	0.010321	0.0719351	0.0516636	0	0.0312402	0.0204207	0
AAGTCGTAACAAGGTTTCTGTAGGTGAACCTGCAGAAGGATCATTAGTGAAGATTTGGGCAGGCCATACGGACGCCAAAAAAGTGTCCCTGGCCGCCTACACCCACTATACATCCACAAACCCGTGTGCACTGTCTTGGAGAAAGGCTTCTTGAGAAGTTATGTGACCTCTCTTGGAGGTCTTTCTTCGCTACAA	k__Fungi	p__Basidiomycota	c__Malasseziomycetes	o__Malasseziales	f__Malasseziaceae	g__Malassezia	Unclassified	[ASV187f] g__Malassezia	0	0	0.0102838	0	0.144494	0.113041	0.0309981	0	0.0208268	0.0204207	0
AAGTCGTAACAAGGTATCCGTAGGTGAACCTGCGGATGGATCATTATCACGTATCCACGTATCAACCATTGCGAACTGTTTTTACCTCTGATAGGTTTTGTGAAAGGGAAAGGTTTTCGGACTTTTCTTGCCTATTGGAGCGTATTCACATTTATTATTAACAATTTAAACCCAAAACTTTAAACTATTGAACTG	Unclassified	Unclassified	Unclassified	Unclassified	Unclassified	Unclassified	Unclassified	[ASV188f] Unclassified	0	0	0	0	0.020642	0	0	0	0	0.0714723	0.030606
AAGTCGTAACAAGGTTTCCGTAGGTGAACCTGCGGAAGGATCATTAAAGAGACGTTGCCCTTCGGGGTATACCTCCCACCCTTTGTTTATTATACCTTTGTTGCTTTGGCGGGCCCGTCCTCGGACCACCGGCTTCGGCTGGTCAGCGCCCGCCAGAGGACCTAAAACTCTGTTTGTTCATATTGTCTGAGTACT	k__Fungi	p__Ascomycota	c__Leotiomycetes	o__Thelebolales	Unclassified	Unclassified	Unclassified	[ASV189f] o__Thelebolales	0	0	0	0.0203066	0	0	0	0	0	0	0.428484
AAGTCGTAACAAGGTCTCCGTTGGTGAACCAGCGGAGGGATCATTAGCGAGTCTAGCACTCCAAAACCCATGTGAACATGCCCCGACGGCGCTGTTGTTTCGGCGGGCGGGGCGGGTCGCCTCAGGCGGTCTCGCCCCCCCCAAGGGTCCACTGCGGATCGCCCGCCGACGGCGCCAAAAACTCTTCTGTATCCA	Unclassified	Unclassified	Unclassified	Unclassified	Unclassified	Unclassified	Unclassified	[ASV190f] Unclassified	0	0	0	0	0	0.0822115	0	0	0	0	0.081616
AAGTCGTAACAAGGTCTCCGTTGGTGAACCAGCGGAGGGATCATTACCGAGTTTACAACTCCCAAACCCAATGTGAACGTTACCAAACTGTTGCCTCGGCGGGATCTCTGCCCCGGGTGCGTCGCAGCCCCGGACCAAGGCGCCCGCCGGAGGACCAACCAAAACTCTTATTGTATACCCCCTCGCGGGTTTTTT	k__Fungi	p__Ascomycota	c__Sordariomycetes	o__Hypocreales	f__Hypocreaceae	g__Trichoderma	Unclassified	[ASV192f] g__Trichoderma	0	0	0	0	0	0	0	0	0	0.183786	0
AAGTCGTAACAAGGTTTCCGTAGGTGAACCTGCGGAAGGATCATTAACACGAATTTTATCCAATATAAAACCAAACGTGAACTTTTTCTCTCCCTATTCAAAACATTATATGTTTTGTCTAGGCTAACCCCTTTTTTAACTCTATATATAATAGATTTTTTCTATTGTATATCTAGTTTTCAACCCCTAAAACTT	Unclassified	Unclassified	Unclassified	Unclassified	Unclassified	Unclassified	Unclassified	[ASV197f] Unclassified	0	0	0.0308515	0.0203066	0.0619259	0.0102764	0	0	0	0	0
AAGTCGTAACAAGGTTTCTGTAGGTGAACCTGCAGAAGGATCATTAGTGAAGATTTGGGCAGGCCATACGGACGCCACAAAGTGTCCCTGGCCGCCTACACCCACTATACATCCACAAACCCGTGTGCACTGTCCTTGGAAAAGGGCATTTGGAGAGAAAAAGGAAGAGAGAAGCGAGAACAGTGCGATCCGTCG	Unclassified	Unclassified	Unclassified	Unclassified	Unclassified	Unclassified	Unclassified	[ASV198f] Unclassified	0	0	0	0.345213	0	0	0	0	0	0	0
AAGTCGTAACAAGGTTTGGATCTACGGAAGCCTTTCTGCAGCTGGAGACAGCGAGCTGAGCGACTCGAAACAATGTCAGCCTTGTGCAAGTCGGCGCGATGCCGGCAACACTTCCGAACTGGCGGGGACGCCCTAAGAGCCCTTCACACCAACCCAGCCGGGGAAACCCGCTGGCGGCCCGTGGGAAACCACTGG	k__Fungi	p__Ascomycota	c__Dothideomycetes	o__Pleosporales	f__Phaeoseptaceae	g__Phaeoseptum	s__Phaeoseptum_mali	[ASV199f] s__Phaeoseptum_mali	0	0	0	0	0	0.452163	0	0	0	0	0
AAGTCGTAACAAGGTTTCCGTAGGTGAACCTGCGGAAGGATCATTACTGAGTGAGGGCCCTCTGGGTCCAACCTCCCACCCGTGTTTATTGTACCTTGTTGCTTCGGTGCGCCCGCCTCACGGCCGCCGGGGGGCTTCTGCCCCCGGGTCCGCGCGCACCGGAGACACCATTGAACTCTGTCTGAAGATTGCAGT	k__Fungi	p__Ascomycota	c__Eurotiomycetes	o__Eurotiales	f__Aspergillaceae	g__Penicillium	Unclassified	[ASV201f] g__Penicillium	0	0	0.0205677	0.0812265	0	0	0.0206654	0	0	0	0
AAGTCGTAACAAGGTCTCCGTTGGTGAACCAGCGGAGGGATCATTACGAATGGGTCCAAAGACTCTTAAAACCTACCGTGCTCCCCTACGTGGACAACAGGAAAGCCCTCCGGGGCATAGGAAATCTGAGAAGTTGAAGAACTGCGCCCCGGCGCATGACTAAGACAAAAAATTACAACCCATAACAATGGATCT	Unclassified	Unclassified	Unclassified	Unclassified	Unclassified	Unclassified	Unclassified	[ASV202f] Unclassified	0	0	0	0	0	0	0	0.361228	0	0	0
AAGTCGTAACAAGGTCTCCGTTGGTGAACCAGCGGAGGGATCATTAGCGAGTTAACTAAACTCCAAACCCATGTGAACATACCTATCGTTGCCTCGGCAGGCTGCGCCTCCGGGCGGCTGTTACCCTGTAGAAGGGGCTACCCTGTAGCTACCCTATAGCTGGTGAGCTACCTTGTGAGTCCTGCGCCTCAAGGC	Unclassified	Unclassified	Unclassified	Unclassified	Unclassified	Unclassified	Unclassified	[ASV204f] Unclassified	0	0	0	0	0	0.113041	0.072329	0	0.0312402	0	0
AAGTCGTAACAAGGTCTCCGTAGGTGAACCTGCGGAGGGATCATTACTGAGTGAGGGCCCTCGTGGTCCGACCTCCAACCCATTGTTGTCCGACTCTGTTGCCTCGGGGGCGACCCGGCGCTTCGGCGCCAGGGGGTCCCCGCTGGTCCACACAACTCTGCATCTTTGCGTCTGAGTAAACATTAAATGAAACAA	k__Fungi	p__Ascomycota	Unclassified	Unclassified	Unclassified	Unclassified	Unclassified	[ASV205f] p__Ascomycota	0.0609075	0	0	0	0.185778	0	0	0	0	0	0.030606
AAGTCATAACAAGGTTTCCGTAGGTGAACCTGCGGAAGGATCATTAATAGTGCTCTCTGATGCAAATCATTGAGTTAGATCTGCTCTCCTCGCAAGAGGAGGGTTTCCATACACACCGTGAACTGTGGCTTCGGCCATCACAAACTGTTAGTAATGAATGTAATATCATAACAAAAACAAAACTTTTAACAACGG	k__Fungi	p__Basidiomycota	c__Tremellomycetes	o__Tremellales	f__Bulleribasidiaceae	g__Vishniacozyma	s__Vishniacozyma_victoriae	[ASV207f] s__Vishniacozyma_victoriae	0	0	0	0.0203066	0.0722469	0	0.0206654	0	0.0208268	0.0408413	0
AAGTCGTAACAAGGTTTCCGTAGGTGAACCTGCGGAAGGATCATTAAATGAAGCAACCTAGGAGCCTGAGATATGGCCACCGGGCACACCTTCCACCCTTTGTTTATTACACTTTGTTGCTTTGGCAGGCCTGCCTTTGGGCTGCTGGCTCCGGCCGGCGAGCGCCTGCCAGAGGACCCAAACTCTGTTTGTCTG	k__Fungi	p__Ascomycota	c__Leotiomycetes	Unclassified	Unclassified	Unclassified	Unclassified	[ASV208f] c__Leotiomycetes	0	0	0	0	0	0	0.0516636	0	0.0728939	0	0.020404
AAGTCGTAACAAGGTTTCCGTAGGTGAACCTGCGGAAGGATCATTACCACATATCATCGGGGGGGAAACTTCGGTTTCCCCTGTCTGAACCCTTGTCTTTTGCGTACTATTTGTTTCCTCGGTGGGCTTGCCTGCCGATAGGACAACCATTAAACCTTTTGTAATTGCAATCAGCGTCAGAAAAACATAATAGTT	k__Fungi	p__Ascomycota	c__Dothideomycetes	o__Pleosporales	f__Cucurbitariaceae	g__Neocucurbitaria	Unclassified	[ASV210f] g__Neocucurbitaria	0	0.0100654	0	0.0203066	0.0619259	0	0.11366	0.0100341	0	0	0.081616
AAGTCGTAACAAGGTTTCCGTAGGTGAACCTGCGGAAGGATCATTACTGGGTCACCGGGCGCTCCGGCGCCCTCCCCCGCCCTTTGTTTGCAGACCAGCTTCGGCCGCGGGCCGGCGCCCCCCGTGGGCGCCCGCCGGCCGGAAACCCAACCCTGAACAACCCTGCAGCCTGAAGTGACAAGCAAATAGTTAAAA	Unclassified	Unclassified	Unclassified	Unclassified	Unclassified	Unclassified	Unclassified	[ASV212f] Unclassified	0	0	0	0	0	0	0	0	0.343643	0	0
AAGTCATAACAAGGTTTCTGTAGGTGAACCTGCAGAAGGATCATTATTGAATTGTAAAAACGGGGAGTCGCTTTCGAGCACTCCTCTACATTCTATATTCCTAAACACCTGTGAATCGTTGCTGAGTTCGCTCAGTGGCACCCATTTTTATACACACTTTATAGTTTTGAACGTAAAAAACAAAAAACAAAAATA	k__Fungi	p__Basidiomycota	c__Exobasidiomycetes	o__Exobasidiales	f__Exobasidiaceae	g__Exobasidium	Unclassified	[ASV213f] g__Exobasidium	0	0	0	0	0.237383	0	0	0	0.0208268	0	0
AAGTCGTAACAAGGTCTCCGTTGGTGAACCAGCGGAGGGATCATTACCGAGTTGTACCAACTCCCAAACCCCTGTGAACATACCGCACGTTGCTTCGGCGGACCGCCCCGGCGCCCGAACCCCCCCGCGGGGAGGCGGCCCGGAGCCAGGCGCCCGCCGGGGGACCCAAACTCTTGCATTCGCTGTTTAGTGGAA	k__Fungi	p__Ascomycota	c__Sordariomycetes	o__Hypocreales	Unclassified	Unclassified	Unclassified	[ASV216f] o__Hypocreales	0	0	0.185109	0	0	0	0	0	0	0	0
AAGTCGTAACAAGGTTTCCGTAGGTGAACCTGCGGAAGGATCATTAACGAAATTATGACTGGGGTTGTAGCTGGCCTATGAAACGGCATGTGCACGCTCCTTTCACAATCCACACACACCTGTGCACCTTCGCGGGGGTCTTCTTTCCTTGGGAAGTCGATGCAAGTCGATTGTACCTCGGGGGGAGGGCTCGCG	k__Fungi	p__Basidiomycota	c__Agaricomycetes	o__Russulales	f__Stereaceae	g__Stereum	Unclassified	[ASV218f] g__Stereum	0	0	0	0	0.402518	0	0	0	0	0	0
AAGTCGTAACAAGGTTTCCGTAGGTGAACCTGCGGAAGGATCATTAACGAGTTTTGACATGGGTTGTAGCTGGCCTTCCGAGGCATGTGCACGCCCTGCTCATCCACTCTACACCTGTGCACTTACTGTGGTTTCAGGTGCGTCGCCTCGCGGCGGCGTCACTCGGCCCACGTTTTCTTTACAAACTATTGAAGT	k__Fungi	p__Basidiomycota	c__Agaricomycetes	o__Polyporales	f__Polyporaceae	Unclassified	Unclassified	[ASV219f] f__Polyporaceae	0	0	0	0.0203066	0	0	0.11366	0	0	0	0.020404
AAGTCGTAACAAGGTTTCCGTAGGTGAACCTGCGGAAGGATCATTAATGAACTTTGAACTGCTTGTGGCTCTTTAGGCTGTTGCTGACGAGGACCTTCACGGGTTCTTCGTACGTGCACGTCTGGGGTTGCAGCTTTCTTCGTCCACCTGTGCACACTCTGTAGGTCTGGATACCCCATTGGAAGGGTGCGCTTT	k__Fungi	p__Basidiomycota	c__Agaricomycetes	o__Agaricales	f__Physalacriaceae	g__Flammulina	Unclassified	[ASV220f] g__Flammulina	0	0	0	0	0	0.0411057	0	0	0	0	0.265252
AAGTCGTAACAAGGTTTCCGTAGGTGAACCTGCGGAAGGATCATTATCGAGTTCTGAAACGGGTTGTAGCTGGCCTTCCGAGGCATGTGCACGCCCTGCTCATCCACTCTACACCTGTGCACTTACTGTGGGTTTCAGGAGCTTCGAAGCGGGGGCTTAATCGCCTTCGCCGAGTTGTTACTGGGCCTACGTTTA	k__Fungi	p__Basidiomycota	c__Agaricomycetes	o__Polyporales	f__Polyporaceae	g__Lentinus	Unclassified	[ASV224f] g__Lentinus	0	0.0905888	0	0	0.0928888	0	0	0	0.124961	0	0
AAGTCGTAACAAGGTTTCCGTAGGTGAACCTGCGGAAGGATCATTACCGAGTGAGGGCCCTCTGGGTCCAACCTCCCACCCATGTTTATTGTACCTTGTTGCTTCGGCGGGCCCGCCTCACGGCCGCCGGGGGGCTTCTGCCCTCTGGCCCGCGCCCGCCGAAGACACCATTGAACACTGTCTGAAGATTGCAGT	k__Fungi	p__Ascomycota	c__Eurotiomycetes	o__Eurotiales	f__Aspergillaceae	g__Penicillium	Unclassified	[ASV226f] g__Penicillium	0	0	0.174825	0	0	0	0	0	0	0	0
AAGTCGTAACAAGGTCTCCGTTGGTGAACCAGCGGAGGGATCATTACCGAGTTTACAACTCCCAAACCCCTGTGAACATACCATTTGTTGCCTCGGCGGTGCCTGCTTCGGCAGCCCGCCAGAGGACCCAAACCCTTGATTTTATACAGTATCTTCTGAGTAAATGATTAAATAAATCAAAACTTTCAACAACGG	k__Fungi	p__Ascomycota	c__Sordariomycetes	o__Hypocreales	f__Nectriaceae	g__Ilyonectria	Unclassified	[ASV228f] g__Ilyonectria	0	0.0301963	0	0	0	0	0	0.200682	0	0.204207	0
AAGTCGTAACAAGGTTTCCGTAGGTGAACCTGCGGAAGGATCATTAACGAGTTTTGAAACGGGTTGTAGCTGGCCTTCCGAGGCATGTGCACGCCCTGCTCATCCACTCTACCCCTGTGCACTTACTGTAGGTTGGCGTGGGCTCCTTTGCGGGAGCATTCTGCCGGCCTATGTATACTACAAACACTTTAAAGT	k__Fungi	p__Basidiomycota	c__Agaricomycetes	o__Polyporales	f__Polyporaceae	g__Trametes	Unclassified	[ASV229f] g__Trametes	0	0.0100654	0	0	0.237383	0	0	0	0	0	0
AAGTCGTAACAAGGTTTCCGTAGGTGAACCTGCGGAAGGATCATTATCGAATTCTATTTAATTCAATTCTCTGCGAACTGTACCTTTGTACTACTTTATTATGACACCACGTCAGGAATGTTGTAGTGGAATGATTTCCACACATACATATTCTGATGTGTGATTGTCATATTAATTATACACAATCACCTAATT	Unclassified	Unclassified	Unclassified	Unclassified	Unclassified	Unclassified	Unclassified	[ASV231f] Unclassified	0	0	0	0	0	0.0513822	0.0619963	0	0	0	0.030606
AAGTCGTAACAAGGTTTCCGTAGGTGAACCTGCGGAAGGATCATTACATATTGTGCGCGGCTGGGATCCCCAGGAGCCAACGTCTTGCCTCTGGCTGGCGTAACTCTTGCCTAGTCTGCGTGAATATTCACCCATGTTTTTGCGTACTTCTTGTTTCCTTGGTGGGCTCGCCCGCCAAATGGACACCATTAAACC	Unclassified	Unclassified	Unclassified	Unclassified	Unclassified	Unclassified	Unclassified	[ASV235f] Unclassified	0	0	0	0	0	0	0.154991	0	0	0	0
AAGTCGTAACAAGGTCTCCGTTGGTGAACCAGCGGAGGGATCATTAAAGAGTAGTTTTACAACAACTCCAAACCCATGTGAACTTACCAATGTTGCCTCGGCGGGGAAACCTACCCTGTAGCTACCCTGTAGTTACCCTGTAGGCCACCCGTCAAAGGACCCTTAAACTCTGTTTTTATATGAAACTTCTGAGTG	k__Fungi	p__Ascomycota	c__Sordariomycetes	o__Xylariales	f__Diatrypaceae	Unclassified	Unclassified	[ASV238f] f__Diatrypaceae	0	0	0	0.0507666	0.0722469	0.0513822	0	0	0.0104134	0	0
AAGTCGTAACAAGGTTTCCGTAGGTGAACCTGCGGAAGGATCATTACCGAGTTAGGGTCTCCTCCGTGAGGCCCGACCTCCCAACCCCGTGTCTAATAAACCTGTTTGTGTTGCTTCGGCGGAACGGCAGTCGTTCCTTCGGGACCAACCGTCGCCGGGGGGCTCACGGTCTCACGACCGCCCCCTGGAGAGCGT	k__Fungi	p__Ascomycota	c__Eurotiomycetes	o__Chaetothyriales	f__Trichomeriaceae	g__Trichomerium	s__Trichomerium_flexuosum	[ASV239f] s__Trichomerium_flexuosum	0	0	0	0	0	0	0	0	0.229095	0	0
AAGTCGTAACAAGGTTTCTGTAGGTGAACCTGCAGAAGGATCATTAGTGAAGATTCAAGGGCCAGCCATACAGACGTACAATAAGTGTGTCTCTGGCGGCTCGCATCCACTATACATCCATAAACCCGTGTGCACTGTTCTAAGGAGTAAGAAAGAAGGGAGGGAGAGTAGCATGTGCTTTGCATATAACTCTCT	k__Fungi	p__Basidiomycota	c__Malasseziomycetes	o__Malasseziales	f__Malasseziaceae	g__Malassezia	Unclassified	[ASV240f] g__Malassezia	0	0	0.0411353	0	0.0516049	0	0	0	0.0520671	0	0.010202
AAGTCGTAACAAGGTTTCCGTAGGTGAACCTGCGGAAGGATCATTACCGAGTGAGGGCCCTCTGGGTCCAACCTCCCACCCGTGTTTATTTTACCTTGTTGCTTCGGCGGGCCCGCCTTTACTGGCCGCCGGGGGGCTCACGCTCCCGGGCCCGCGCCCGCCGAAGACACCCCCGAACTCTGTCTGAAGATTGCA	k__Fungi	p__Ascomycota	c__Eurotiomycetes	o__Eurotiales	f__Aspergillaceae	g__Penicillium	Unclassified	[ASV243f] g__Penicillium	0	0	0	0	0.0928888	0.113041	0	0	0	0	0
AAGTCGTAACAAGGTTTCTGTAGGTGAACCTGCAGAAGGATCATTAGTGAAGATTCAAGGGCCAGCCATACAGACGTACAATAAGTGTGTCTCTGGCGGCTCGCATCCACTATACATCCATAAACCCGTGTGCACTGTTCTAAGGAGTAAGAAAGAAGAAGAAGGGGAGGGAGAGAGAGTGCATGTGCTTTGTGC	k__Fungi	p__Basidiomycota	c__Malasseziomycetes	o__Malasseziales	f__Malasseziaceae	g__Malassezia	Unclassified	[ASV244f] g__Malassezia	0	0	0	0.0203066	0.0619259	0.0308293	0.0206654	0	0.0312402	0	0.132626
AAGTCGTAACAAGGTTTCCGTAGGTGAACCTGCGGAAGGATCATTACCTAGAGTTTGCAGACTTCGGTCTGCTACCTCTTACCCATGTCTTTTGAGTACCTTCGTTTCCTCGGCGGGTCCGCCCGCCGGTTGGACAACATTCAAACCCTTTGCAGTTGCAATCAGCGTCTGAAAAAACATAATAGTTACAACTTT	k__Fungi	p__Ascomycota	c__Dothideomycetes	o__Pleosporales	f__Didymellaceae	g__Didymella	Unclassified	[ASV245f] g__Didymella	0	0	0	0.0609199	0.0722469	0	0	0	0	0	0
AAGTCGTAACAAGGTCTCCGTAGGTGAACCTGCGGAGGGATCATTAACGAGTTAGGGTCTCACCGGCCCGACCTCCCAACCCTTTGTCTACTTGACCATCGTTGCTTCGGCGAGCCCGTCCTCACGGACCGCCGGGGGGTTCTGAGCCCTCTGGCCCGCGCTCGTCGACAGCCCCTAAAATTTAAAATCTTCACT	Unclassified	Unclassified	Unclassified	Unclassified	Unclassified	Unclassified	Unclassified	[ASV247f] Unclassified	0	0	0	0	0.010321	0.0308293	0.0103327	0	0.0728939	0.0102103	0.010202
AAGTCATAACAAGGTTTCCGTAGGTGAACCTGCGGAAGGATCATTAATAATGCCCTCTGACGCAAGTCATTGGGTTAGATCTGCTCTCTTCGCAAGAAGAGGGTTTCCATACACACCGTGAACTGTGGCTTCGGCCATCACAAACTGTTAGTAATGAATGTAATATCATAACAAAAACAAAACTTTTAACAACGG	k__Fungi	p__Basidiomycota	c__Tremellomycetes	o__Tremellales	f__Bulleribasidiaceae	g__Vishniacozyma	s__Vishniacozyma_victoriae	[ASV249f] s__Vishniacozyma_victoriae	0.0101513	0.070458	0.102838	0	0	0.0719351	0	0	0	0	0
AAGTCGTAACAAGGTTTCCGTAGGTGAACCTGCGGAAGGATCATTAACGAGTTTTGAAACGGGTTGTAGCTGGCCTTCCGAGGCATGTGCACGCCCTGCTCATCCACTCTACCCCTGTGCACTTACTGTAGGTTGGCGTGGGCTCCTTCACGGGAGCATTCTGCCGGCCTATGTATACTACAAACACTTTAAAGT	k__Fungi	p__Basidiomycota	c__Agaricomycetes	o__Polyporales	f__Polyporaceae	g__Trametes	Unclassified	[ASV250f] g__Trametes	0	0	0	0	0.0309629	0	0	0	0	0.091893	0
AAGTCGTAACAAGGTTTCCGTAGGTGAACCTGCGGAAGGATCATTACTGAATCCCCCTCAAACATGCGGTGCGCGCGCCCCCCTCCTTTCGGCTGGCGGGCGCCGCACGCATCAACCCACCCTGTGTGCACGCAATGAACCTTGTTTTGCCTTTCTCCCACGGGCCAGCCCGCCGGGCGGCCCGTGCGCGAAACG	Unclassified	Unclassified	Unclassified	Unclassified	Unclassified	Unclassified	Unclassified	[ASV251f] Unclassified	0	0	0	0	0	0	0.165323	0	0	0	0
AAGTCGTAACAAGGTTTCCGTAGGTGAACCTGCGGAAGGATCATTAGTTGACAGGCCGTTCACGCGGTACCTGAAACCCTCATTACAGCGGCCGGAGTTCGGCGCAAGGGCGAAGTCTCTCAGGGGCGGAGTCCGCCGGAACCTCGCAAAACATGCCTCGAAACTGCGGTCTGAGAAAATGATAAATTAGCGAAA	Unclassified	Unclassified	Unclassified	Unclassified	Unclassified	Unclassified	Unclassified	[ASV253f] Unclassified	0	0	0	0	0	0	0	0	0.208268	0	0
AAGTCGTAACAAGGTTTGGATCAGCAAATTAATGATCTTTCTGCGCTTTTTAATTAAAGTTAGCGGGTTCATTTGCTGAAGCCTTAGCAGCCAATTTTCGAATTGGTGCCCAGAGCGACTTCAAAAATAATTACTGGAGATTAAATGCTAGTCGAAATTTGTGAGCAATCACAAACCTATGCAACATTGCTTAAT	Unclassified	Unclassified	Unclassified	Unclassified	Unclassified	Unclassified	Unclassified	[ASV255f] Unclassified	0	0	0	0	0	0.0308293	0.0413309	0	0	0.0816827	0.030606
AAGTCGTAACAAGGTTTCCGTAGGTGAACCTGCGGAAGGATCATTACCAAAAGATAATCTTTCAAATCGAAAGATCTTTTCCTTTGTGCTGGCTTTGACCGTATGTAATTTTGGGACTTAAACATGGTAGCCTTTATGGTTGCCGGTCCCAAAAACAATATATCATCCTTATGAAAACTTACTGAACAACTAAAC	k__Fungi	p__Mucoromycota	c__Umbelopsidomycetes	o__Umbelopsidales	f__Umbelopsidaceae	g__Umbelopsis	Unclassified	[ASV256f] g__Umbelopsis	0.0203025	0	0	0.0203066	0	0.133594	0	0	0	0	0
[truncated: 58 more rows]

## Sheet: Table S4,primers
Table S4	Primers used in real-time PCR
Agrobacterium F	GGCTAACTTCGTGCCAGCAGCC
Agrobacterium R	AGTTGAGCTGCGGGATTTCACC
Bacillus F	CACCAGTGGCGAAGGCGACTTTC
[truncated: 17 more rows]

## Sheet: Figure S1
Figure S1. Design of primers used for metagenomic sequencing.
[truncated: 1 more rows]

[truncated: 1 more sheets: Figure S2]
